# Supplementary material for: Dysbiosis Signature of Fecal Microbiota in Patients with Pancreatic Adenocarcinoma and Pancreatic Intraductal Papillary Mucinous Neoplasms
Source: Biomedicines. 2024 May 8;12(5):1040. doi: 10.3390/biomedicines12051040 (PMC11117863; doi:10.3390/biomedicines12051040)
Supplement: Supplementary file 1 [file biomedicines-12-01040-s001.zip]

Archive with 1 entries (1 files):
- biomedicines-2977983-supplementary.xlsx
