# Supplementary material for: Dysbiosis Signature of Fecal Microbiota in Patients with Pancreatic Adenocarcinoma and Pancreatic Intraductal Papillary Mucinous Neoplasms
Source: Biomedicines. 2024 May 8;12(5):1040. doi: 10.3390/biomedicines12051040 (PMC11117863; doi:10.3390/biomedicines12051040)
Supplement: Supplementary file 1 [file biomedicines-12-01040-s001.zip › biomedicines-2977983-supplementary.xlsx]

## Sheet: Sample Metadata
#NAME	status	tumor_type
sample1pc	PC	IPMN
sample10pc	PC	PDAC
sample11pc	PC	IPMN
sample12pc	PC	IPMN
sample13pc	PC	IPMN
sample14pc	PC	PDAC
sample15pc	PC	PDAC
sample16pc	PC	PDAC
sample17pc	PC	PDAC
sample18pc	PC	PDAC
sample19pc	PC	PDAC
sample2pc	PC	PDAC
sample20pc	PC	PDAC
sample22pc	PC	PDAC
sample23pc	PC	PDAC
sample24pc	PC	PDAC
sample25pc	PC	PDAC
sample26pc	PC	IPMN
sample27pc	PC	PDAC
sample28pc	PC	PDAC
sample29pc	PC	PDAC
sample3pc	PC	PDAC
sample30pc	PC	PDAC
sample31pc	PC	PDAC
sample32pc	PC	IPMN
sample33pc	PC	PDAC
sample34pc	PC	IPMN
sample4pc	PC	PDAC
sample5pc	PC	IPMN
sample6pc	PC	IPMN
sample7pc	PC	IPMN
sample8pc	PC	IPMN
sample9pc	PC	PDAC
MG-1	HC	CONTROL
MG-2	HC	CONTROL
MG-3	HC	CONTROL
MG-5	HC	CONTROL
MG-6	HC	CONTROL
MG-8	HC	CONTROL
MG-9	HC	CONTROL
MG-10	HC	CONTROL
MG-12	HC	CONTROL
MG-13	HC	CONTROL
MG-14	HC	CONTROL
MG-16	HC	CONTROL
MG-17	HC	CONTROL
MG-18	HC	CONTROL
MG-20	HC	CONTROL
MG-21	HC	CONTROL
MG-23	HC	CONTROL
MG-24	HC	CONTROL
MG-25	HC	CONTROL
MG-27	HC	CONTROL
MG-28	HC	CONTROL
MG-29	HC	CONTROL
MG-31	HC	CONTROL
MG-32	HC	CONTROL

## Sheet: Abundance
#NAME	MG-1	MG-10	MG-12	MG-13	MG-14	MG-16	MG-17	MG-18	MG-2	MG-20	MG-21	MG-23	MG-24	MG-25	MG-27	MG-28	MG-29	MG-3	MG-31	MG-32	MG-5	MG-6	MG-8	MG-9	sample10pc	sample11pc	sample12pc	sample13pc	sample14pc	sample15pc	sample16pc	sample17pc	sample18pc	sample19pc	sample1pc	sample20pc	sample22pc	sample23pc	sample24pc	sample25pc	sample26pc	sample27pc	sample28pc	sample29pc	sample2pc	sample30pc	sample31pc	sample32pc	sample33pc
000111cdf354e7b4ecbb86ddedb11115	0	0	0	0	0	0	0	0	0	0	0	0	0	0	0	0	0	0	0	0	0	0	0	0	0	0	0	0	0	0	0	2	0	0	0	0	0	0	0	0	0	0	0	0	0	0	0	0	0
000241b7ba2446da7f55e4bb536c0ada	0	0	0	0	0	0	0	0	0	0	6	0	0	0	0	0	0	0	0	0	0	0	0	0	0	0	0	0	0	0	0	0	0	0	0	0	0	0	0	0	0	0	0	0	0	0	0	0	0
000389b43afc744e66d89090c1cbe635	0	0	0	0	0	0	0	0	0	0	0	0	0	0	0	0	0	0	52	0	0	0	0	0	0	0	0	0	0	0	0	0	0	0	0	0	0	0	0	0	0	0	0	0	0	0	0	0	0
000961f2ead418dbb384867bf8149917	0	0	0	0	0	0	0	0	0	0	0	0	0	0	0	0	0	0	0	12	0	0	0	0	0	0	0	0	0	0	0	0	0	0	0	0	0	0	0	0	0	0	0	0	0	0	0	0	0
001285fe577730f4821cf38e7a3b874a	0	0	0	0	0	0	0	0	0	0	0	0	0	0	0	0	2	0	0	0	0	0	0	0	0	0	0	0	0	0	0	0	0	0	0	0	0	0	0	0	0	0	0	0	0	0	0	0	0
0014232e2ba313ad001e10a3ee893161	0	0	0	0	0	0	0	0	0	0	0	0	0	0	0	0	0	0	0	0	0	0	0	3	0	0	0	0	0	0	0	0	0	0	0	0	0	0	0	0	0	0	0	0	0	0	0	0	0
00185993df9f4544c1a39df649557028	0	0	0	0	0	0	0	0	0	0	23	0	0	0	0	0	0	0	0	0	0	0	0	0	0	0	0	0	0	0	0	0	0	0	0	0	0	0	0	0	0	0	0	0	0	0	0	0	0
001c2cf092596b8fed6263663a9eeef3	0	0	73	0	0	0	0	0	0	0	0	0	0	0	0	0	0	0	0	0	0	0	0	0	0	0	0	0	0	0	0	0	0	0	0	0	0	0	0	0	0	0	0	0	0	0	0	0	0
001f785dc947bb1b450945be51d429ed	0	0	0	0	0	0	0	0	0	0	0	0	0	0	0	0	0	0	0	179	0	0	0	0	0	0	0	0	0	0	0	0	0	0	0	0	0	0	0	0	0	0	0	0	0	0	0	0	0
002713c9d069d07615b6d8100828b585	0	0	0	0	0	0	0	0	0	0	0	0	0	0	0	0	0	3	0	0	0	0	0	0	0	0	0	0	0	0	0	0	0	0	0	0	0	0	0	0	0	0	0	0	0	0	0	0	0
002d838ad0367ef1064b940b9a6b8dcb	0	0	0	0	0	0	0	0	0	0	0	0	0	0	0	0	0	0	0	0	0	0	0	0	0	0	0	0	0	0	0	0	0	0	0	0	0	0	0	0	0	0	0	0	0	0	0	0	0
00313b6a41b30ed29c549ce06f4825d5	0	0	0	0	0	0	0	0	2	0	0	0	0	0	0	0	0	0	0	0	0	0	0	0	0	0	0	0	0	0	0	0	0	0	0	0	0	0	0	0	0	0	0	0	0	0	0	0	0
0031c14538edf11c16ad1f217e0a7586	0	0	0	0	0	0	0	0	0	0	0	0	0	0	0	0	0	0	0	0	0	0	0	0	0	30.9814	38.9814	0	0	0	0	62.9814	0	0	0	0	0	0	0	0	0	0	0	0	0	0	0	0	0
0046c7c6226ac6e252ef57512f401aa4	0	0	0	0	0	0	0	0	0	0	0	0	0	0	0	0	0	0	0	0	0	0	121	0	0	0	0	0	0	0	0	0	0	0	0	0	0	0	0	0	0	0	0	0	0	0	0	0	0
004d26ad2070ade0f24c6d041b2429d3	0	0	0	0	5	0	0	0	0	0	0	0	0	0	0	0	0	0	0	0	0	0	0	0	0	0	0	0	0	0	0	0	0	0	0	0	0	0	0	0	0	0	0	0	0	0	0	0	0
004f89e458560d070e2a6c6e25dc34e9	0	0	0	0	0	0	0	0	0	0	0	0	6	0	0	0	0	0	0	0	0	0	0	0	0	0	0	0	0	0	0	0	0	0	0	0	0	0	0	0	0	0	0	0	0	0	0	0	0
007046dbefd50b615f4737a1de3461e9	0	0	0	0	0	0	0	0	0	0	0	0	0	0	0	0	0	0	0	0	0	0	0	0	0	0	0	0	0	0	0	0	0	0	0	0	0	0	0	0	0	6	0	0	0	0	0	0	0
0073cbb4725f78552377d36e0b43f57d	0	0	0	5	0	0	0	0	0	0	0	0	0	0	0	0	0	0	0	0	0	0	0	0	0	0	0	0	0	0	0	0	0	0	0	0	0	0	0	0	0	0	0	0	0	0	0	0	0
007452065cf77a5e6028469dce5c44e8	0	0	0	0	0	0	0	0	0	0	0	0	0	0	0	0	0	0	0	0	0	0	0	0	0	0	0	0	0	0	2	0	0	0	0	0	0	0	0	0	0	0	0	0	0	0	0	0	0
0081a17b2b4305551d6e9d17b91e9e7c	0	0	0	0	0	0	0	0	0	0	0	0	0	0	0	0	0	0	0	0	0	0	0	7	0	0	0	0	0	0	0	0	0	0	0	0	0	0	0	0	0	0	0	0	0	0	0	0	0
0085fdb0f2b760b218874bab405e1915	0	0	0	0	0	0	0	0	0	0	0	0	0	0	0	0	0	0	0	0	0	0	0	3	0	0	0	0	0	0	0	0	0	0	0	0	0	0	0	0	0	0	0	0	0	0	0	0	0
00905c22c142a039e7b9d7039a842fb1	0	0	0	0	0	0	0	0	0	0	0	0	0	0	0	0	0	0	0	0	0	0	0	0	0	0	0	0	0	0	0	0	0	0	0	0	0	0	0	0	0	0	36	0	0	0	0	0	0
009203baf750fdb19d66191df46aa049	0	0	0	0	0	0	0	0	0	0	0	0	0	0	0	0	0	0	0	0	9	0	0	0	0	0	0	0	0	0	0	0	0	0	0	0	0	0	0	0	0	0	0	0	0	0	0	0	0
009991a3e6fbca38e0689ba5c6ed75f5	0	0	0	0	0	0	0	0	0	0	0	0	0	0	0	0	0	0	0	0	0	0	0	0	0	635.806	422.806	0	0	11.8058	8.80583	600.806	579.806	24.462	27.462	23.462	13.462	12.462	10.462	26.462	7.46198	7.46198	7.46198	22.462	42.462	12.462	7.46198	7.46198	7.46198
009a0df71afeb8bfa9ba578f5a804573	0	0	0	0	0	0	0	0	0	0	0	0	0	0	0	0	0	0	0	0	0	0	0	0	0	0	0	0	0	0	0	0	0	0	0	0	0	0	0	0	0	0	0	0	0	113	0	0	0
009ee0f63d7e0618213473313eda288c	0	0	0	0	0	0	0	0	0	0	0	0	0	0	0	0	0	0	0	0	0	0	0	0	0	0	0	0	0	0	0	0	0	0	0	0	0	0	0	0	0	0	0	8	0	0	0	0	0
00c3c8a322627e770c8784a6ecf8e59d	0	0	0	0	0	0	0	0	0	0	0	0	0	0	0	0	0	0	0	0	0	0	0	0	0	0	0	0	0	0	0	6	0	0	0	0	0	0	0	0	0	0	0	0	0	0	0	0	0
00c46b672bc431943915f3218425f65d	0	0	0	0	0	0	0	0	0	0	0	0	0	0	0	0	0	0	0	0	0	104	0	0	0	0	0	0	0	0	0	0	0	0	0	0	0	0	0	0	0	0	0	0	0	0	0	0	0
00c75a7a92a5eddbeaf25ae8c8e0df3f	0	0	0	4	0	0	0	0	0	0	0	0	0	0	0	0	0	0	0	0	0	0	0	0	0	0	0	0	0	0	0	0	0	0	0	0	0	0	0	0	0	0	0	0	0	0	0	0	0
00c9e5008c061fd1ba5b472fe7407dac	0	0	0	0	0	0	115	0	0	0	0	0	0	0	0	0	0	0	0	0	0	0	0	0	0	0	0	0	0	0	0	0	0	0	0	0	0	0	0	0	0	0	0	0	0	0	0	0	0
00cb526cfbf7bb3cf2f0312483b911b3	0	0	0	0	0	0	0	0	0	0	0	0	0	0	0	0	57	0	0	0	0	0	0	0	0	0	0	0	0	0	0	0	0	0	0	0	0	0	0	0	0	0	0	0	0	0	0	0	0
00e28dfc99426c187862b4cafab57f78	0	0	0	0	0	0	0	0	0	0	0	0	0	0	0	0	0	0	0	0	0	0	0	0	0	0	0	0	0	0	0	0	0	0	0	0	0	0	0	0	0	0	0	0	0	0	0	0	0
00e5e200c66d103167bbc54f86d1f45f	0	0	0	51	0	0	0	0	0	0	0	0	0	0	0	0	0	0	0	0	0	0	0	0	0	0	0	0	0	0	0	0	0	0	0	0	0	0	0	0	0	0	0	0	0	0	0	0	0
00e6e59da87595c4caab0632fd002abc	0	0	0	0	0	0	0	0	0	0	0	0	0	0	0	0	0	0	0	0	0	0	0	0	0	0	0	0	0	0	0	0	0	0	0	0	10	0	0	0	0	0	0	0	0	0	0	0	0
00e9661162ac1e0c9fda378afc5f159d	0	0	0	0	0	0	0	0	0	0	0	0	0	0	0	0	0	0	0	0	0	0	0	0	0	0	0	0	0	0	0	0	0	0	0	0	0	0	0	0	0	0	0	0	0	0	0	0	0
00ee0c51f5611d9b95e180a5b9bd1308	0	0	0	0	0	0	0	0	0	136	0	0	0	0	0	0	0	0	0	0	0	0	0	0	0	0	0	0	0	0	0	0	0	0	0	0	0	0	0	0	0	0	0	0	0	0	0	0	0
00f045f89ad5f1ea1fb8062843b43151	0	0	0	0	0	0	0	0	0	0	0	0	0	0	0	0	0	0	0	0	0	0	0	0	0	0	0	0	0	0	0	0	0	0	0	0	0	0	0	0	0	2	0	0	0	0	0	0	0
0101d7f5ed72a9596bae1001685a8be5	0	0	0	0	0	0	0	49	0	0	0	0	0	0	0	0	0	0	0	0	0	0	0	0	0	0	0	0	0	0	0	0	0	0	0	0	0	0	0	0	0	0	0	0	0	0	0	0	0
01061bfeb3e1c46b72cf9ad62e818cad	0	0	0	0	0	0	0	0	0	0	0	0	0	0	0	0	0	0	0	0	0	3	0	0	0	0	0	0	0	0	0	0	0	0	0	0	0	0	0	0	0	0	0	0	0	0	0	0	0
01086d0563712cdc6f22003b6e3c8e71	0	0	0	0	0	0	0	0	0	0	0	0	0	0	0	0	0	0	0	0	169	0	0	0	0	0	0	0	0	0	0	0	0	0	0	0	0	0	0	0	0	0	0	0	0	0	0	0	0
010e1f1471ebe7ffb78b0220f5a227d2	0	0	0	0	0	0	0	0	0	0	0	0	0	0	0	0	0	0	0	0	0	0	0	0	0	0	0	0	0	0	0	0	0	0	66	0	0	0	0	0	0	0	0	0	0	0	0	0	0
011755eb178e98e08caf70b914473557	0	0	0	0	0	0	0	0	0	0	0	0	0	0	0	0	0	0	0	0	0	0	0	0	0	0	0	0	0	0	0	0	0	0	0	0	0	0	0	0	0	0	0	0	0	0	0	0	0
011aca7168dc9320deabfab11ef3248c	0	0	0	0	0	0	0	0	0	0	0	0	0	0	0	2	0	0	0	0	0	0	0	0	0	0	0	0	0	0	0	0	0	0	0	0	0	0	0	0	0	0	0	0	0	0	0	0	0
011ee4268fdc9778000fd43bf9d96ba1	0	0	0	12	0	0	0	0	0	0	0	0	0	0	0	0	0	0	0	0	0	0	0	0	0	0	0	0	0	0	0	0	0	0	0	0	0	0	0	0	0	0	0	0	0	0	0	0	0
011f11ff5f58ac5859ff947665027fc2	0	0	0	0	0	0	0	0	0	0	0	0	0	0	0	24	0	0	0	0	0	0	0	0	0	0	0	0	0	0	0	0	0	0	0	0	0	0	0	0	0	0	0	0	0	0	0	0	0
012192937530bde07b85fff10867eb54	0	0	0	0	0	0	0	0	0	0	0	0	0	0	0	0	0	0	0	0	0	113	0	0	0	0	0	0	0	0	0	0	0	0	0	0	0	0	0	0	0	0	0	0	0	0	0	0	0
0121a3b74560c514df538613b3932894	0	0	0	0	0	0	0	0	0	0	0	0	0	0	0	0	0	17	0	0	0	0	0	0	0	0	0	0	0	0	0	0	0	0	0	0	0	0	0	0	0	0	0	0	0	0	0	0	0
012b27e80782a2b7e6693cf0f683ba67	0	0	0	0	0	0	0	0	0	0	0	0	0	0	0	0	0	0	0	0	0	0	0	0	0	0	0	0	0	0	0	0	0	0	0	0	10	119	0	0	0	0	0	0	0	0	0	0	0
012c3578ed1a3113ad795b2be41d1bf0	0	0	0	0	0	0	0	0	0	0	0	0	0	0	0	0	0	0	0	0	0	0	0	0	0	0	0	0	0	0	0	0	0	0	7	0	0	0	0	0	0	0	9	0	0	0	12	0	0
012ceb4076049af02b18af6d2e56c04b	0	0	0	0	0	0	0	0	0	0	0	0	0	0	0	0	0	0	0	0	0	0	0	0	0	0	0	0	0	0	0	0	0	0	0	0	0	0	0	0	0	0	0	2	0	0	0	0	0
012d66d5a3fe8833df7adfd112acb8c8	0	0	0	0	0	0	4	0	0	0	0	0	0	0	0	0	0	0	0	0	0	0	0	0	0	0	0	0	0	0	0	0	0	0	0	0	0	0	0	0	0	0	0	0	0	0	0	0	0
01320c99f9cbac1db076cdcb7f975e8b	0	0	0	0	0	0	0	0	0	0	0	0	0	0	0	0	0	6	0	0	0	0	0	0	0	0	0	0	0	0	0	0	0	0	0	0	0	0	0	0	0	0	0	0	0	0	0	0	0
01321b694ad79f29f5f47b380843e096	0	0	0	0	0	0	0	64	0	0	0	0	0	0	0	0	0	0	0	0	0	0	0	0	0	0	0	0	0	0	0	0	0	0	0	0	0	0	0	0	0	0	0	0	0	0	0	0	0
01364fa107fe5bda5c3c2ce0c9170ee3	0	175	0	0	0	0	0	0	0	0	0	0	0	0	0	0	0	0	0	0	0	0	0	0	0	0	0	0	0	0	0	0	0	0	0	0	0	0	0	0	0	0	0	0	0	0	0	0	0
0147cd373dbc477ac4768d7ceda7cc2d	0	0	0	0	0	0	0	0	0	0	0	0	0	0	0	0	0	0	0	0	0	0	0	0	0	0	0	0	0	0	47	0	13	0	0	0	0	0	0	0	0	0	0	0	0	0	0	0	0
0149da2fe6aca01d4b23d1841d9bdb4a	0	0	0	0	0	0	0	0	0	0	0	0	0	118	0	0	0	0	0	0	0	0	0	0	0	0	0	0	0	0	0	0	0	0	0	0	0	0	0	0	0	0	0	0	0	0	0	0	0
0158fec448c7efd727a75fa7d9fb9b3a	0	0	0	7	0	0	0	0	0	0	0	0	0	0	0	0	0	0	0	0	0	0	0	0	0	0	0	0	0	0	0	0	0	0	0	0	0	0	0	0	0	0	0	0	0	0	0	0	0
015bf54ae249d30851d4a017df1b050d	0	0	0	0	0	0	0	6	0	0	0	0	0	0	0	0	0	0	0	0	0	0	0	0	0	0	0	0	0	0	0	0	0	0	0	0	0	0	0	0	0	0	0	0	0	0	0	0	0
015da6418625ab86540b0f079dfd69d5	0	0	0	0	0	0	0	0	0	0	0	0	0	0	0	0	0	0	0	0	0	0	0	0	0	0	0	0	0	0	0	0	0	0	0	0	0	0	0	0	0	0	0	4	0	0	0	0	0
015eef32063684eaf1a949679dad3698	0	0	0	0	0	0	0	0	0	0	0	0	0	0	0	20	0	0	0	0	0	0	0	0	0	0	0	0	0	0	0	0	0	0	0	0	0	0	0	0	0	0	0	0	0	0	0	0	0
015f189f839813341674d2d167ca2e5c	0	0	0	0	0	0	0	0	0	0	199	0	0	0	0	0	0	0	0	0	0	0	0	0	0	0	0	0	0	0	0	0	0	0	0	0	0	0	0	0	0	0	0	0	0	0	0	0	0
016291743205eea14c5e3004975596bb	0	0	0	0	0	0	0	0	0	0	0	0	0	0	0	0	0	0	0	0	0	0	0	0	0	0	0	0	0	0	0	0	0	0	0	0	0	3	0	0	0	0	0	0	0	0	0	0	0
0163df2aa860ad118fff567541fbb037	1.72275	1.72275	1.72275	1.72275	1.72275	1.72275	1.72275	1.72275	1.72275	1.72275	1.72275	1.72275	1.72275	1.72275	1.72275	1.72275	1.72275	1.72275	1.72275	1.72275	1.72275	1.72275	1.72275	1.72275	1.72275	1.72275	1.72275	1.72275	1.72275	158.723	149.723	1.72275	1.72275	0	0	0	0	0	0	164.228	0	0	0	0	0	0	0	0	0
0170f264b3e52b71e97dd7eb506d3957	0	0	0	0	0	0	133	0	0	0	0	0	0	0	0	0	0	0	0	0	0	0	0	0	0	0	0	0	0	0	0	0	0	0	0	0	0	0	0	0	0	0	0	0	0	0	0	0	0
01857b8cc058e534cb3e2e677009bfca	47.8379	47.8379	47.8379	47.8379	47.8379	47.8379	47.8379	47.8379	47.8379	47.8379	47.8379	47.8379	47.8379	47.8379	47.8379	47.8379	47.8379	47.8379	47.8379	47.8379	47.8379	47.8379	47.8379	47.8379	106.838	47.8379	47.8379	47.8379	47.8379	47.8379	47.8379	47.8379	47.8379	0	0	0	0	0	0	0	0	0	0	0	0	0	0	0	815.587
018699c775b952802d8ee5b430279434	0	0	0	0	0	0	0	0	0	0	0	0	0	0	0	0	0	0	0	0	0	0	0	0	0	0	0	0	0	0	0	0	0	0	0	6	0	0	0	0	0	0	0	0	0	0	0	0	0
0190f78124e2fd61f15ccb7b312863ea	0	0	0	0	0	0	0	0	0	0	0	30	0	0	0	0	0	0	0	0	0	0	0	0	0	0	0	0	0	0	0	0	0	0	0	0	0	0	0	0	0	0	0	0	0	0	0	0	0
0195007e44be14090c854115a057ec0e	0	0	0	0	0	0	0	0	0	0	0	0	0	0	0	0	0	0	0	0	0	0	79	0	0	0	0	0	0	0	0	0	0	0	0	0	0	0	0	0	0	0	0	0	0	0	0	0	0
01981c38036b35bb3014543d37012ba0	0	0	0	0	0	6	0	0	0	0	0	0	0	0	0	0	0	0	0	0	0	0	0	0	0	0	0	0	0	0	0	0	0	0	0	0	0	0	0	0	0	0	0	0	0	0	0	0	0
019865d0f5e7615e722fefe1b4765755	0	0	0	0	0	0	0	0	0	0	0	0	0	0	0	0	0	0	0	0	0	0	0	67	0	0	0	0	0	0	0	0	0	0	0	0	0	0	0	0	0	0	0	0	0	0	0	0	0
019aa1411156e7742ec8645b48797cc7	3.32301	3.32301	3.32301	3.32301	3.32301	3.32301	3.32301	3.32301	3.32301	3.32301	3.32301	3.32301	3.32301	3.32301	3.32301	3.32301	3.32301	3.32301	3.32301	3.32301	3.32301	3.32301	3.32301	3.32301	8.32301	52.323	28.323	852.323	324.323	33.323	40.323	22.323	10.323	1.16828	130.168	0	0	0	0	24.1683	0	0	0	6.16828	135.168	123.168	5.16828	0	0
019bf99f10ac131a77cad2daf8f0dfd9	0	0	0	0	0	0	0	0	0	0	0	0	0	172	0	0	0	0	0	0	0	0	0	0	0	0	0	0	0	0	0	0	0	0	0	0	0	0	0	0	0	0	0	0	0	0	0	0	0
019e9b9ed2f129bc0a723741a56d822a	0	0	0	0	0	0	0	0	0	0	0	0	2	0	0	0	0	0	0	0	0	0	0	0	0	0	0	0	0	0	0	0	0	0	0	0	0	0	0	0	0	0	0	0	0	0	0	0	0
01a74c0b5fd1e8691c3bfdb110f86852	0	0	0	87	0	0	0	0	0	0	0	0	0	0	0	0	0	0	0	0	0	0	0	0	0	0	0	0	0	0	0	0	0	0	0	0	0	0	0	0	0	0	0	0	0	0	0	0	0
01ac7a611b22876e9ee12db4f22e90ec	0	0	0	0	0	0	0	0	0	0	0	0	0	0	0	0	0	0	0	0	0	0	0	0	0	0	0	0	0	0	0	0	0	0	0	0	0	0	0	0	5	0	0	0	0	0	0	0	0
01aed11afdaec4c89a9e65845fbb25d4	0	0	0	0	0	0	0	0	0	0	0	0	77	0	0	0	0	0	0	0	0	0	0	0	0	0	0	0	0	0	0	0	0	0	0	0	0	0	0	0	0	0	0	0	0	0	0	0	0
01b0bbb349f04821c5f8318280cc3d6b	0	0	6	0	0	0	0	0	0	0	0	0	0	0	0	0	0	0	0	0	0	0	0	0	0	0	0	0	0	0	0	0	0	0	0	0	0	0	0	0	0	0	0	0	0	0	0	0	0
01b49016e85df500a42e4a24b5339af7	0	0	0	0	0	0	0	0	0	138	0	0	0	0	0	0	0	0	0	0	0	0	0	0	0	0	0	0	0	0	0	0	0	0	0	0	0	0	0	0	0	0	0	0	0	0	0	0	0
01b4e9b8375beac05c6e3a57ade644d5	0	0	0	0	0	0	0	0	0	0	0	0	0	0	0	0	0	0	0	0	0	0	0	0	0	15	7	0	0	0	0	0	0	0	0	0	0	0	0	0	0	0	0	0	0	0	0	0	0
01cb27572a8cfd141b861d5fc5da2b88	0	0	0	0	0	0	0	0	0	0	0	0	0	0	0	0	0	0	0	0	0	0	0	0	0	0	0	0	0	0	0	0	0	0	0	0	0	0	0	0	0	0	0	0	0	0	0	0	0
01cd0a7a3c9bf0747ad9b40ab2a96a47	0	0	0	0	0	0	0	0	0	0	0	0	0	0	0	0	0	0	0	0	0	0	0	318	0	0	0	0	0	0	0	0	0	0	0	0	0	0	0	0	0	0	0	0	0	0	0	0	0
01cedc2a9dca8173aec7fe7b1ddba9c7	0	0	0	0	0	0	0	0	0	0	0	0	0	0	0	0	0	0	0	3	0	0	0	0	0	0	0	0	0	0	0	0	0	0	0	0	0	0	0	0	0	0	0	0	0	0	0	0	0
01dc22536d1a44c08bf38b5e7f811bbd	202	0	119	43	1620	55	0	0	1203	117	0	1510	38	0	0	466	550	42	19	0	0	210	57	77	0	0	0	0	0	0	0	0	0	0	0	0	0	0	0	0	0	0	0	0	0	0	0	0	0
01dd3336e2dbc374e69a2ac66df3fe36	0	0	0	0	0	0	0	0	0	0	0	0	0	26	0	0	0	0	0	0	0	0	0	0	0	0	0	0	0	0	0	0	0	0	0	0	0	0	0	0	0	0	0	0	0	0	0	0	0
01df9d1f9fd1da7d5f1d9870c4e8b8a8	0	0	0	0	0	0	0	0	0	0	4	0	0	0	0	0	0	0	0	0	0	0	0	0	0	0	0	0	0	0	0	0	0	0	0	0	0	0	0	0	0	0	0	0	0	0	0	0	0
01e3f7231c3f2e9f91829337246d7915	0	0	0	0	0	0	0	0	0	0	0	0	0	0	0	0	0	0	22	0	0	0	0	0	0	0	0	0	0	0	0	0	0	0	0	0	0	0	0	0	0	0	0	0	0	0	0	0	0
01ee9b2cf2da4ce04fcc4fae00a10d61	37.6548	37.6548	37.6548	37.6548	37.6548	37.6548	37.6548	37.6548	37.6548	37.6548	37.6548	37.6548	37.6548	37.6548	37.6548	37.6548	37.6548	37.6548	37.6548	37.6548	37.6548	37.6548	37.6548	37.6548	147.655	37.6548	37.6548	37.6548	37.6548	37.6548	37.6548	37.6548	528.655	0	0	1010.78	1073.78	53.7779	11.7779	0	0	0	158.778	0	0	0	0	0	0
0205dc3041aaf5af2e3684dc2579b54c	0	0	0	0	0	0	0	0	0	34	0	0	0	0	0	0	0	0	0	0	0	0	0	0	0	0	0	0	0	0	0	0	0	0	0	0	0	0	0	0	0	0	0	0	0	0	0	0	0
02089a38677ad5cf6690602bcfd1b298	0	0	0	111	0	0	0	0	0	0	0	0	0	0	0	0	0	0	0	0	0	0	0	0	0	0	0	0	0	0	0	0	0	0	0	0	0	0	0	0	0	0	0	0	0	0	0	0	0
02161e6c3dea70881d98e833f1bc356a	6	0	0	0	0	0	0	0	0	0	0	0	0	0	0	0	0	0	0	0	0	0	0	0	0	0	0	0	0	0	0	0	0	0	0	0	0	0	0	0	0	0	0	0	0	0	0	0	0
02163fd92fb0c73b3188f2f28ced65e5	0	9	0	0	0	0	0	0	0	0	0	0	0	0	0	0	0	0	0	0	0	0	0	0	0	0	0	0	0	0	0	0	0	0	0	0	0	0	0	0	0	0	0	0	0	0	0	0	0
02171fe96517471a83e54e8c9ad8f263	0	0	0	0	0	0	0	0	0	2	0	0	0	0	0	0	0	0	0	0	0	0	0	0	0	0	0	0	0	0	0	0	0	0	0	0	0	0	0	0	0	0	0	0	0	0	0	0	0
021734293b5ea6e6522ae67c4af2cafc	0	0	0	0	0	0	0	0	0	0	0	0	0	0	0	0	0	0	0	0	0	0	0	0	0	465	433	0	0	0	0	467	27	0	0	0	0	0	0	0	0	0	0	0	0	0	0	0	0
0224d94ae24f2c82dfbbb334ba7fd0b5	0	0	0	0	0	0	0	0	0	0	0	0	0	0	0	0	0	0	0	0	96	0	0	0	0	0	0	0	0	0	0	0	0	0	0	0	0	0	0	0	0	0	0	0	0	0	0	0	0
022f6d7f867ce80b3cd6740c4d8516ab	0	0	0	0	0	0	0	0	0	0	0	0	0	0	0	0	0	0	0	0	0	0	3	0	0	0	0	0	0	0	0	0	0	0	0	0	0	0	0	0	0	0	0	0	0	0	0	0	0
02321762ebef690c2101271cb6d05147	0	0	0	0	0	0	0	0	0	0	0	0	0	0	0	0	0	0	0	0	0	0	0	0	0	0	0	0	0	0	0	0	6	0	0	0	0	0	0	0	0	0	0	0	0	0	0	0	0
0241566d086852c194cc44ee7276f1ef	0	0	0	0	107	0	0	0	0	0	0	0	0	0	0	0	0	0	0	0	0	0	0	0	0	0	0	0	0	0	0	0	0	0	0	0	0	0	0	0	0	0	0	0	0	0	0	0	0
0246885cf7157b74ba80daf1b827b996	1.75227	1.75227	1.75227	1.75227	1.75227	1.75227	1.75227	1.75227	1.75227	1.75227	1.75227	1.75227	1.75227	1.75227	1.75227	1.75227	1.75227	1.75227	1.75227	1.75227	1.75227	1.75227	1.75227	1.75227	1.75227	1.75227	1.75227	1.75227	1.75227	112.752	86.7523	62.7523	1.75227	0	0	0	0	0	0	134.916	0	0	0	0	0	0	0	0	0
0246b6777ad151d91fbbdb6873c7fbaa	0	61	0	0	0	0	0	0	0	0	0	0	0	0	0	0	0	0	0	0	0	0	0	0	0	0	0	0	0	0	0	0	0	0	0	0	0	0	0	0	0	0	0	0	0	0	0	0	0
024790cdc2f5818e9765271af0c622ca	0	0	0	0	72	0	0	0	0	0	0	0	0	0	0	0	0	0	0	0	0	0	0	0	0	0	0	0	0	0	0	0	0	0	0	0	0	0	0	0	0	0	0	0	0	0	0	0	0
0248b466d3328753420bc21e9ec0feb5	0	0	0	0	0	0	0	0	0	0	0	0	0	0	0	0	0	0	0	0	0	0	11	0	0	0	0	0	0	0	0	0	0	0	0	0	0	0	0	0	0	0	0	0	0	0	0	0	0
024e2a282c7d6522e9c23ca96005a6b8	0	0	0	0	0	0	0	0	0	57	0	0	0	0	0	0	0	0	0	0	0	0	0	0	0	0	0	0	0	0	0	0	0	0	0	0	0	0	0	0	0	0	0	0	0	0	0	0	0
0252c1d690b8ee2e564cd9458caf127b	0	107	0	0	26	139	0	0	0	68	0	133	0	0	49	0	0	0	0	97	47	11	0	18	0	0	0	0	0	0	0	0	0	0	0	0	0	0	0	0	0	0	0	0	0	0	0	0	0
0254f85fc7840cd823f86ccb8abef8cd	0	0	0	0	15	0	0	0	0	0	0	0	0	0	0	0	0	0	0	0	0	0	0	0	0	0	0	0	0	0	0	0	0	0	0	0	0	0	0	0	0	0	0	0	0	0	0	0	0
02651806f08d7191931d521734305749	0	0	0	0	0	0	0	0	0	0	0	0	0	0	7	0	0	0	0	0	0	0	0	0	0	0	0	0	0	0	0	0	0	0	0	0	0	0	0	0	0	0	0	0	0	0	0	0	0
026a2e066995b6564a4bcffd4789ee71	0	0	0	0	0	0	0	0	0	0	0	0	0	0	0	0	0	0	0	0	0	0	0	0	0	0	0	0	0	0	0	0	2	0	0	0	0	0	0	0	0	0	0	0	0	0	0	0	0
026e251269d93df88ab22ab873d64284	0	0	0	0	0	0	0	0	0	0	0	0	0	0	0	0	0	0	56	0	0	0	0	0	0	0	0	0	0	0	0	0	0	0	0	0	0	0	0	0	0	0	0	0	0	0	0	0	0
027184f9f93bd61b244869f2aea3f75a	0	0	0	65	54	0	0	9	0	0	0	23	0	20	0	50	0	0	0	0	0	0	0	0	0	0	0	0	0	0	0	0	0	0	0	0	0	0	0	0	0	0	0	0	0	0	0	0	0
02776e3e86f00ee4303346a2a46b3f80	0	51	0	0	0	0	0	0	0	0	0	0	0	0	0	0	0	0	0	0	0	0	0	0	0	0	0	0	0	0	0	0	0	0	0	0	0	0	0	0	0	0	0	0	0	0	0	0	0
027948f93aad91a4fa788bc0a81d3de4	0	0	0	0	0	0	0	0	0	0	0	0	0	0	0	0	0	0	0	0	0	0	0	0	0	0	0	0	0	0	6	0	0	0	0	0	0	0	0	0	0	0	0	0	0	0	0	0	0
0280326b605bf56f0b840d186245535d	0	0	0	0	0	0	0	0	0	0	0	0	0	0	0	0	0	0	0	0	0	0	0	0	0	0	0	0	2	0	0	0	0	0	0	0	0	0	0	0	0	0	0	0	0	0	0	0	0
0281ed292b66bb96246082ce3b9caf2f	0	0	0	0	0	0	0	0	0	0	0	0	0	0	0	0	0	0	0	0	0	0	0	0	0	0	0	0	0	0	0	0	0	0	74	0	0	0	0	0	0	0	0	0	82	0	0	0	0
0284af10e4758cf0cdfc8359bc2aada7	0	0	0	0	0	0	0	0	0	0	0	0	0	0	0	0	0	12	0	0	0	0	0	0	0	0	0	0	0	0	0	0	0	0	0	0	0	0	0	0	0	0	0	0	0	0	0	0	0
0284c9cdb83d78f0ae63c924c40daaee	1056	0	0	0	0	172	0	0	39	0	0	0	0	0	0	0	0	0	0	0	75	0	0	0	0	0	0	0	0	0	0	0	0	0	0	0	0	0	0	0	0	0	0	0	0	0	0	0	0
02961bc2e035ad747217f2c7e2161394	0	38	0	0	0	0	0	0	0	0	0	0	0	0	0	0	0	0	0	0	0	0	0	0	0	0	0	0	0	0	0	0	0	0	0	0	0	0	0	0	0	0	0	0	0	0	0	0	0
029ffb64617459279cafbd1ee4288075	10.0056	10.0056	10.0056	10.0056	10.0056	10.0056	10.0056	10.0056	10.0056	10.0056	10.0056	10.0056	10.0056	10.0056	10.0056	10.0056	10.0056	10.0056	10.0056	10.0056	10.0056	10.0056	10.0056	10.0056	10.0056	203.006	167.006	10.0056	10.0056	10.0056	10.0056	249.006	10.0056	0	0	0	0	0	46.1003	0	0	423.1	12.1003	396.1	0	66.1003	0	0	0
02a2b436cbf91d7c0498aa9721cdd6dd	0	0	0	0	0	0	0	0	0	0	0	0	0	9	0	0	0	0	0	0	0	0	0	0	0	0	0	0	0	0	0	0	0	0	0	0	0	0	0	0	0	0	0	0	0	0	0	0	0
02aaade0e0c17068a8061682592b8986	1.25934	1.25934	1.25934	1.25934	1.25934	1.25934	1.25934	1.25934	1.25934	1.25934	1.25934	1.25934	1.25934	1.25934	1.25934	1.25934	1.25934	1.25934	1.25934	1.25934	1.25934	1.25934	1.25934	1.25934	6.25934	1.25934	1.25934	43.2593	16.2593	1.25934	1.25934	1.25934	36.2593	0	24.2333	0	0	0	0	0	0	0	0	0	15.2333	0	40.2333	9.23327	0
02ac6eb3c4c72a7d729f0a1dd92ff27d	0	0	0	0	0	0	0	0	0	0	0	0	0	0	0	0	0	0	0	0	0	0	0	0	0	0	0	0	18	0	0	0	0	0	0	0	0	0	0	0	0	0	0	0	0	0	0	0	0
02b02c3009f12a9b60c2f47a6b67750d	0	0	0	0	0	0	0	0	0	0	50	0	0	0	0	0	0	0	0	0	0	0	0	0	0	0	0	0	0	0	0	0	0	0	0	0	0	0	0	0	0	0	0	0	0	0	0	0	0
02b73f1624ed6f21f84b00bbe366d59a	0	0	0	0	0	0	0	0	0	0	0	0	0	0	0	0	10	0	0	0	0	0	0	0	0	0	0	0	0	0	0	0	0	0	0	0	0	0	0	0	0	0	0	0	0	0	0	0	0
02c6490a65056b60227e4516a68c76a0	0	0	0	0	0	0	0	0	0	0	0	0	54	66	0	0	0	55	0	0	0	0	0	0	0	0	0	0	0	0	0	0	0	0	0	0	0	0	0	0	0	0	0	0	0	0	0	0	0
02c97510763e2367d0b6eb7490326181	0	0	0	0	0	0	0	0	0	25	0	0	0	0	0	0	0	0	0	0	0	0	0	0	0	0	0	0	0	0	0	0	0	0	0	0	0	0	0	0	0	0	0	0	0	0	0	0	0
02d99a9beeccdde703d5ce30c11372ff	0	0	0	0	0	0	0	0	113	0	0	0	0	0	0	0	0	0	0	0	0	0	0	0	0	0	0	0	0	0	0	0	0	0	0	0	0	0	0	0	0	0	0	0	0	0	0	0	0
02de7647f33aacfa8e096c89d35761d4	0	0	0	0	0	34	0	0	0	0	0	0	0	0	0	0	0	0	0	0	0	0	0	0	0	0	0	0	0	0	0	0	0	0	0	0	0	0	0	0	0	0	0	0	0	0	0	0	0
02e160f5b850523f494b4a91a52de51a	4.80861	4.80861	4.80861	4.80861	4.80861	4.80861	4.80861	4.80861	4.80861	4.80861	4.80861	4.80861	4.80861	4.80861	4.80861	4.80861	4.80861	4.80861	4.80861	4.80861	4.80861	4.80861	4.80861	4.80861	4.80861	58.8086	49.8086	4.80861	4.80861	4.80861	4.80861	63.8086	4.80861	0	39.0627	0	0	0	0	0	0	12.0627	0	0	0	0	0	0	92.0627
02e29495d81c4a3709bcb88e6561db63	21.1896	21.1896	21.1896	21.1896	21.1896	21.1896	21.1896	21.1896	21.1896	21.1896	21.1896	21.1896	21.1896	21.1896	21.1896	21.1896	21.1896	21.1896	21.1896	21.1896	21.1896	21.1896	21.1896	21.1896	632.19	21.1896	21.1896	21.1896	21.1896	21.1896	21.1896	21.1896	21.1896	0	0	0	0	1044	319.004	0	0	0	0	0	0	0	0	0	106.004
0307c2701300b9523d7dd547f92ec682	0	0	0	0	0	0	154	0	0	0	0	0	0	0	0	0	0	0	0	0	0	0	0	0	0	0	0	0	0	0	0	0	0	0	0	0	0	0	0	0	0	0	0	0	0	0	0	0	0
030b4716b1a052df1be86b670def8e56	0	0	0	0	0	0	0	0	0	0	0	0	0	0	0	0	0	0	0	0	2	0	0	0	0	0	0	0	0	0	0	0	0	0	0	0	0	0	0	0	0	0	0	0	0	0	0	0	0
0310e7f11aa5b8b61edbef4f8246ef37	0	0	0	0	0	0	0	0	0	0	0	0	0	0	0	0	0	0	0	23	0	0	0	0	0	0	0	0	0	0	0	0	0	0	0	0	0	0	0	0	0	0	0	0	0	0	0	0	0
0313bbbdabb7fadb9ffe2fe0aa75d60d	0	0	0	0	0	0	0	0	0	0	0	0	0	0	14	0	0	0	0	0	0	0	0	0	0	0	0	0	0	0	0	0	0	0	0	0	0	0	0	0	0	0	0	0	0	0	0	0	0
031435ea2f321e28ff930a0e44c202e1	0	0	0	0	0	0	0	0	0	79	0	0	0	0	0	0	0	0	0	0	0	0	0	0	0	0	0	0	0	0	0	0	0	0	0	0	0	0	0	0	0	0	0	0	0	0	0	0	0
031f4ddb057c18131f71d85e2fdfc487	0	0	0	0	0	0	0	0	0	0	0	0	0	0	0	0	0	0	0	0	0	0	0	0	0	0	0	0	3.12639	0	0	0	0	0	0	0	0	0	0	0	0	0	0	0	0	0	4.81957	3.81957	0
032265c83ef715ed9cd025ef7e8e7fe4	0	0	0	0	67	0	0	0	0	0	0	0	0	0	0	0	0	0	0	0	0	0	0	0	0	0	0	0	0	0	0	0	0	0	0	0	0	0	0	0	0	0	0	0	0	0	0	0	0
032462e7bfbf4164763796ffaf9fb885	0	0	0	0	0	0	0	0	0	0	0	0	0	0	0	0	0	0	0	0	0	0	0	0	0	0	0	0	0	0	0	0	3	0	0	0	0	0	0	0	0	0	0	0	0	0	0	0	0
0327c0d2f97b5269d6841fe95e77dbc7	0	0	0	0	0	0	0	0	0	0	0	0	0	0	0	0	0	0	0	0	0	0	0	0	0	26	6	0	0	0	0	0	0	0	0	0	0	0	0	0	0	0	0	0	0	0	0	0	0
032c433183fc094e9acc3768b525c115	0	0	0	0	0	0	0	0	0	0	0	0	0	0	0	0	0	0	0	0	0	0	0	0	0	0	0	0	0	0	0	0	0	0	0	0	0	0	0	0	0	0	0	0	0	4	0	0	0
032f604efc71b9425bc69782629428c3	0	0	0	0	0	0	0	0	0	0	0	0	0	0	0	0	0	0	0	0	0	0	0	7	0	0	0	0	0	0	0	0	0	0	0	0	0	0	0	0	0	0	0	0	0	0	0	0	0
0340c787d8e497da46274d18d5c182be	0	0	0	0	0	0	0	0	0	0	0	0	0	0	0	0	0	0	0	0	14	0	0	0	0	0	0	0	0	0	0	0	0	0	0	0	0	0	0	0	0	0	0	0	0	0	0	0	0
034e078d4c72688a85b1fecda4653718	0	0	0	0	0	0	0	0	0	0	0	0	0	0	0	0	0	0	0	0	0	0	0	5	0	0	0	0	0	0	0	0	0	0	0	0	0	0	0	0	0	0	0	0	0	0	0	0	0
035363636f00f41c2d68094261db4db6	78	0	0	0	0	0	0	0	0	72	0	0	0	0	0	0	0	57	0	89	65	53	0	0	0	0	0	0	0	0	0	0	0	0	0	0	0	0	0	0	0	0	0	0	0	0	0	0	0
03641c3421cd1f6d509c2f35f4d1430e	0	0	0	0	0	166	0	0	0	0	0	0	0	0	0	0	0	0	0	0	0	0	0	0	0	0	0	0	0	0	0	0	0	0	0	0	0	0	0	0	0	0	0	0	0	0	0	0	0
03672fb8e6ba31d788df8c947461168a	0	0	0	0	0	0	0	0	0	0	0	0	0	0	0	0	0	0	0	0	427	0	0	0	0	0	0	0	0	0	0	0	0	0	0	0	0	0	0	0	0	0	0	0	0	0	0	0	0
03676d621b2201e30f3c05a5496d0702	0	0	0	0	66	12	0	0	0	97	0	0	0	0	0	0	0	0	0	0	24	182	0	0	0	0	0	0	0	0	0	0	0	0	0	0	0	0	0	0	0	0	0	0	0	0	0	0	0
036c91ec99b731e623e95f28ff2b82e5	0	0	0	0	0	0	0	0	0	0	0	0	0	2	0	0	0	0	0	0	0	0	0	0	0	0	0	0	0	0	0	0	0	0	0	0	0	0	0	0	0	0	0	0	0	0	0	0	0
03724ba2fece3d3591e86c9a594bcd69	0	0	0	0	0	0	0	0	0	0	0	0	0	102	0	0	0	0	0	0	0	0	0	0	0	0	0	0	0	0	0	0	0	0	0	0	0	0	0	0	0	0	0	0	0	0	0	0	0
037a8329879973090b10388287ad92e1	0	0	0	0	0	0	6	0	0	0	0	0	0	0	0	0	0	0	0	0	0	0	0	0	0	0	0	0	0	0	0	0	0	0	0	0	0	0	0	0	0	0	0	0	0	0	0	0	0
037aee588b246f9205ed339914ef3950	0	0	0	0	0	0	0	0	0	0	0	0	0	0	0	172	0	0	0	0	0	0	0	0	0	0	0	0	0	0	0	0	0	0	0	0	0	0	0	0	0	0	0	0	0	0	0	0	0
037ecd087908fb56981e641161221f77	0	0	0	0	134	0	0	0	0	0	0	0	0	0	0	0	0	0	0	0	0	0	0	0	0	0	0	0	0	0	0	0	0	0	0	0	0	0	0	0	0	0	0	0	0	0	0	0	0
03801771ee309e82c93d31ae4c54eef0	0	0	0	0	0	0	0	0	0	0	0	0	0	0	0	0	0	0	0	0	0	0	0	0	0	0	0	0	0	0	0	0	0	0	0	0	0	0	0	0	0	0	0	0	0	0	0	0	0
038f3192d4ce5ce4016717914933f6a9	205	0	106	46	1889	74	0	0	1354	109	0	1778	44	0	0	547	632	52	22	0	0	224	57	94	0	0	0	0	0	0	0	0	0	0	0	0	0	0	0	0	0	0	0	0	0	0	0	0	0
038f8b40e8d899ed825683bab293d023	0	0	0	0	176	0	0	0	0	0	0	0	0	0	0	0	0	0	0	0	0	0	0	0	0	0	0	0	0	0	0	0	0	0	0	0	0	0	0	0	0	0	0	0	0	0	0	0	0
0395e3475316cf86789e9807b73d8e0e	0	0	0	0	0	0	0	0	0	0	0	0	0	0	129	0	0	0	0	0	0	0	0	0	0	0	0	0	0	0	0	0	0	0	0	0	0	0	0	0	0	0	0	0	0	0	0	0	0
03af913f480e8db31df1734f47eb913e	0	0	0	0	0	0	0	0	0	0	0	0	0	0	0	0	0	0	0	0	0	0	0	0	0	0	0	0	0	0	0	0	0	0	0	12	0	0	0	0	0	0	0	0	0	0	0	0	0
03b1ee6e7f54160453b47f2a41d13615	0	0	0	0	0	0	0	0	0	0	0	0	0	0	0	6	0	0	0	0	0	0	0	0	0	0	0	0	0	0	0	0	0	0	0	0	0	0	0	0	0	0	0	0	0	0	0	0	0
03b9d3dff9c7a3dd944f850c3acdabfd	0	0	0	0	192	0	0	0	0	0	0	0	0	0	0	0	0	0	0	0	0	0	0	0	0	0	0	0	0	0	0	0	0	0	0	0	0	0	0	0	0	0	0	0	0	0	0	0	0
03bb92fbfbd29889b4bd7d2ef21f3c96	1.73259	1.73259	1.73259	1.73259	1.73259	1.73259	1.73259	1.73259	1.73259	1.73259	1.73259	1.73259	1.73259	1.73259	1.73259	1.73259	1.73259	1.73259	1.73259	1.73259	1.73259	1.73259	1.73259	1.73259	5.73259	1.73259	1.73259	1.73259	1.73259	1.73259	1.73259	1.73259	1.73259	0	0	0	0	0	0	0	0	0	0	0	0	0	0	0	0
03bc00ee4169ea414f4171c1a1353bc7	0	0	0	0	0	0	0	0	0	0	0	0	0	0	0	0	34	0	0	0	0	0	0	0	0	0	0	0	0	0	0	0	0	0	0	0	0	0	0	0	0	0	0	0	0	0	0	0	0
03c1bb036d0dcd86446be57b6ebbd30c	2	0	0	0	0	0	0	0	0	0	0	0	0	0	0	0	0	0	0	0	0	0	0	0	0	0	0	0	0	0	0	0	0	0	0	0	0	0	0	0	0	0	0	0	0	0	0	0	0
03c5ffe8e18a7e35c575a2916d684c4d	0	0	0	0	0	0	0	0	0	0	0	0	0	0	0	0	0	0	0	0	0	44	0	0	0	0	0	0	0	0	0	0	0	0	0	0	0	0	0	0	0	0	0	0	0	0	0	0	0
03ca6c373380ccb32dc7be01a28d9772	0	0	48	0	0	0	0	0	0	0	0	0	0	0	0	0	0	0	0	0	0	0	0	0	0	0	0	0	0	0	0	0	0	0	0	0	0	0	0	0	0	0	0	0	0	0	0	0	0
03cf1295aca1bc0a6481bd42e614ea63	0	0	0	0	0	0	0	0	0	0	0	0	0	0	0	3	0	0	0	0	0	0	0	0	0	0	0	0	0	0	0	0	0	0	0	0	0	0	0	0	0	0	0	0	0	0	0	0	0
03daec94978f1d2d60a7b267e46844c9	0	0	5	0	0	0	0	0	0	0	0	0	0	0	0	0	0	0	0	0	0	0	0	0	0	0	0	0	0	0	0	0	0	0	0	0	0	0	0	0	0	0	0	0	0	0	0	0	0
03e32ee1230b60e35b42c03ad660644f	0	0	0	0	0	0	0	0	0	0	0	0	0	0	0	0	0	0	0	0	0	0	0	0	0	0	0	0	0	0	0	0	5	0	0	0	0	0	0	0	0	0	0	0	0	0	0	0	0
03e3853153367cba49651112defe48bb	0	0	0	0	0	0	0	0	0	0	0	0	0	0	0	0	6	0	0	0	0	0	0	0	0	0	0	0	0	0	0	0	0	0	0	0	0	0	0	0	0	0	0	0	0	0	0	0	0
03ec9a85db0e1dd95bc293653e8b52ae	0	0	0	0	0	0	0	0	0	0	0	0	0	0	0	0	2	0	0	0	0	0	0	0	0	0	0	0	0	0	0	0	0	0	0	0	0	0	0	0	0	0	0	0	0	0	0	0	0
03fa7a523cd35ff9a9785f32e06dbd03	0	0	0	0	0	0	0	0	0	0	0	0	0	0	0	0	72	0	0	0	0	0	0	0	0	0	0	0	0	0	0	0	0	0	0	0	0	0	0	0	0	0	0	0	0	0	0	0	0
03ff4f10d759cc6528367008b4e083bd	0	0	0	0	0	0	0	0	0	9	0	0	0	0	0	0	0	0	0	0	0	0	0	0	0	0	0	0	0	0	0	0	0	0	0	0	0	0	0	0	0	0	0	0	0	0	0	0	0
0401430e0a8d6be831f4e9294053b61e	0	0	0	0	0	0	0	0	0	55	0	0	0	0	0	0	0	0	0	0	0	0	0	0	0	0	0	0	0	0	0	0	0	0	0	0	0	0	0	0	0	0	0	0	0	0	0	0	0
04069382b31962154ed3b3a11738bae9	0	0	0	0	0	0	0	0	0	0	0	0	0	0	0	0	0	0	0	0	0	160	0	0	0	0	0	0	0	0	0	0	0	0	0	0	0	0	0	0	0	0	0	0	0	0	0	0	0
0408ce6c5784f5d5228a3656d6c03f85	0	0	0	0	0	0	0	0	0	0	0	0	0	0	3	0	0	0	0	0	0	0	0	0	0	0	0	0	0	0	0	0	0	0	0	0	0	0	0	0	0	0	0	0	0	0	0	0	0
041efa7ee69f0aca18358461f02eaecf	0	0	0	0	0	0	43	0	0	0	0	0	0	0	0	0	0	0	0	0	0	0	0	0	0	0	0	0	0	0	0	0	0	0	0	0	0	0	0	0	0	0	0	0	0	0	0	0	0
0426c7010b3773da5595cfcafe909795	0	0	0	0	0	0	0	0	0	0	0	0	0	0	0	0	0	0	0	0	0	0	0	0	0	0	0	0	0	0	0	0	0	0	0	0	0	0	0	0	0	0	0	0	11	0	0	0	0
043b1876886d3686e421ad019de834e2	0	0	0	0	0	0	0	0	0	0	0	0	0	0	0	2	0	0	0	0	0	0	0	0	0	0	0	0	0	0	0	0	0	0	0	0	0	0	0	0	0	0	0	0	0	0	0	0	0
043dccac1927dddf17ae43e99a21eba5	0	0	0	0	0	0	0	0	0	0	0	0	0	0	0	0	0	0	0	0	0	0	0	0	0	0	0	0	0	0	0	0	0	0	0	0	0	0	0	0	0	880	23	10	0	9	32	73	0
044a94b7fc0b16eb07408a22d01b089d	0	0	0	0	0	0	0	0	22	0	0	0	0	0	0	0	0	0	0	0	0	0	0	0	0	0	0	0	0	0	0	0	0	0	0	0	0	0	0	0	0	0	0	0	0	0	0	0	0
044ade1e3bb2de683406d9d89d73041e	0	0	108	0	0	0	0	0	0	0	0	0	0	0	0	0	0	0	0	0	0	0	0	0	0	0	0	0	0	0	0	0	0	0	0	0	0	0	0	0	0	0	0	0	0	0	0	0	0
044b508c00a7e527ef04693a37b42b3c	0	0	0	0	0	0	0	0	0	0	0	0	0	0	0	0	0	0	0	0	0	0	0	0	0	0	0	0	0	0	0	0	0	0	0	0	0	27	4	0	0	0	0	0	0	0	0	0	0
044cdf4c09e4354c2cfc5a268dccd51f	0	0	0	0	0	0	0	0	0	0	0	0	0	0	0	0	0	34	0	0	0	0	0	0	0	0	0	0	0	0	0	0	0	0	0	0	0	0	0	0	0	0	0	0	0	0	0	0	0
045c685d890a62b41078d9f672e385b7	10.3909	10.3909	10.3909	10.3909	10.3909	10.3909	10.3909	10.3909	10.3909	10.3909	10.3909	10.3909	10.3909	10.3909	10.3909	10.3909	10.3909	10.3909	10.3909	10.3909	10.3909	10.3909	10.3909	10.3909	10.3909	48.3909	10.3909	53.3909	38.3909	156.391	197.391	86.3909	104.391	66.6756	127.676	0	0	0	0	204.676	67.6756	47.6756	29.6756	223.676	68.6756	67.6756	0	0	21.6756
045fb64475358d7881088c087297aa6b	0	0	13	0	0	0	0	0	0	0	0	0	0	0	0	0	0	0	0	0	0	0	0	0	0	0	0	0	0	0	0	0	0	0	0	0	0	0	0	0	0	0	0	0	0	0	0	0	0
04611a28bf25e1c14f5bc8d7aa8c804b	50	336	51	0	578	63	298	339	143	366	31	522	0	106	137	103	224	115	52	67	88	226	25	97	0	0	0	0	0	0	0	0	0	0	0	0	0	0	0	0	0	0	0	0	0	0	0	0	0
046539f4cd2339881279fd187c0bebd7	0	0	0	0	0	0	0	0	0	0	0	0	0	0	0	0	0	0	0	0	58	0	0	0	0	0	0	0	0	0	0	0	0	0	0	0	0	0	0	0	0	0	0	0	0	0	0	0	0
04679f4f507783dd6f57a4c61f28d93b	0	0	0	0	0	0	0	0	0	0	0	0	7	0	0	0	0	0	0	0	0	0	0	0	0	0	0	0	0	0	0	0	0	0	0	0	0	0	0	0	0	0	0	0	0	0	0	0	0
046965731ff0ac8d8692a7a1875d93f2	0	0	0	0	0	0	0	0	0	0	0	0	0	0	0	0	0	0	0	0	0	0	55	0	0	0	0	0	0	0	0	0	0	0	0	0	0	0	0	0	0	0	0	0	0	0	0	0	0
0472a57236a9a0dd010184422b8d9595	2	0	0	0	0	0	0	0	0	0	0	0	0	0	0	0	0	0	0	0	0	0	0	0	0	0	0	0	0	0	0	0	0	0	0	0	0	0	0	0	0	0	0	0	0	0	0	0	0
047f4112447444241693a8e59eeb7e28	0	0	0	0	0	0	0	0	0	0	0	0	0	0	0	0	0	0	0	0	0	0	0	0	0	0	0	0	0	0	0	0	0	0	0	0	0	0	0	0	0	0	0	0	3	0	0	0	0
0482da6ca68c734eb59bd86218cad965	0	0	0	0	0	0	0	0	0	0	0	0	0	0	0	0	0	0	0	0	0	0	0	0	0	0	0	0	0	0	0	0	0	0	0	0	0	0	0	0	0	0	0	0	0	2	0	0	0
04a120aea84ba70f77942e4baf527e96	0	0	0	0	0	0	0	0	0	0	0	0	0	0	0	119	0	0	0	0	0	0	0	0	0	0	0	0	0	0	0	0	0	0	0	0	0	0	0	0	0	0	0	0	0	0	0	0	0
04add077da0da34c37f1d36d1b627f66	0	23	0	0	0	0	0	0	0	0	0	0	0	0	0	0	0	0	0	0	0	0	0	0	0	0	0	0	0	0	0	0	0	0	0	0	0	0	0	0	0	0	0	0	0	0	0	0	0
04b6a52734d35c0558383d99212bdfa5	0	0	0	0	0	0	0	0	0	4	0	0	0	0	0	0	0	0	0	0	0	0	0	0	0	0	0	0	0	0	0	0	0	0	0	0	0	0	0	0	0	0	0	0	0	0	0	0	0
04be3a80b93393e5c1f8c3259c3672b4	0	0	0	0	0	0	0	0	0	0	0	0	0	0	0	0	0	0	0	0	0	0	0	22	0	0	0	0	0	0	0	0	0	0	0	0	0	0	0	0	0	0	0	0	0	0	0	0	0
04c6625a28045db4c9026725c7fa0002	9.42742	9.42742	9.42742	9.42742	9.42742	9.42742	9.42742	9.42742	9.42742	9.42742	9.42742	9.42742	9.42742	9.42742	9.42742	9.42742	9.42742	9.42742	9.42742	9.42742	9.42742	9.42742	9.42742	9.42742	9.42742	9.42742	9.42742	9.42742	9.42742	160.427	159.427	9.42742	9.42742	0	0	0	0	0	0	203.245	0	0	158.245	231.245	0	106.245	0	103.245	0
04c7fe0775df3a19d347f94f78843fb7	0	0	0	0	0	0	0	0	0	0	0	0	0	0	0	0	0	0	0	0	0	0	0	0	0	0	0	0	0	0	0	0	313	0	0	0	0	0	0	0	0	0	0	0	0	0	0	0	0
04c990d57e32eef56d56f03addbaa536	0	0	0	0	0	0	0	0	0	0	0	0	0	0	0	0	0	0	0	0	0	0	0	0	0	0	0	0	6	0	0	0	0	0	0	0	0	0	0	0	0	0	0	0	0	0	0	0	0
04cfa997d093e45bc774efb3d1b29364	0	0	0	0	0	0	0	0	0	0	0	0	0	0	0	0	0	0	0	0	0	0	0	4	0	0	0	0	0	0	0	0	0	0	0	0	0	0	0	0	0	0	0	0	0	0	0	0	0
04d3270d4d31e9edb958bed119c35122	0	0	0	0	0	0	0	0	0	0	0	0	0	0	0	0	0	0	0	0	0	0	0	0	0	0	0	0	0	0	0	0	0	3	0	0	0	0	0	0	0	0	0	0	0	0	0	0	0
04d541f1e30edf30fd1a15e94e180005	0	0	0	0	0	0	0	0	0	0	0	0	0	0	0	0	0	0	0	0	0	0	0	0	0	0	0	0	0	5	0	0	0	0	0	0	0	0	0	0	0	0	0	0	0	0	0	0	0
04da4af9ea1a4638c74f1ffd081eae51	0	0	0	0	0	0	0	0	0	0	0	0	0	162	0	0	0	0	0	0	0	0	0	0	0	0	0	0	0	0	0	0	0	0	0	0	0	0	0	0	0	0	0	0	0	0	0	0	0
04e708ebc7502ad6559b3296471d206f	0	0	0	0	0	0	0	0	0	0	0	0	0	0	0	0	0	0	0	0	0	0	0	0	0	0	0	0	0	0	0	0	0	0	0	0	0	0	0	21	0	0	0	0	0	0	0	0	0
04e738546bf8d4c66b56c69353e95fa8	0	0	86	98	0	0	0	0	0	0	0	0	0	0	0	0	0	0	0	0	0	0	35	0	0	0	0	0	0	0	0	0	0	0	0	0	0	0	0	0	0	0	0	0	0	0	0	0	0
04eab2bdae1daf3918b92d44245b665b	0	86	0	0	0	0	0	0	0	0	0	93	0	0	0	0	0	0	0	0	0	0	0	0	0	0	0	0	0	0	0	0	0	0	0	0	0	0	0	0	0	0	0	0	0	0	0	0	0
04f073e563957017fca6ac7d6f351f36	0	0	0	0	0	0	0	0	0	0	0	0	0	0	0	12	0	0	0	0	0	0	0	0	0	0	0	0	0	0	0	0	0	0	0	0	0	0	0	0	0	0	0	0	0	0	0	0	0
04fce258861e230e6bf838f41d6e7028	0	0	0	0	0	0	0	0	0	0	0	0	0	0	0	0	0	0	0	0	0	8	0	0	0	0	0	0	0	0	0	0	0	0	0	0	0	0	0	0	0	0	0	0	0	0	0	0	0
050b0cd33bd6ce1f1263eaead559679f	0	0	0	0	0	0	0	0	0	0	0	0	0	0	0	0	0	0	0	0	0	0	0	0	0	0	0	0	0	4	0	0	0	0	0	0	0	0	0	0	0	0	0	0	0	0	0	0	0
050ce0dccc25ce0aba697b7dff030b3e	0	0	0	0	0	0	0	0	0	0	0	0	0	0	0	0	0	0	0	0	0	0	17	0	0	0	0	0	0	0	0	0	0	0	0	0	0	0	0	0	0	0	0	0	0	0	0	0	0
05143751b5a6040b958dab9f033b58d6	1.06381	1.06381	1.06381	1.06381	1.06381	1.06381	1.06381	1.06381	1.06381	1.06381	1.06381	1.06381	1.06381	1.06381	1.06381	1.06381	1.06381	1.06381	1.06381	1.06381	1.06381	1.06381	1.06381	1.06381	1.06381	6.06381	5.06381	1.06381	17.0638	1.06381	1.06381	15.0638	64.0638	0	0	0	0	0	0	0	0	0	0	68.6205	0	16.6205	0	0	0
05188ebcb03a40a8e44c8a47894b969d	0	0	0	0	0	0	0	200	0	0	0	0	0	0	0	0	0	0	0	0	0	0	0	0	0	0	0	0	0	0	0	0	0	0	0	0	0	0	0	0	0	0	0	0	0	0	0	0	0
0519c79bf5632950cd2a3e7b486eeb22	0	0	0	0	0	0	5	0	0	0	0	0	0	0	0	0	0	0	0	0	0	0	0	0	0	0	0	0	0	0	0	0	0	0	0	0	0	0	0	0	0	0	0	0	0	0	0	0	0
0519ed95e3ceabb6677c7574de9f1a58	23.2733	23.2733	23.2733	23.2733	23.2733	23.2733	23.2733	23.2733	23.2733	23.2733	23.2733	23.2733	23.2733	23.2733	23.2733	23.2733	23.2733	23.2733	23.2733	23.2733	23.2733	23.2733	23.2733	23.2733	23.2733	23.2733	23.2733	23.2733	23.2733	23.2733	134.273	23.2733	147.273	251.454	0	517.454	540.454	103.454	200.454	117.454	247.454	0	0	0	0	0	0	0	0
0526320ddba5b1ced5ca2fbd6f47e809	0	59	0	0	0	0	0	0	0	0	0	0	0	0	0	0	0	0	0	0	0	0	0	0	0	0	0	0	0	0	0	0	0	0	0	0	0	0	0	0	0	0	0	0	0	0	0	0	0
052704c2d68b4d4b636d3224b8fcdfcb	0	0	0	0	0	0	0	0	0	0	0	0	0	0	0	0	3	0	0	0	0	0	0	0	0	0	0	0	0	0	0	0	0	0	0	0	0	0	0	0	0	0	0	0	0	0	0	0	0
052bb33eb91fd18ad6c63d000252b878	0	0	0	0	0	0	0	0	0	59	0	0	0	0	0	0	0	0	0	0	0	0	0	0	0	0	0	0	0	0	0	0	0	0	0	0	0	0	0	0	0	0	0	0	0	0	0	0	0
05328976ba7092f2f7b3f8c7f680c44f	0	0	0	0	0	0	0	0	0	0	0	0	0	0	0	0	0	0	0	2	0	0	0	0	0	0	0	0	0	0	0	0	0	0	0	0	0	0	0	0	0	0	0	0	0	0	0	0	0
05546d920e0df16d6d4239e333c6d0b2	0	0	0	0	0	0	0	0	0	0	0	0	0	0	0	0	0	0	0	0	0	0	0	0	0	0	0	0	0	0	0	10	0	0	0	0	0	0	0	0	0	0	0	0	0	0	0	0	0
0556c384e5173fb75c80321f239f52fe	0	0	0	0	0	0	0	0	0	0	0	0	0	0	0	0	0	0	0	0	0	0	0	0	0	31.9958	16.9958	0	0	0	0	32.9958	0	0	0	0	0	0	0	0	7.18864	0	0	0	0	0	0	0	0
05586a16038f77c44c867fb2eaff88bf	0	0	0	0	0	0	197	0	0	0	0	0	0	0	0	0	0	0	0	0	0	0	0	0	0	0	0	0	0	0	0	0	0	0	0	0	0	0	0	0	0	0	0	0	0	0	0	0	0
057197ede5997d18ad49c5c73f6f4c1c	0	0	162	0	0	0	0	0	0	0	0	0	0	0	0	0	0	0	0	0	0	0	0	0	0	0	0	0	0	0	0	0	0	0	0	0	0	0	0	0	0	0	0	0	0	0	0	0	0
0573f50d4287f40577d344e85c3de008	0	85	0	0	0	0	0	0	0	0	0	0	0	0	0	0	0	0	0	0	0	0	0	0	0	0	0	0	0	0	0	0	0	0	0	0	0	0	0	0	0	0	0	0	0	0	0	0	0
05749546700d3264b081382767752b97	0	0	0	0	0	0	0	0	0	0	0	0	0	0	0	0	0	0	0	0	0	0	0	0	0	0	0	0	0	0	0	0	0	0	0	0	0	0	0	0	0	5	0	0	0	0	0	0	0
05787e46c4da4e540de5bcf7841829db	0	0	0	0	0	0	0	0	0	0	0	0	0	0	0	0	0	0	0	0	0	0	0	0	0	0	0	0	0	2	0	0	0	0	0	0	0	0	0	0	0	0	0	0	0	0	0	0	0
0580d0f5cb921415aff4fe1f06d8b647	0	0	0	0	0	0	0	0	0	0	0	0	0	0	0	0	0	0	0	0	0	0	0	0	0	2064	1669	0	0	0	0	2312	123	0	0	0	0	0	0	0	0	0	0	0	0	0	0	0	0
05849ac0d9c73ed04ff6ea5e53b939ba	0	0	0	0	0	0	0	0	0	0	0	0	0	0	0	0	0	0	0	0	0	130	0	0	0	0	0	0	0	0	0	0	0	0	0	0	0	0	0	0	0	0	0	0	0	0	0	0	0
0585268be1d5a5c1994c280d51dd993c	0	0	0	0	3	0	0	0	0	0	0	0	0	0	0	0	0	0	0	0	0	0	0	0	0	0	0	0	0	0	0	0	0	0	0	0	0	0	0	0	0	0	0	0	0	0	0	0	0
05870bd8efdc1c24beebf9f2c91da92b	0	0	0	0	0	0	0	0	0	0	0	0	0	0	0	0	0	0	0	15	0	0	0	0	0	0	0	0	0	0	0	0	0	0	0	0	0	0	0	0	0	0	0	0	0	0	0	0	0
05871499e27a61263f80defcdd7175ad	0	0	0	0	0	0	0	0	0	0	0	0	0	0	0	0	0	0	0	0	0	0	0	0	0	0	0	0	0	0	0	0	0	0	0	0	28	27	0	0	0	0	0	0	0	0	0	0	0
0593ef833398a7c224b371cdb72e53b5	0	0	0	0	0	0	0	0	0	0	0	0	0	0	0	0	2	0	0	0	0	0	0	0	0	0	0	0	0	0	0	0	0	0	0	0	0	0	0	0	0	0	0	0	0	0	0	0	0
059f8cee999d144a335a31727a9265cd	0	0	0	0	0	0	0	0	0	0	0	0	0	0	0	0	0	0	0	0	0	0	0	0	0	27.1394	18.1394	0	0	0	0	48.1394	0	0	0	0	0	0	0	0	0	0	0	0	0	0	0	0	0
059fe4f2cf09b7845aae8e868567f31b	0	0	0	0	0	0	0	0	0	0	0	0	0	0	0	0	0	0	0	0	0	0	0	0	0	0	0	0	0	0	0	0	0	0	0	0	0	13	0	0	0	0	0	0	0	0	0	0	0
05a1060de4bad8b8210023b26e42e3f3	0	0	0	0	0	0	0	0	0	0	0	0	0	0	0	47	0	0	0	0	0	0	0	0	0	0	0	0	0	0	0	0	0	0	0	0	0	0	0	0	0	0	0	0	0	0	0	0	0
05a2bc2cc1c8b813998845acf4c7899a	0	0	0	7	0	0	0	0	0	0	0	0	0	0	0	0	0	0	0	0	0	0	0	0	0	0	0	0	0	0	0	0	0	0	0	0	0	0	0	0	0	0	0	0	0	0	0	0	0
05b072c0001fbba8268e662025e8de79	0	95	0	0	0	0	0	0	0	0	0	0	0	0	0	0	134	0	0	0	46	0	0	0	0	0	0	0	0	0	0	0	0	0	0	0	0	0	0	0	0	0	0	0	0	0	0	0	0
05b1df31601c47f9dc3c2b1ed6b8e3f4	0	0	0	0	0	0	0	0	0	0	0	0	0	0	0	0	0	0	0	235	0	0	0	0	0	0	0	0	0	0	0	0	0	0	0	0	0	0	0	0	0	0	0	0	0	0	0	0	0
05b84c5089e75d3c4d9e23eeb93b82db	0	0	0	0	0	0	0	0	0	0	0	0	0	0	0	0	0	0	0	0	0	0	0	0	0	0	0	0	0	0	0	0	0	0	0	0	0	0	0	0	0	33	0	0	0	0	0	0	0
05c170258cbdb05ae848cb48e0db3f2c	0	0	0	0	0	0	0	0	0	0	0	0	0	0	0	0	0	0	0	0	0	0	0	0	0	0	0	0	0	0	0	0	0	42	0	0	0	0	0	0	0	0	0	0	0	0	0	0	0
05dbbdae39dbbd8a29e88495adfd1681	0	0	0	9	0	0	0	0	0	0	0	0	0	0	0	0	0	0	0	0	0	0	0	0	0	0	0	0	0	0	0	0	0	0	0	0	0	0	0	0	0	0	0	0	0	0	0	0	0
05ebcad1f6d22dc7276da9339b47efcb	0	0	0	0	0	0	0	0	0	0	0	0	0	0	0	0	0	0	0	0	0	0	0	0	0	0	0	0	0	2	0	0	0	0	0	0	0	0	0	0	0	0	0	0	0	0	0	0	0
05fa096728f70c27ffe9929d97ae9dff	0	0	0	0	0	0	0	0	0	0	0	0	0	0	0	0	0	0	0	0	0	0	0	0	0	0	0	0	0	0	0	0	0	0	0	0	0	0	0	0	0	0	0	0	0	0	0	0	0
05fd0854eafaa4c412a6d895e36883e3	0	0	0	0	0	0	0	0	0	0	0	0	0	0	0	0	0	0	2	0	0	0	0	0	0	0	0	0	0	0	0	0	0	0	0	0	0	0	0	0	0	0	0	0	0	0	0	0	0
0603672bc29effd14eb1d776db7c7fb1	753	0	0	0	0	519	1599	67	22	0	0	0	0	0	0	0	0	39	399	843	0	0	238	0	0	0	0	0	0	0	0	0	0	0	0	0	0	0	0	0	0	0	0	0	0	0	0	0	0
060bb1927515f868ca9fee9045924d5a	0	0	0	0	0	0	0	0	0	0	0	0	0	0	0	0	0	0	0	0	0	0	0	0	0	0	0	0	0	0	0	0	0	0	0	0	0	8	0	0	0	0	0	0	0	0	0	0	0
060bbabeca95e85124af7390e0d7e1e4	0	0	0	0	0	0	0	0	0	0	0	0	0	0	0	0	0	0	0	0	0	0	0	0	0	427.057	301.057	0	0	0	0	588.057	23.0566	4.35169	4.35169	10.3517	6.35169	4.35169	4.35169	4.35169	4.35169	4.35169	4.35169	4.35169	4.35169	4.35169	4.35169	4.35169	4.35169
060c7623a1ca74059f52e02ca970883d	0	0	0	0	0	0	0	0	0	0	0	0	0	0	0	0	0	0	0	0	0	0	0	0	0	0	0	0	0	0	3	0	0	0	0	0	0	0	0	0	0	0	0	0	0	0	0	0	0
061e0380cb80fc6e86b4ea2c55938c70	0	0	0	0	0	0	0	0	0	0	0	0	0	0	0	7	0	0	0	0	0	0	0	0	0	0	0	0	0	0	0	0	0	0	0	0	0	0	0	0	0	0	0	0	0	0	0	0	0
062bb24d89fac1eaff71b64a6efdc361	0	0	0	0	0	0	0	0	0	0	0	0	0	0	0	0	0	0	0	0	0	0	0	0	0	0	0	0	27.1585	0	0	0	6.15853	0	0	0	0	0	0	0	0	0	0	9.85576	0	0	0	0	0
062c6b22cb92f7489202290db1f9c0b6	0	0	0	0	0	0	209	0	0	0	0	0	0	0	0	0	0	0	0	0	0	0	0	0	0	0	0	0	0	0	0	0	0	0	0	0	0	0	0	0	0	0	0	0	0	0	0	0	0
0632d3a06cebd0a2e5fb52a167de0990	0	0	0	0	0	0	0	0	0	0	0	0	0	0	0	0	0	0	0	0	0	0	0	0	0	0	0	0	6	0	0	0	0	0	0	0	0	0	0	0	0	0	0	0	0	0	0	0	0
063873812458ceafa6c130e542612421	0	0	0	0	0	0	0	0	0	0	0	0	0	0	0	0	0	0	0	0	0	0	0	0	0	0	0	0	2	0	0	0	0	0	0	0	0	0	0	0	0	0	0	0	0	0	0	0	0
065509411abe19faf19ad2d143cd7386	0	0	0	0	0	0	0	0	0	0	0	0	0	0	0	0	0	0	0	0	0	0	0	0	0	0	0	0	0	0	0	0	0	45	0	0	0	0	0	0	52	0	0	0	0	0	0	0	0
0662cbe593269afd509474ed5ad858b9	3.51179	3.51179	3.51179	3.51179	3.51179	3.51179	3.51179	3.51179	3.51179	3.51179	3.51179	3.51179	3.51179	3.51179	3.51179	3.51179	3.51179	3.51179	3.51179	3.51179	3.51179	3.51179	3.51179	3.51179	1334.51	3.51179	52.5118	3.51179	3.51179	3.51179	3.51179	3.51179	3.51179	0	0	0	0	0	58.4593	0	0	0	0	0	0	0	0	0	0
066866b47f3ca5824d1adc26eccfc9fd	0	0	0	0	0	0	0	0	0	0	0	0	0	0	7	0	0	0	0	0	0	0	0	0	0	0	0	0	0	0	0	0	0	0	0	0	0	0	0	0	0	0	0	0	0	0	0	0	0
0669faea3eec846f7c2b2a9bc178b25c	0	0	0	0	0	0	0	0	0	0	0	0	0	0	0	0	0	0	0	0	0	127	0	0	0	0	0	0	0	0	0	0	0	0	0	0	0	0	0	0	0	0	0	0	0	0	0	0	0
0672705f7fb9f303da6848888d7b3aa4	0	0	20	0	0	0	0	0	0	0	0	0	0	0	0	0	0	0	0	0	0	0	0	0	0	0	0	0	0	0	0	0	0	0	0	0	0	0	0	0	0	0	0	0	0	0	0	0	0
06734323e1eb028e50b63bc0b1207f38	0	0	0	0	0	0	0	0	0	0	0	0	0	0	0	0	0	0	0	0	0	0	0	74	0	0	0	0	0	0	0	0	0	0	0	0	0	0	0	0	0	0	0	0	0	0	0	0	0
067a471230ccc4a9f783044532283175	0	0	0	0	0	0	0	0	0	0	0	0	0	0	0	0	0	0	0	0	0	0	0	0	0	0	0	0	0	0	0	0	0	0	0	0	0	0	0	0	0	0	0	0	0	0	0	0	0
067af548f581a0e7d9188c88fde7f904	0	0	0	0	0	0	0	0	0	0	0	0	0	0	0	0	0	0	0	0	0	0	0	0	0	0	0	0	0	0	0	0	0	0	0	0	4	0	0	0	0	0	0	0	0	0	0	0	0
068296cfeee3282d992fe4105888de24	0	0	0	2	0	0	0	0	0	0	0	0	0	0	0	0	0	0	0	0	0	0	0	0	0	0	0	0	0	0	0	0	0	0	0	0	0	0	0	0	0	0	0	0	0	0	0	0	0
0683625a37fc2ea3f54a57787896ed7f	0	0	0	0	0	0	0	0	0	0	0	0	0	0	0	0	0	0	67	0	0	0	0	0	0	0	0	0	0	0	0	0	0	0	0	0	0	0	0	0	0	0	0	0	0	0	0	0	0
06a2378b78f6852e40424eb3efc32117	35	0	0	0	0	0	0	0	0	0	0	0	0	0	0	0	0	0	0	0	0	0	0	0	0	0	0	0	0	0	0	0	0	0	0	0	0	0	0	0	0	0	0	0	0	0	0	0	0
06a5d59d66011cced2779fb27473e3fa	0	0	0	0	5	0	0	0	0	0	0	0	0	0	0	0	0	0	0	0	0	0	0	0	0	0	0	0	0	0	0	0	0	0	0	0	0	0	0	0	0	0	0	0	0	0	0	0	0
06a8ea672df2f9c9d67ac5419271ab9f	93.9591	93.9591	93.9591	93.9591	93.9591	93.9591	93.9591	93.9591	93.9591	93.9591	93.9591	93.9591	93.9591	93.9591	93.9591	93.9591	93.9591	93.9591	93.9591	93.9591	93.9591	93.9591	93.9591	93.9591	1253.96	255.959	291.959	93.9591	104.959	646.959	673.959	325.959	125.959	0	0	0	0	1137.54	124.544	880.544	0	4046.54	51.5442	0	0	0	0	592.544	0
06abcecddbcba4837d0a61e11664d629	0	0	0	0	0	0	0	0	0	0	0	0	0	0	0	0	2	0	0	0	0	0	0	0	0	0	0	0	0	0	0	0	0	0	0	0	0	0	0	0	0	0	0	0	0	0	0	0	0
06b69eed0b1e3ebc183266dcb3fc987b	13.1578	13.1578	13.1578	13.1578	13.1578	13.1578	13.1578	13.1578	13.1578	13.1578	13.1578	13.1578	13.1578	13.1578	13.1578	13.1578	13.1578	13.1578	13.1578	13.1578	13.1578	13.1578	13.1578	13.1578	52.1578	13.1578	13.1578	13.1578	13.1578	13.1578	13.1578	13.1578	13.1578	0	492	0	0	0	0	0	0	0	0	0	442	0	0	0	0
06b9fc48c33af9e16cd55dec8cc5cf87	0	0	0	0	0	0	0	0	0	108	0	0	0	0	0	0	0	0	0	0	0	0	0	0	0	0	0	0	0	0	0	0	0	0	0	0	0	0	0	0	0	0	0	0	0	0	0	0	0
06c50bd288ca13bd038b268072afb707	0	0	0	0	0	0	0	0	0	0	85	0	0	0	0	0	0	0	0	0	0	0	0	0	0	0	0	0	0	0	0	0	0	0	0	0	0	0	0	0	0	0	0	0	0	0	0	0	0
06c8239955703dcaaa5fd469eeec1358	0	0	0	0	0	0	0	0	0	0	0	0	0	0	0	0	0	0	0	0	0	0	0	0	0	0	0	0	0	0	0	0	0	1121	0	144	0	0	0	0	1173	166	0	0	0	0	0	0	0
06c9e590db96e477a70bb2caae87ba7f	0	0	0	0	0	0	0	0	0	0	0	0	0	0	0	0	0	0	0	0	0	0	0	0	0	0	0	0	0	0	0	0	0	0	0	0	0	0	0	0	10	0	0	0	0	0	0	0	0
06cd5fb178c355a0cb9e4a2149e83873	0	12	0	0	0	0	0	0	0	0	0	0	0	0	0	0	0	0	0	0	0	0	0	0	0	0	0	0	0	0	0	0	0	0	0	0	0	0	0	0	0	0	0	0	0	0	0	0	0
06d23fbdbb8f062a210ce46defbe6dc9	0	0	0	0	0	0	0	0	0	0	0	0	0	0	20	0	0	0	0	0	0	0	0	0	0	0	0	0	0	0	0	0	0	0	0	0	0	0	0	0	0	0	0	0	0	0	0	0	0
06d2de103fb8521f06a2f494cee98085	0	0	0	0	0	0	0	0	0	0	0	0	0	0	0	0	36	0	0	0	0	0	0	0	0	0	0	0	0	0	0	0	0	0	0	0	0	0	0	0	0	0	0	0	0	0	0	0	0
06d7e9e6b1e2ebd1a9dbd3f0b7801128	0	0	0	0	0	0	0	0	0	0	0	0	0	0	0	0	0	0	0	29	0	0	0	0	0	0	0	0	0	0	0	0	0	0	0	0	0	0	0	0	0	0	0	0	0	0	0	0	0
06e662ce61707fc6a00a366b2da71b74	0	0	0	0	0	0	0	0	0	0	0	0	0	0	0	0	0	0	0	0	0	0	0	0	0	20.1043	13.1043	0	0	9.10432	7.10432	11.1043	0	0	0	0	0	0	0	10.9537	0	0	0	0	0	0	0	0	0
06e74d4488e1f17dd554117c982db4e9	0	0	0	0	48	0	0	0	0	0	0	0	0	0	0	0	0	0	0	0	0	0	0	0	0	0	0	0	0	0	0	0	0	0	0	0	0	0	0	0	0	0	0	0	0	0	0	0	0
06e855e06f670ad64355c304ece90fb3	0	0	0	0	0	0	0	0	9	0	0	0	0	0	0	0	0	0	0	0	0	0	0	0	0	0	0	0	0	0	0	0	0	0	0	0	0	0	0	0	0	0	0	0	0	0	0	0	0
06e9b38feac9f8c6120d90f39090a2c5	0	0	0	0	0	0	0	0	0	0	0	0	0	0	0	0	0	0	0	0	0	0	0	0	0	0	0	0	0	0	0	0	0	0	0	0	0	0	10	0	0	0	0	0	0	0	0	0	0
06f58604565ccec4b807f9b449f30e82	0	0	0	0	0	0	0	0	0	0	0	0	0	0	0	0	0	0	0	0	0	0	0	0	0	0	0	0	0	0	0	0	0	0	0	0	0	0	0	0	0	0	0	0	0	0	0	0	0
06f94dd9fc7268b353d3676b6464a626	0	0	94	0	0	0	0	0	0	0	0	0	0	0	0	0	0	0	0	0	0	0	0	0	0	0	0	0	0	0	0	0	0	0	0	0	0	0	0	0	0	0	0	0	0	0	0	0	0
06fbdd2ba6dfaaee7809201bfe9a0e70	0	0	0	0	0	0	0	0	0	0	0	0	0	0	0	0	0	0	0	0	0	0	0	0	0	0	0	0	0	0	0	0	0	0	0	0	0	0	0	0	0	0	0	0	0	0	0	0	0
06fe85e88c08a0cec4fc3ca6251c8f73	0	0	0	14	0	0	0	0	0	0	0	0	0	0	0	0	0	0	0	0	0	0	0	0	0	0	0	0	0	0	0	0	0	0	0	0	0	0	0	0	0	0	0	0	0	0	0	0	0
070175299e62656222c1900a4edcc5ee	75.7999	75.7999	75.7999	75.7999	75.7999	75.7999	75.7999	75.7999	75.7999	75.7999	75.7999	75.7999	75.7999	75.7999	75.7999	75.7999	75.7999	75.7999	75.7999	75.7999	75.7999	75.7999	75.7999	75.7999	75.7999	75.7999	75.7999	111.8	75.7999	75.7999	75.7999	75.7999	4434.8	617.825	0	331.825	340.825	6.82452	0	0	490.825	7.82452	0	2340.82	0	703.825	934.825	422.825	0
07058e55e0b715c6bd2e5cc36a16e387	0	0	0	0	0	0	0	0	0	0	0	0	0	0	10	0	0	0	0	0	0	0	0	0	0	0	0	0	0	0	0	0	0	0	0	0	0	0	0	0	0	0	0	0	0	0	0	0	0
0708e5b5b22b69f0a1e3d1841ff9d570	0	0	0	0	0	129	47	0	0	0	0	0	0	131	0	73	0	27	0	0	267	0	0	0	0	0	0	0	0	0	0	0	0	0	0	0	0	0	0	0	0	0	0	0	0	0	0	0	0
070d9a53762416a64f2bceca2fe74a3c	1.83487	1.83487	1.83487	1.83487	1.83487	1.83487	1.83487	1.83487	1.83487	1.83487	1.83487	1.83487	1.83487	1.83487	1.83487	1.83487	1.83487	1.83487	1.83487	1.83487	1.83487	1.83487	1.83487	1.83487	1.83487	1.83487	69.8349	7.83487	1.83487	1.83487	11.8349	1.83487	1.83487	52.3937	0	0	0	0	0	12.3937	52.3937	29.3937	0	0	0	0	0	0	0
0710e816dc70aa5396898b2f50eeaa7f	0	0	0	0	0	0	0	0	0	0	0	0	0	0	0	0	0	0	0	0	0	0	0	0	0	0	0	0	0	2	0	0	0	0	0	0	0	0	0	0	0	0	0	0	0	0	0	0	0
07171a4a8e45b4489a335dbb8148cec4	0	0	0	0	0	0	0	0	0	0	0	0	0	0	38	0	0	0	0	0	0	0	0	0	0	0	0	0	0	0	0	0	0	0	0	0	0	0	0	0	0	0	0	0	0	0	0	0	0
07192a5c94d669c08ad10cfcd4455628	0	0	77	0	0	0	0	0	0	0	0	0	0	0	0	0	0	0	0	0	0	0	0	0	0	0	0	0	0	0	0	0	0	0	0	0	0	0	0	0	0	0	0	0	0	0	0	0	0
0719e4dfe92aaf59161593b3add46e33	0	0	0	0	3	0	0	0	0	0	0	0	0	0	0	0	0	0	0	0	0	0	0	0	0	0	0	0	0	0	0	0	0	0	0	0	0	0	0	0	0	0	0	0	0	0	0	0	0
0722eb194ad117cc7109ce02bebe7983	0	0	0	0	0	0	0	0	0	0	0	0	0	0	0	0	0	0	0	0	0	0	0	0	0	0	0	0	0	0	0	2	0	0	0	0	0	0	0	0	0	0	0	0	0	0	0	0	0
07266bd6b2f5173fd919d730f2467fe2	61.114	61.114	61.114	61.114	61.114	61.114	61.114	61.114	61.114	61.114	61.114	61.114	61.114	61.114	61.114	61.114	61.114	61.114	61.114	61.114	61.114	61.114	61.114	61.114	95.114	357.114	270.114	76.114	402.114	126.114	173.114	304.114	451.114	11.4177	39.4177	395.418	73.4177	134.418	93.4177	21.4177	33.4177	18.4177	185.418	28.4177	0	728.418	542.418	1682.42	17.4177
0729b18e5f251b428e7925429db9b3b1	0	0	0	0	0	0	0	0	0	0	94	0	0	0	0	0	0	0	0	0	0	0	0	0	0	0	0	0	0	0	0	0	0	0	0	0	0	0	0	0	0	0	0	0	0	0	0	0	0
072b206421e968bd71318feea4f43dd9	0	7	0	0	0	0	0	0	0	0	0	0	0	0	0	0	0	0	0	0	0	0	0	0	0	0	0	0	0	0	0	0	0	0	0	0	0	0	0	0	0	0	0	0	0	0	0	0	0
073907017fb55f55978c7a51a24c0615	0	0	0	0	0	0	0	0	0	0	0	0	0	0	0	0	0	0	29	0	0	0	0	0	0	0	0	0	0	0	0	0	0	0	0	0	0	0	0	0	0	0	0	0	0	0	0	0	0
073da91cc54d7a78ce0fd199750e5603	0	0	0	0	0	0	0	0	0	0	0	0	0	0	0	0	0	0	0	0	0	0	0	0	0	0	0	0	0	0	0	0	0	0	0	0	0	0	0	0	0	0	0	0	0	0	0	0	0
07440465ef245591b62d7e9cba750322	0	0	0	0	0	0	0	0	0	0	0	0	0	0	0	0	0	0	0	0	0	0	0	0	0	0	0	0	0	0	0	0	0	0	0	0	0	0	0	2	0	0	0	0	0	0	0	0	0
0749e3168a7687cae505be85f871deba	0	0	0	0	0	0	0	0	0	0	0	0	0	0	0	0	0	0	0	0	0	0	0	0	0	0	0	0	0	0	0	0	0	0	0	0	0	0	0	0	0	0	0	0	0	0	0	0	0
074b9eaa355898cdd51a46ab4d970047	0	0	0	0	0	0	0	0	0	0	0	0	0	0	0	0	0	0	0	0	0	0	0	0	0	0	0	0	0	0	0	0	0	0	0	0	0	0	3	0	0	0	0	0	0	0	0	0	0
0754c8cb4dee0a740e2b570a24a77645	0	0	0	0	0	0	0	0	0	0	0	0	0	0	3	0	0	0	0	0	0	0	0	0	0	0	0	0	0	0	0	0	0	0	0	0	0	0	0	0	0	0	0	0	0	0	0	0	0
07574b7ce827cae46bdd7a2b0f4a7568	0	0	0	0	0	0	0	0	0	0	0	0	0	0	0	0	0	0	0	0	0	0	0	0	0	0	0	0	0	0	0	0	0	0	0	0	0	0	3	0	0	0	0	0	0	0	0	0	0
07593664ead120e9fe73bf7766f75cde	0	0	0	0	0	0	0	0	0	4	0	0	0	0	0	0	0	0	0	0	0	0	0	0	0	0	0	0	0	0	0	0	0	0	0	0	0	0	0	0	0	0	0	0	0	0	0	0	0
075f3ec2c17bc04d6de67b3869b461b5	0	0	0	0	0	0	0	0	0	0	0	0	0	0	0	0	0	0	0	0	0	0	0	0	0	0	0	0	0	0	0	0	0	0	0	0	0	0	0	0	0	0	0	0	0	0	0	0	0
0767442c5939d5b0ddeba39f8471a0ce	0	0	0	0	0	0	0	0	0	30	0	0	0	0	0	0	0	0	0	0	0	0	0	0	0	0	0	0	0	0	0	0	0	0	0	0	0	0	0	0	0	0	0	0	0	0	0	0	0
07687411bb19d05bdb2e9981a71a64b4	0	0	0	0	0	0	0	0	0	0	0	0	0	0	0	0	0	0	0	0	0	0	0	0	0	0	0	0	0	0	0	0	0	0	0	0	0	0	0	0	0	0	0	0	0	0	0	0	0
077197ffa5aaf4f7f16c6fee2e05c1c2	0	0	0	0	0	0	0	0	0	0	0	0	0	0	0	0	0	0	0	0	0	0	0	0	0	0	0	0	0	0	0	0	0	0	0	0	0	0	0	0	0	0	0	0	0	0	0	0	0
0775366d8ddbb5e0003df7644c7dd067	0	0	0	0	0	0	88	0	0	0	0	0	0	0	0	0	0	0	0	0	0	0	0	21	0	0	0	0	0	0	0	0	0	0	0	0	0	0	0	0	0	0	0	0	0	0	0	0	0
077a2f6064c844ac130e18ebd6042905	0	0	0	0	0	0	0	0	0	18	0	0	0	0	0	0	0	0	0	0	0	0	0	0	0	0	0	0	0	0	0	0	0	0	0	0	0	0	0	0	0	0	0	0	0	0	0	0	0
077b348d5c7df9e52a000e87aee84afb	0	0	0	0	0	0	0	0	0	0	0	0	0	0	0	6	0	0	0	0	0	0	0	0	0	0	0	0	0	0	0	0	0	0	0	0	0	0	0	0	0	0	0	0	0	0	0	0	0
077badd0d26693de07c259883b1d4eac	0	0	0	0	0	0	0	0	0	0	0	0	0	0	146	0	0	0	0	0	0	0	0	0	0	0	0	0	0	0	0	0	0	0	0	0	0	0	0	0	0	0	0	0	0	0	0	0	0
077ed1c7a868b2f1980b41cc166f2e9e	0	0	0	0	0	0	0	0	0	0	0	0	0	0	0	0	0	0	0	0	0	0	0	0	0	0	0	0	0	0	0	0	0	1420	0	190	0	0	71	0	1332	119	0	0	0	0	0	0	0
0784bb5fa37667464a1b83e52ede3cee	0	2	0	0	0	0	0	0	0	0	0	0	0	0	0	0	0	0	0	0	0	0	0	0	0	0	0	0	0	0	0	0	0	0	0	0	0	0	0	0	0	0	0	0	0	0	0	0	0
0794362eec0df3d831ebffc483f12f1a	0	0	0	0	0	0	0	0	0	0	0	0	0	0	0	0	0	0	0	0	0	0	0	0	0	0	0	0	0	149	0	0	0	0	0	0	0	0	0	0	0	0	0	0	0	0	0	0	0
07963e3d22f9b521d1ab6875e5834dc0	0	0	0	0	0	0	0	0	0	0	0	0	0	0	0	0	0	0	0	0	14	0	0	0	0	0	0	0	0	0	0	0	0	0	0	0	0	0	0	0	0	0	0	0	0	0	0	0	0
079aa185a6e9034f4c2289d84d732d9b	3.20273	3.20273	3.20273	3.20273	3.20273	3.20273	3.20273	3.20273	3.20273	3.20273	3.20273	3.20273	3.20273	3.20273	3.20273	3.20273	3.20273	3.20273	3.20273	3.20273	3.20273	3.20273	3.20273	3.20273	22.2027	3.20273	3.20273	3.20273	3.20273	3.20273	3.20273	3.20273	3.20273	0	203.526	0	0	0	0	0	0	0	0	0	0	0	0	0	0
079d91b50ab2df4c2f850b4d69347c2d	0	0	0	0	0	0	0	0	0	0	0	0	0	0	0	0	0	0	0	0	0	0	2	0	0	0	0	0	0	0	0	0	0	0	0	0	0	0	0	0	0	0	0	0	0	0	0	0	0
07a89e3e21b94c101c18860beb3f199d	0	0	0	0	0	0	0	0	0	0	0	0	0	0	0	0	0	0	0	0	0	0	2	0	0	0	0	0	0	0	0	0	0	0	0	0	0	0	0	0	0	0	0	0	0	0	0	0	0
07aa233eb7e7fa746a8ed4a46e2b9b8a	0	86	0	201	0	0	0	0	0	0	0	0	0	0	0	0	0	0	0	0	67	0	0	0	0	0	0	0	0	0	0	0	0	0	0	0	0	0	0	0	0	0	0	0	0	0	0	0	0
07d313706ba0c85687c8d95b664b84bc	0	0	0	0	0	0	0	0	0	0	0	0	0	0	0	0	0	0	0	0	0	0	0	0	0	0	0	0	0	0	0	0	0	78	0	0	0	0	0	0	97	0	0	154	0	0	0	0	0
07d9b8ecf948048464393e4ae550b9e1	0	4	0	0	0	0	0	0	0	0	0	0	0	0	0	0	0	0	0	0	0	0	0	0	0	0	0	0	0	0	0	0	0	0	0	0	0	0	0	0	0	0	0	0	0	0	0	0	0
07dd535a20cec34118f941af8e9034a6	0	0	0	0	0	0	0	0	0	0	0	0	0	0	0	0	0	0	0	0	0	0	0	0	0	0	0	0	0	0	0	0	0	0	0	0	0	0	0	0	0	0	2	0	0	0	0	0	0
07eec4e2c5b1dbc2acb71820bf9f20a5	0	0	0	0	0	0	0	0	0	0	0	0	0	0	0	0	0	0	0	0	0	2	0	0	0	0	0	0	0	0	0	0	0	0	0	0	0	0	0	0	0	0	0	0	0	0	0	0	0
07efb242b11b5fcf07176a0785ef29b7	0	0	0	0	0	0	0	0	0	0	0	0	0	0	0	0	0	5	0	0	0	0	0	0	0	0	0	0	0	0	0	0	0	0	0	0	0	0	0	0	0	0	0	0	0	0	0	0	0
07f026d2cd710418f2db3b032e292474	0	0	0	0	0	0	0	0	0	270	0	0	0	0	0	0	0	0	0	0	0	0	0	0	0	0	0	0	0	0	0	0	0	0	0	0	0	0	0	0	0	0	0	0	0	0	0	0	0
07f1bc7f25d50dbf12bc7c3855ea38fa	0	0	91	0	0	0	0	0	0	0	0	0	0	0	107	0	0	0	0	0	0	0	0	0	0	0	0	0	0	0	0	0	0	0	0	0	0	0	0	0	0	0	0	0	0	0	0	0	0
07f4c2db921499ed2f394678ead7e589	0	0	0	0	0	0	0	0	0	0	12	0	0	0	0	0	0	0	0	0	0	0	0	0	0	0	0	0	0	0	0	0	0	0	0	0	0	0	0	0	0	0	0	0	0	0	0	0	0
07f8fda3dd69db35e74e43974702b110	15.2214	15.2214	15.2214	15.2214	15.2214	15.2214	15.2214	15.2214	15.2214	15.2214	15.2214	15.2214	15.2214	15.2214	15.2214	15.2214	15.2214	15.2214	15.2214	15.2214	15.2214	15.2214	15.2214	15.2214	39.2214	34.2214	35.2214	15.2214	15.2214	15.2214	15.2214	15.2214	387.221	48.0664	94.0664	0	0	0	0	0	0	0	4.06639	507.066	98.0664	42.0664	0	0	0
07fdf854e61515b1d423728fe0ce495b	0	0	0	0	0	0	0	0	0	0	0	0	0	0	0	0	0	0	0	0	0	0	0	0	0	0	0	0	0	0	0	0	0	0	0	0	0	0	0	0	0	235	10	0	0	0	0	0	0
07ffc12e5bd2f8aa86b28240cabf6de9	0	0	0	0	0	0	0	0	0	0	0	0	0	0	0	0	0	0	0	0	0	0	0	0	0	96.846	63.846	0	0	0	0	114.846	0	0	0	0	0	0	6.83935	0	0	0	0	0	0	0	0	0	0
081ccfd1fc2e7c9ed553afa80c94b598	0	0	0	0	0	0	0	0	0	0	0	0	0	0	0	115	0	0	0	0	0	0	0	0	0	0	0	0	0	0	0	0	0	0	0	0	0	0	0	0	0	0	0	0	0	0	0	0	0
082b9915fad3403d2a2d40e16080e5ad	0	0	0	0	0	0	0	0	0	0	0	0	0	0	0	0	0	0	0	0	0	5	0	0	0	0	0	0	0	0	0	0	0	0	0	0	0	0	0	0	0	0	0	0	0	0	0	0	0
0837de2be3aab34d0d05979848ea4904	0	0	0	0	0	0	0	0	89	0	0	0	0	0	0	0	0	0	0	0	0	0	0	0	0	0	0	0	0	0	0	0	0	0	0	0	0	0	0	0	0	0	0	0	0	0	0	0	0
083efae940686be06d18652994d3123c	0	0	0	0	0	0	0	0	113	0	0	0	0	0	0	0	0	0	0	0	0	0	0	0	0	0	0	0	0	0	0	0	0	0	0	0	0	0	0	0	0	0	0	0	0	0	0	0	0
0842c3157d2dfa37e1d43c1c2c841b52	0	0	0	0	0	0	0	0	0	0	0	0	0	0	0	0	0	0	0	0	0	0	0	0	0	0	8	0	0	0	0	0	0	0	0	0	0	0	0	0	0	0	0	0	0	0	0	0	0
0845d4b5dd44189b9af05c2d7ee28254	0	0	0	0	0	0	0	0	0	0	0	0	0	0	0	0	0	0	0	0	152	0	0	0	0	0	0	0	0	0	0	0	0	0	0	0	0	0	0	0	0	0	0	0	0	0	0	0	0
084691dd0c1424493e0d1464db4195f2	0	0	0	0	0	0	0	0	0	0	0	0	0	0	0	0	0	0	0	0	0	0	0	0	0	3.08382	0	0	0	0	0	0	0	0	0	0	0	0	0	0	0	0	0	0	0	0	0	0	0
0847be6f8436c4d11c6f45bc7862808a	0	0	0	0	0	0	0	0	0	0	0	0	0	0	0	0	0	0	0	0	0	47	0	0	0	0	0	0	0	0	0	0	0	0	0	0	0	0	0	0	0	0	0	0	0	0	0	0	0
084e679643c07c677a922291d92e8347	0	0	0	0	0	0	0	0	0	0	0	0	0	0	0	0	0	0	0	0	0	0	0	0	0	0	0	0	0	0	0	0	0	0	81	0	0	0	0	0	0	0	0	0	76	0	0	0	0
08529c953f3b77aba6ae2876ffde0213	0	38	0	0	0	0	0	0	0	0	0	0	0	0	0	86	0	0	0	0	65	0	0	0	0	0	0	0	0	0	0	0	0	0	0	0	0	0	0	0	0	0	0	0	0	0	0	0	0
0856189697beec50679d2337af9d0c8a	0	0	0	0	0	0	0	0	0	0	0	0	0	0	0	0	0	0	0	0	0	63	0	0	0	0	0	0	0	0	0	0	0	0	0	0	0	0	0	0	0	0	0	0	0	0	0	0	0
0856aec4c0517fd3f9dfdba67cac853d	0	0	18	0	0	0	0	0	0	0	0	0	0	0	0	0	0	0	0	0	0	0	0	0	0	0	0	0	0	0	0	0	0	0	0	0	0	0	0	0	0	0	0	0	0	0	0	0	0
0858cb15700453a66f13bbc8e5b81e68	0	0	0	0	0	0	0	0	0	0	0	0	0	0	0	0	0	0	0	0	0	54	0	0	0	0	0	0	0	0	0	0	0	0	0	0	0	0	0	0	0	0	0	0	0	0	0	0	0
085f086ffcbeb5f189e113844eb276a2	0	0	0	0	0	0	0	0	0	0	0	0	197	0	0	0	0	0	0	0	0	0	0	0	0	0	0	0	0	0	0	0	0	0	0	0	0	0	0	0	0	0	0	0	0	0	0	0	0
08619dd887c5cf1de2015d13ae9de8cc	0	0	0	0	0	0	0	0	0	0	0	0	0	0	0	0	0	0	132	0	0	0	0	0	0	0	0	0	0	0	0	0	0	0	0	0	0	0	0	0	0	0	0	0	0	0	0	0	0
087b8d8708abed7d64941ec3ec5048f7	0	0	0	0	0	0	0	0	0	0	84	48	0	0	0	0	0	0	0	0	0	0	0	0	0	0	0	0	0	0	0	0	0	0	0	0	0	0	0	0	0	0	0	0	0	0	0	0	0
08817ac61d7b2c6cd52714468ae81565	0	0	0	0	0	0	0	0	0	0	0	0	0	0	0	0	0	0	0	0	0	5	0	0	0	0	0	0	0	0	0	0	0	0	0	0	0	0	0	0	0	0	0	0	0	0	0	0	0
08818bc82702b88fabe3d4b09d580181	3.39693	3.39693	3.39693	3.39693	3.39693	3.39693	3.39693	3.39693	3.39693	3.39693	3.39693	3.39693	3.39693	3.39693	3.39693	3.39693	3.39693	3.39693	3.39693	3.39693	3.39693	3.39693	3.39693	3.39693	139.397	3.39693	38.3969	39.3969	25.3969	3.39693	195.397	40.3969	10.3969	0	0	0	0	92.5778	159.578	0	0	0	35.5778	0	0	29.5778	0	54.5778	0
088a700a6a2a487dd3b8249e9a72128e	0	0	0	0	0	0	0	0	0	34	0	0	0	0	0	0	0	0	0	0	0	0	0	0	0	0	0	0	0	0	0	0	0	0	0	0	0	0	0	0	0	0	0	0	0	0	0	0	0
0892eeff3dd2bd6a6737b759ff6618ba	0	0	0	0	0	151	0	0	0	0	0	0	0	0	0	0	0	0	0	0	0	0	0	0	0	0	0	0	0	0	0	0	0	0	0	0	0	0	0	0	0	0	0	0	0	0	0	0	0
089586c54c3c5bb09b0d9702e65e9a47	0	0	0	0	0	0	0	0	0	0	0	0	0	0	0	0	0	0	0	10	0	0	0	0	0	0	0	0	0	0	0	0	0	0	0	0	0	0	0	0	0	0	0	0	0	0	0	0	0
089b399f57d2815efe5e637e866e5cf9	143	0	0	0	0	0	0	0	0	0	0	0	0	0	0	0	0	0	0	0	0	0	0	0	0	0	0	0	0	0	0	0	0	0	0	0	0	0	0	0	0	0	0	0	0	0	0	0	0
08a1fc3f6ac94aa2b635c3286c5616b4	0	0	0	0	0	0	0	0	0	0	0	0	0	0	5	0	0	0	0	0	0	0	0	0	0	0	0	0	0	0	0	0	0	0	0	0	0	0	0	0	0	0	0	0	0	0	0	0	0
08a39dec6f859b61836f03938668092c	0	0	0	0	0	0	0	0	0	0	0	0	0	0	0	0	0	0	2	0	0	0	0	0	0	0	0	0	0	0	0	0	0	0	0	0	0	0	0	0	0	0	0	0	0	0	0	0	0
08b13d13bd3d717344666e58f6314e29	0	0	0	0	0	0	0	137	0	0	0	0	0	0	0	0	0	0	0	0	0	0	0	0	0	0	0	0	0	0	0	0	0	0	0	0	0	0	0	0	0	0	0	0	0	0	0	0	0
08b186bc3997e2e625c8ec5237d79c88	0	0	0	0	0	0	0	0	0	0	0	0	0	0	0	0	0	0	0	0	2	0	0	0	0	0	0	0	0	0	0	0	0	0	0	0	0	0	0	0	0	0	0	0	0	0	0	0	0
08b33ab342da44db799f54746dec9753	0	0	0	0	0	0	0	0	0	0	0	0	0	0	0	0	0	0	0	0	72	0	0	0	0	0	0	0	0	0	0	0	0	0	0	0	0	0	0	0	0	0	0	0	0	0	0	0	0
08b50d60160a4fcd79cf96a84cdc72e8	0	0	0	0	0	0	0	0	0	0	0	0	0	0	0	0	0	0	0	0	0	0	0	0	0	0	0	0	0	0	0	7	0	0	0	0	0	0	0	0	0	0	0	0	0	0	0	0	0
08b5e044a116635ebe94011cdc96a8c8	0	0	0	0	0	0	0	2	0	0	0	0	0	0	0	0	0	0	0	0	0	0	0	0	0	0	0	0	0	0	0	0	0	0	0	0	0	0	0	0	0	0	0	0	0	0	0	0	0
08b6e2fbed7f2dade441276efbadc718	0	0	0	0	0	0	0	0	0	0	0	0	0	0	0	0	0	0	0	0	0	0	0	0	0	0	0	0	0	0	0	0	0	0	0	0	0	0	0	0	0	0	0	0	0	12	0	0	0
08b73661fb8b94854ee83d692130c972	0	0	0	0	0	0	0	0	0	0	0	0	0	0	0	0	0	0	0	0	0	0	0	0	0	0	0	0	0	0	0	0	0	0	24	0	0	0	0	0	0	0	0	0	47	0	0	0	0
08bb4e9890a6bc9aee6db6df0786625f	0	0	0	0	0	0	0	0	0	0	0	0	0	0	0	0	0	0	0	0	0	0	0	0	0	0	0	0	0	0	0	0	0	0	0	0	0	0	0	0	0	28	0	0	0	0	0	0	0
08bc279881ea3c98b6467c2a3a46ad5e	0	0	0	0	0	0	0	0	0	0	0	0	0	0	0	0	0	0	0	0	0	3	0	0	0	0	0	0	0	0	0	0	0	0	0	0	0	0	0	0	0	0	0	0	0	0	0	0	0
08cd1f7c69b6de16f297c18b93825027	0	0	0	0	0	0	0	104	0	0	0	0	0	0	59	0	0	0	0	0	0	0	0	0	0	0	0	0	0	0	0	0	0	0	0	0	0	0	0	0	0	0	0	0	0	0	0	0	0
08ce4fc20f11c5306600ea325947fe61	0	0	0	0	0	0	0	0	0	0	0	0	0	0	0	0	0	0	0	0	0	0	0	3	0	0	0	0	0	0	0	0	0	0	0	0	0	0	0	0	0	0	0	0	0	0	0	0	0
08d9a682abc33d7163e35cad566f4086	0	0	0	0	0	0	0	0	0	0	0	0	0	0	0	0	0	0	0	0	0	0	0	0	0	6	9	0	0	0	0	0	0	0	0	0	0	0	0	0	0	0	0	0	0	0	0	0	0
08df04cad42c7459fc2835025b1cce8d	0	0	48	0	0	0	0	0	0	0	0	0	0	0	0	0	0	0	0	0	0	0	0	0	0	0	0	0	0	0	0	0	0	0	0	0	0	0	0	0	0	0	0	0	0	0	0	0	0
08df783bcd2b375e76533505389a2592	0	0	0	0	80	0	0	0	0	0	0	92	0	0	0	155	0	0	0	0	116	0	0	27	0	0	0	0	0	0	0	0	0	0	0	0	0	0	0	0	0	0	0	0	0	0	0	0	0
08e44c6b192e6e19dcfb64ed63889ed9	0	0	0	0	0	0	0	0	0	0	0	0	0	0	0	72	0	0	0	0	0	0	0	0	0	0	0	0	0	0	0	0	0	0	0	0	0	0	0	0	0	0	0	0	0	0	0	0	0
08e5d4e10c32ea542a0cd7b8710e8061	0	0	0	19	0	0	0	0	0	0	0	0	0	0	0	0	0	0	0	0	0	0	0	0	0	0	0	0	0	0	0	0	0	0	0	0	0	0	0	0	0	0	0	0	0	0	0	0	0
08e737a4fca15d5feef75c81ee6f9700	8.16559	8.16559	8.16559	8.16559	8.16559	8.16559	8.16559	8.16559	8.16559	8.16559	8.16559	8.16559	8.16559	8.16559	8.16559	8.16559	8.16559	8.16559	8.16559	8.16559	8.16559	8.16559	8.16559	8.16559	8.16559	8.16559	8.16559	8.16559	8.16559	490.166	324.166	97.1656	8.16559	0	43.6806	0	0	0	0	543.681	0	0	0	0	92.6806	0	0	0	0
08e91014e3d9c1c1329d013f141cd5bd	8.13844	8.13844	8.13844	8.13844	8.13844	8.13844	8.13844	8.13844	8.13844	8.13844	8.13844	8.13844	8.13844	8.13844	8.13844	8.13844	8.13844	8.13844	8.13844	8.13844	8.13844	8.13844	8.13844	8.13844	13.1384	8.13844	14.1384	8.13844	8.13844	322.138	294.138	61.1384	32.1384	0	0	0	0	0	0	400.956	0	0	0	152.956	0	0	0	0	18.9558
08efafc1e8db6f8dab321056dffda1bd	0	0	0	0	0	0	0	0	0	0	0	0	0	0	0	0	0	0	0	0	0	0	0	0	0	0	0	0	0	0	259.721	48.7208	6.72084	0	0	0	0	0	0	0	0	0	0	0	0	0	0	0	0
08f0bd955162430bbf5294e134869a0f	0	0	0	0	0	0	82	0	0	0	0	0	0	0	0	0	0	0	0	0	0	0	0	0	0	0	0	0	0	0	0	0	0	0	0	0	0	0	0	0	0	0	0	0	0	0	0	0	0
08f112dca948cc113bfba8f39225bae4	0	0	0	0	0	0	0	0	0	0	0	0	0	0	0	0	0	0	0	0	0	0	0	0	0	0	0	0	0	0	0	0	0	0	0	0	0	0	0	0	0	0	0	0	0	0	0	0	0
08f41a0d171ec8ab877c96a1024d5dfa	0	0	0	0	0	0	0	0	0	0	0	0	0	0	0	0	0	0	0	0	0	0	0	0	0	0	0	0	0	0	0	0	13	0	0	0	0	0	0	0	0	0	0	0	0	0	0	0	0
08f94ac796e0d44073773d5edbd306db	0	0	0	0	0	0	0	0	0	0	0	0	0	112	0	0	0	0	0	0	0	0	0	0	0	0	0	0	0	0	0	0	0	0	0	0	0	0	0	0	0	0	0	0	0	0	0	0	0
090515c665bed66c8350ee84ce7b54a0	0	0	0	0	0	0	0	0	0	0	0	0	0	0	0	16	0	0	0	0	0	0	0	0	0	0	0	0	0	0	0	0	0	0	0	0	0	0	0	0	0	0	0	0	0	0	0	0	0
09051aeb4f2062abc8aee0265c42242e	0	0	0	0	0	0	0	0	0	0	0	0	0	0	0	0	0	0	0	0	0	0	0	21	0	0	0	0	0	0	0	0	0	0	0	0	0	0	0	0	0	0	0	0	0	0	0	0	0
09079cc09c42a8ce5e8ed9a03ad1638a	0	0	0	0	0	0	0	0	0	0	0	0	0	0	0	0	0	0	0	0	0	147	0	0	0	0	0	0	0	0	0	0	0	0	0	0	0	0	0	0	0	0	0	0	0	0	0	0	0
090b25e3ceaca97413ab2b216d8964f3	0	0	0	0	0	0	0	2	0	0	0	0	0	0	0	0	0	0	0	0	0	0	0	0	0	0	0	0	0	0	0	0	0	0	0	0	0	0	0	0	0	0	0	0	0	0	0	0	0
090ca2f93cd06261fbdf11f905df0717	190.49	190.49	190.49	190.49	190.49	190.49	190.49	190.49	190.49	190.49	190.49	190.49	190.49	190.49	190.49	190.49	190.49	190.49	190.49	190.49	190.49	190.49	190.49	190.49	590.49	893.49	701.49	309.49	216.49	193.49	190.49	695.49	3157.49	0	5288.28	0	0	0	5166.28	0	0	1872.28	0	0	4282.28	0	0	0	0
090cd5c0a247e3861971d57317067426	0	0	0	0	41	0	0	0	0	0	0	0	0	0	0	0	0	0	0	0	0	0	0	0	0	0	0	0	0	0	0	0	0	0	0	0	0	0	0	0	0	0	0	0	0	0	0	0	0
09194007731f7fa39ba151ee9f3f26f4	0	0	0	0	0	0	0	0	0	0	0	0	0	0	0	162	0	0	0	0	0	0	0	0	0	0	0	0	0	0	0	0	0	0	0	0	0	0	0	0	0	0	0	0	0	0	0	0	0
0919e92eab34165051c8a84fe2a9abad	0	0	0	0	0	0	0	0	0	0	0	0	0	0	0	0	0	0	0	7	0	0	0	0	0	0	0	0	0	0	0	0	0	0	0	0	0	0	0	0	0	0	0	0	0	0	0	0	0
091b738791e7cecc31b97ddeb3bac83f	0	0	0	0	0	0	0	0	0	0	0	0	0	0	0	0	0	0	0	0	3	0	0	0	0	0	0	0	0	0	0	0	0	0	0	0	0	0	0	0	0	0	0	0	0	0	0	0	0
092678cbefa89235342c8212c78addd6	0	0	0	0	0	0	0	0	0	0	0	0	0	0	0	0	8	0	0	0	0	0	0	0	0	0	0	0	0	0	0	0	0	0	0	0	0	0	0	0	0	0	0	0	0	0	0	0	0
0928aeba9bfdcbcd1b2e2a8b6f7db72a	0	0	0	184	0	0	0	0	0	0	0	0	0	0	0	0	0	0	0	0	0	0	0	0	0	0	0	0	0	0	0	0	0	0	0	0	0	0	0	0	0	0	0	0	0	0	0	0	0
09299b6fe99e9158f904c9b80fde0fb4	0	0	0	0	0	0	0	0	0	0	0	0	0	0	0	0	3	0	0	0	0	0	0	0	0	0	0	0	0	0	0	0	0	0	0	0	0	0	0	0	0	0	0	0	0	0	0	0	0
0929ea69a1e5fadf8e3b221fe64a44b8	0	0	0	0	0	0	0	0	0	0	0	0	0	0	0	0	0	0	0	0	86	0	0	0	0	0	0	0	0	0	0	0	0	0	0	0	0	0	0	0	0	0	0	0	0	0	0	0	0
0933184270062fb1a0882f2aa46b7eb5	0	50	0	0	0	79	32	26	0	58	51	0	0	52	102	26	0	0	0	0	0	0	0	173	0	0	0	0	0	0	0	0	0	0	0	0	0	0	0	0	0	0	0	0	0	0	0	0	0
09381702f7762cdacca1c2d480093908	79.3473	79.3473	79.3473	79.3473	79.3473	79.3473	79.3473	79.3473	79.3473	79.3473	79.3473	79.3473	79.3473	79.3473	79.3473	79.3473	79.3473	79.3473	79.3473	79.3473	79.3473	79.3473	79.3473	79.3473	115.347	87.3473	109.347	149.347	100.347	84.3473	79.3473	79.3473	79.3473	0	0	0	0	0	0	0	0	0	0	0	0	0	0	0	1307.06
093cc4a30791f8c8124e34d8d45014ff	0	0	0	0	0	0	0	0	0	0	23	0	0	0	0	0	0	0	0	0	0	0	0	0	0	0	0	0	0	0	0	0	0	0	0	0	0	0	0	0	0	0	0	0	0	0	0	0	0
0940e7d0adb00ec5ca41983b02e3f2e9	0	0	0	0	0	0	0	0	0	0	0	0	0	0	0	0	0	0	0	0	0	0	130	0	0	0	0	0	0	0	0	0	0	0	0	0	0	0	0	0	0	0	0	0	0	0	0	0	0
0948e51a78d75e777977e16333056132	0	0	0	0	0	0	0	79	0	0	0	0	0	0	0	0	0	0	0	0	0	0	0	0	0	0	0	0	0	0	0	0	0	0	0	0	0	0	0	0	0	0	0	0	0	0	0	0	0
0949481cccdcac47c9a82fc7c9a5231b	0	0	0	0	8	0	0	0	0	0	0	0	0	0	0	0	0	0	0	0	0	0	0	0	0	0	0	0	0	0	0	0	0	0	0	0	0	0	0	0	0	0	0	0	0	0	0	0	0
094d93762580323e1cb553378a22bdb5	0	0	0	0	0	0	0	0	0	0	0	0	0	0	0	42	0	0	0	0	0	0	0	0	0	0	0	0	0	0	0	0	0	0	0	0	0	0	0	0	0	0	0	0	0	0	0	0	0
0951e9ae4ad19aacdf2f613ce39abad3	0	0	0	0	0	0	0	0	71	0	0	0	0	0	0	0	0	0	0	0	0	0	0	0	0	0	0	0	0	0	0	0	0	0	0	0	0	0	0	0	0	0	0	0	0	0	0	0	0
0958b4d777b16564abc041b6f8b4d6ff	0	0	0	0	0	0	0	0	0	0	0	0	0	0	0	0	0	0	0	0	0	0	0	0	0	0	0	0	0	0	0	0	0	0	0	5	0	0	0	0	0	0	0	0	0	0	0	0	0
095d9c9d7e20e9984c53f6103e30df6c	0	0	0	0	0	0	0	0	0	0	0	0	0	0	0	0	0	0	0	0	156	0	0	0	0	0	0	0	0	0	0	0	0	0	0	0	0	0	0	0	0	0	0	0	0	0	0	0	0
09613987cbf20f6bb9a73887f087b69b	1.53326	1.53326	1.53326	1.53326	1.53326	1.53326	1.53326	1.53326	1.53326	1.53326	1.53326	1.53326	1.53326	1.53326	1.53326	1.53326	1.53326	1.53326	1.53326	1.53326	1.53326	1.53326	1.53326	1.53326	1.53326	27.5333	26.5333	1.53326	1.53326	1.53326	1.53326	30.5333	1.53326	2.82771	43.8277	0	2.82771	0	0	6.82771	0	0	0	0	31.8277	0	0	0	0
09683073ecb27408c9275e8118a34c2e	0	0	0	0	0	0	0	0	0	64	0	0	0	0	0	0	0	0	0	0	0	0	0	0	0	0	0	0	0	0	0	0	0	0	0	0	0	0	0	0	0	0	0	0	0	0	0	0	0
096e38a16e6705bf9300280ce1701ba8	0	0	0	0	0	2	0	0	0	0	0	0	0	0	0	0	0	0	0	0	0	0	0	0	0	0	0	0	0	0	0	0	0	0	0	0	0	0	0	0	0	0	0	0	0	0	0	0	0
096f81fed6051d6cdd36e5a18988a085	0	0	0	0	0	4	0	0	0	0	0	0	0	0	0	0	0	0	0	0	0	0	0	0	0	0	0	0	0	0	0	0	0	0	0	0	0	0	0	0	0	0	0	0	0	0	0	0	0
09797ac733791bd04bf0aa1f8a091320	0	0	0	0	0	0	0	0	0	0	0	0	0	0	0	0	0	0	0	109	0	0	0	0	0	0	0	0	0	0	0	0	0	0	0	0	0	0	0	0	0	0	0	0	0	0	0	0	0
097e62c9af80e25bf0c46d3ff369517d	14.1173	14.1173	14.1173	14.1173	14.1173	14.1173	14.1173	14.1173	14.1173	14.1173	14.1173	14.1173	14.1173	14.1173	14.1173	14.1173	14.1173	14.1173	14.1173	14.1173	14.1173	14.1173	14.1173	14.1173	79.1173	29.1173	52.1173	14.1173	14.1173	14.1173	14.1173	14.1173	14.1173	0	21.0163	0	0	0	0	0	0	0	0	0	0	0	0	0	0
0980f4e836aea080cccfabaa1c4c3213	66.4736	66.4736	66.4736	66.4736	66.4736	66.4736	66.4736	66.4736	66.4736	66.4736	66.4736	66.4736	66.4736	66.4736	66.4736	66.4736	66.4736	66.4736	66.4736	66.4736	66.4736	66.4736	66.4736	66.4736	66.4736	66.4736	78.4736	66.4736	75.4736	410.474	406.474	155.474	66.4736	835.435	491.435	30.4352	0	0	0	448.435	903.435	89.4352	952.435	0	511.435	0	0	1418.44	0
0987d043716a52b895f995116dc0c9b9	0	0	0	0	3	0	0	0	0	0	0	0	0	0	0	0	0	0	0	0	0	0	0	0	0	0	0	0	0	0	0	0	0	0	0	0	0	0	0	0	0	0	0	0	0	0	0	0	0
0995a797edbb192699791db5b2a1d2c4	0	0	0	0	0	0	0	0	0	138	0	0	0	0	0	0	0	0	0	0	0	0	0	0	0	0	0	0	0	0	0	0	0	0	0	0	0	0	0	0	0	0	0	0	0	0	0	0	0
099d0f32986dee28a7c375fcdd918789	163	0	0	0	0	0	0	0	0	0	0	0	0	0	0	0	0	0	0	0	0	0	0	0	0	0	0	0	0	0	0	0	0	0	0	0	0	0	0	0	0	0	0	0	0	0	0	0	0
09ac7128825d81122bbcc3ad70350396	0	0	0	0	0	0	0	0	0	0	0	0	0	0	0	0	0	0	0	6	0	0	0	0	0	0	0	0	0	0	0	0	0	0	0	0	0	0	0	0	0	0	0	0	0	0	0	0	0
09b0c18468dbfa3db1bc6a6063000327	39.069	39.069	39.069	39.069	39.069	39.069	39.069	39.069	39.069	39.069	39.069	39.069	39.069	39.069	39.069	39.069	39.069	39.069	39.069	39.069	39.069	39.069	39.069	39.069	289.069	39.069	48.069	78.069	54.069	44.069	439.069	96.069	112.069	0	0	0	0	950.171	1895.17	0	0	0	0	0	0	0	42.171	0	0
09ba1ea2405475a17628083f40b3b91e	0	0	0	0	0	0	0	0	0	161	0	0	0	0	0	0	0	0	0	0	0	0	0	0	0	0	0	0	0	0	0	0	0	0	0	0	0	0	0	0	0	0	0	0	0	0	0	0	0
09bab424f8b47b7dabdcb995bcc7c28a	0	0	0	111	0	0	0	0	0	0	0	0	0	0	0	0	0	0	0	0	0	0	0	0	0	0	0	0	0	0	0	0	0	0	0	0	0	0	0	0	0	0	0	0	0	0	0	0	0
09cbb9c824ece3b5a057fcd347e4a013	0	0	0	0	0	0	105	0	0	0	0	0	0	0	0	0	0	0	0	0	52	0	0	0	0	0	0	0	0	0	0	0	0	0	0	0	0	0	0	0	0	0	0	0	0	0	0	0	0
09d203b1643ed664c9c65b4b3f477033	0	0	0	0	0	0	0	0	0	0	0	0	0	0	0	0	0	0	0	0	0	0	0	42	0	0	0	0	0	0	0	0	0	0	0	0	0	0	0	0	0	0	0	0	0	0	0	0	0
09da25b6db0771e9fe6080aa3eb55deb	0	0	0	0	0	0	0	0	3	0	0	0	0	0	0	0	0	0	0	0	0	0	0	0	0	0	0	0	0	0	0	0	0	0	0	0	0	0	0	0	0	0	0	0	0	0	0	0	0
09dd295492995b979a79e38ed5ac6252	0	0	0	0	0	0	0	0	0	0	0	0	0	0	0	0	0	0	0	0	0	0	0	0	0	0	0	0	0	0	0	0	0	0	0	0	0	3	0	0	0	0	0	0	0	0	0	0	0
09ddcca9a2781347576922368c34e594	0	0	0	0	0	0	0	0	0	0	0	0	0	0	3	0	0	0	0	0	0	0	0	0	0	0	0	0	0	0	0	0	0	0	0	0	0	0	0	0	0	0	0	0	0	0	0	0	0
09dffde3e978ef4ca37da6e0b7905030	0	0	0	0	0	0	0	0	0	0	0	0	0	0	0	0	0	0	0	0	0	0	0	81	0	0	0	0	0	0	0	0	0	0	0	0	0	0	0	0	0	0	0	0	0	0	0	0	0
09e39926c2d60edbc326fa696d35103a	0	0	0	0	0	0	0	0	0	0	0	0	0	0	0	0	0	0	0	0	0	0	0	3	0	0	0	0	0	0	0	0	0	0	0	0	0	0	0	0	0	0	0	0	0	0	0	0	0
09f2b1a97f191d6bff7ea97c32fa5d74	0	0	0	0	0	0	0	0	0	0	0	0	0	0	0	58	0	0	0	0	0	0	0	0	0	0	0	0	0	0	0	0	0	0	0	0	0	0	0	0	0	0	0	0	0	0	0	0	0
09f96444ae949b799d585494cb2bbf30	0	0	0	0	0	0	0	0	0	0	0	0	0	0	0	0	0	0	0	0	0	0	0	0	0	0	0	0	0	0	0	11	0	0	0	0	0	0	0	0	0	0	0	0	0	0	0	0	0
09f9a40c415a2497588cb4ec820487ad	0	0	0	0	0	0	0	0	0	0	0	0	0	0	102	0	0	0	0	0	0	0	0	0	0	0	0	0	0	0	0	0	0	0	0	0	0	0	0	0	0	0	0	0	0	0	0	0	0
09fbf78fef82dcfb7e53e740de5a733e	0	0	0	0	0	0	0	0	0	0	0	0	0	0	36	0	0	0	104	0	0	0	168	0	0	0	0	0	0	0	0	0	0	0	0	0	0	0	0	0	0	0	0	0	0	0	0	0	0
0a0687d6e56ab5a2083d8d1cc0b2cea1	276	0	153	52	2333	67	31	0	1603	141	0	2186	44	0	0	643	851	49	14	0	20	355	71	89	0	0	0	0	0	0	0	0	0	0	0	0	0	0	0	0	0	0	0	0	0	0	0	0	0
0a072b874ced1a369047cca4f3b3bbea	0	0	0	0	0	0	0	0	0	0	0	0	0	0	0	0	0	0	0	0	0	64	0	0	0	0	0	0	0	0	0	0	0	0	0	0	0	0	0	0	0	0	0	0	0	0	0	0	0
0a13e8e17fa45118a4f965c11726f279	0	0	0	0	0	0	0	0	0	0	0	0	0	0	0	0	137	0	0	0	0	0	0	0	0	0	0	0	0	0	0	0	0	0	0	0	0	0	0	0	0	0	0	0	0	0	0	0	0
0a1708467730e1bd78ba8485313fbd99	0	0	0	0	0	0	0	0	0	0	0	0	0	0	0	0	0	0	0	0	0	0	0	2	0	0	0	0	0	0	0	0	0	0	0	0	0	0	0	0	0	0	0	0	0	0	0	0	0
0a229ca3b5a3338d50142d909f42115c	0	0	0	0	0	0	0	0	0	0	0	0	0	0	0	0	0	0	0	0	0	0	0	0	0	0	0	0	0	0	0	0	0	0	0	5	0	0	0	0	0	0	0	0	0	0	0	0	0
0a22b87dfba788622763bcc2ae7edd8e	0	0	0	40	0	0	0	0	0	0	0	0	0	0	0	0	0	0	0	0	0	0	0	0	0	0	0	0	0	0	0	0	0	0	0	0	0	0	0	0	0	0	0	0	0	0	0	0	0
0a23ba4c4ca1148539cf6dcead5cf70d	0	0	0	131	0	0	0	0	0	0	0	0	0	0	0	0	0	0	0	0	0	0	0	0	0	0	0	0	0	0	0	0	0	0	0	0	0	0	0	0	0	0	0	0	0	0	0	0	0
0a2b656f994fc7cfd4dca36fb58085f7	0	0	0	0	0	0	0	0	0	0	0	0	0	0	0	0	0	0	0	0	0	0	0	0	0	0	0	0	0	0	0	0	0	0	0	907	1376	126	121	0	0	0	0	0	0	96	0	0	0
0a32d067fcedd376c0adcb22c8142106	0	0	123	0	0	0	0	0	0	0	0	0	0	0	0	0	0	0	0	0	0	0	0	0	0	0	0	0	0	0	0	0	0	0	0	0	0	0	0	0	0	0	0	0	0	0	0	0	0
0a350c7b8a3800339fd5d4a458f6ecbe	0	0	0	8	0	0	0	0	0	0	0	0	0	0	0	0	0	0	0	0	0	0	0	0	0	0	0	0	0	0	0	0	0	0	0	0	0	0	0	0	0	0	0	0	0	0	0	0	0
0a3f30e28212c28604735ea45b7a403e	0	0	0	0	0	0	0	0	0	0	0	0	0	0	0	0	0	0	0	0	0	0	141	0	0	0	0	0	0	0	0	0	0	0	0	0	0	0	0	0	0	0	0	0	0	0	0	0	0
0a462097194ce9c66e30b2c22af7def3	0	0	0	113	0	0	0	0	0	0	0	0	0	0	0	0	0	0	0	0	0	0	0	0	0	0	0	0	0	0	0	0	0	0	0	0	0	0	0	0	0	0	0	0	0	0	0	0	0
0a5534d97f977e4034064a23351b017e	0	0	0	3	0	0	0	0	0	0	0	0	0	0	0	0	0	0	0	0	0	0	0	0	0	0	0	0	0	0	0	0	0	0	0	0	0	0	0	0	0	0	0	0	0	0	0	0	0
0a5b6f7d8526bac4ff6b2194ce868243	0	0	0	0	0	0	0	0	0	0	0	0	0	0	0	0	0	0	11	0	0	0	0	0	0	0	0	0	0	0	0	0	0	0	0	0	0	0	0	0	0	0	0	0	0	0	0	0	0
0a6340deb9f3087e7dd0f55053d2f3b1	0	0	0	0	0	0	0	0	0	0	0	0	0	0	0	0	0	0	0	0	28	0	0	0	0	0	0	0	0	0	0	0	0	0	0	0	0	0	0	0	0	0	0	0	0	0	0	0	0
0a63f985673295f0df805fe9ed226e2d	0	0	94	0	0	0	0	0	0	0	0	0	0	0	0	0	0	0	0	0	0	0	0	0	0	0	0	0	0	0	0	0	0	0	0	0	0	0	0	0	0	0	0	0	0	0	0	0	0
0a642dac44e0b9f41395b40e20ee6124	0	0	0	0	0	0	0	0	0	0	0	0	0	4	0	0	0	0	0	0	0	0	0	0	0	0	0	0	0	0	0	0	0	0	0	0	0	0	0	0	0	0	0	0	0	0	0	0	0
0a69a8f84e83f3202d82a2e2524a1830	0	0	0	0	0	0	0	0	0	0	0	0	0	0	0	0	0	0	0	0	0	0	0	0	0	0	0	0	0	0	0	0	0	0	0	0	0	0	0	0	0	0	0	0	0	0	0	0	0
0a6c5be43c36d537507bcf093a31e547	0	0	0	0	0	0	0	0	0	0	0	125	0	0	0	0	0	0	0	0	0	0	0	0	0	0	0	0	0	0	0	0	0	0	0	0	0	0	0	0	0	0	0	0	0	0	0	0	0
0a719d29e62619abd17bf7cfb928cd7b	0	0	0	0	0	0	0	0	0	0	20	0	0	0	0	0	0	0	0	0	0	0	0	0	0	0	0	0	0	0	0	0	0	0	0	0	0	0	0	0	0	0	0	0	0	0	0	0	0
0a73804d3f1f61a7527811dbaad807c9	2	0	0	0	0	0	0	0	0	0	0	0	0	0	0	0	0	0	0	0	0	0	0	0	0	0	0	0	0	0	0	0	0	0	0	0	0	0	0	0	0	0	0	0	0	0	0	0	0
0a85e6b837832568eea7048331d83793	0	0	0	0	0	0	0	0	0	0	0	0	0	0	0	0	0	0	0	0	0	83	0	0	0	0	0	0	0	0	0	0	0	0	0	0	0	0	0	0	0	0	0	0	0	0	0	0	0
0a862680894b88ef10b279d3532f01e2	0	0	0	0	0	0	0	0	0	0	0	0	0	0	4	0	0	0	0	0	0	0	0	0	0	0	0	0	0	0	0	0	0	0	0	0	0	0	0	0	0	0	0	0	0	0	0	0	0
0a88d066ddc488e69e55b91797604f97	0	0	0	0	0	0	0	0	0	0	0	0	0	0	0	0	0	0	0	0	0	0	0	0	0	74	50	0	0	0	0	83	0	0	0	0	0	0	0	0	0	0	0	0	0	0	0	0	0
0a93876032e5c5907910eb5512f60402	0	0	0	0	0	58	0	0	0	0	0	0	0	0	0	0	0	0	0	0	0	0	0	0	0	0	0	0	0	0	0	0	0	0	0	0	0	0	0	0	0	0	0	0	0	0	0	0	0
0a98e9a1c4e10b336834fbdc6af27283	0	0	0	0	0	0	0	0	0	0	0	14	0	0	0	0	0	0	0	0	0	0	0	0	0	0	0	0	0	0	0	0	0	0	0	0	0	0	0	0	0	0	0	0	0	0	0	0	0
0a9a07fb05580ff80b5b8a4684c18c27	0	0	0	0	0	0	0	0	0	0	0	0	0	0	0	0	0	0	0	0	0	0	0	0	0	0	0	0	0	0	0	0	0	0	0	0	0	0	0	0	0	0	0	0	0	0	0	0	0
0a9bf2ccb44ec4a22ecf6ce0ed0dce95	0	0	0	0	0	0	0	0	0	0	0	0	0	0	0	0	0	0	0	0	0	0	0	0	0	0	0	0	0	0	0	0	0	0	0	0	0	0	0	0	0	0	0	0	0	0	0	0	0
0a9d50f4d8ca3d0d001a053b86f46bc4	0	0	0	0	0	0	0	0	0	0	0	0	0	0	0	0	23	0	0	0	0	0	0	0	0	0	0	0	0	0	0	0	0	0	0	0	0	0	0	0	0	0	0	0	0	0	0	0	0
0aa426cced8ed16a48d4ee8f7449048c	0	0	0	0	0	0	0	0	0	0	0	0	0	0	0	0	0	0	0	0	2	0	0	0	0	0	0	0	0	0	0	0	0	0	0	0	0	0	0	0	0	0	0	0	0	0	0	0	0
0aaeb32e25ee3edc606cc22942a89b61	0	0	0	0	0	0	0	0	0	0	0	0	0	0	0	0	0	0	0	0	0	0	0	23	0	0	0	0	0	0	0	0	0	0	0	0	0	0	0	0	0	0	0	0	0	0	0	0	0
0aaf81732bc367db7289b4cea8e55aaf	0	0	0	0	0	0	0	0	0	0	0	0	0	0	0	0	0	0	0	25	0	0	0	0	0	0	0	0	0	0	0	0	0	0	0	0	0	0	0	0	0	0	0	0	0	0	0	0	0
0ab04162a144b0244911f886b0c85400	0	179	0	0	0	0	0	0	0	0	0	0	0	0	0	0	0	0	0	0	0	0	0	0	0	0	0	0	0	0	0	0	0	0	0	0	0	0	0	0	0	0	0	0	0	0	0	0	0
0ab0cb8499bdbda5cab18894e9c1f6ae	0	393	0	492	314	26	19	56	0	0	54	284	14	46	227	53	0	0	0	0	35	498	53	90	0	0	0	0	0	0	0	0	0	0	0	0	0	0	0	0	0	0	0	0	0	0	0	0	0
0ac308068829f9c9a6901c6219e367ed	0	0	0	0	0	2	0	0	0	0	0	0	0	0	0	0	0	0	0	0	0	0	0	0	0	0	0	0	0	0	0	0	0	0	0	0	0	0	0	0	0	0	0	0	0	0	0	0	0
0acce99191434e9cd997859d6bbfb0d1	0	0	0	0	0	0	0	0	0	0	0	0	0	0	9	0	0	0	0	0	0	0	0	0	0	0	0	0	0	0	0	0	0	0	0	0	0	0	0	0	0	0	0	0	0	0	0	0	0
0acd4fd0f0bac72441cdf87007a598d7	0	0	0	0	0	0	0	0	0	0	0	5	0	0	0	0	0	0	0	0	0	0	0	0	0	0	0	0	0	0	0	0	0	0	0	0	0	0	0	0	0	0	0	0	0	0	0	0	0
0acf55672701e8ed07e667f20dec667c	0	0	0	0	0	0	0	0	0	0	0	0	0	0	0	0	0	0	3	0	0	0	0	0	0	0	0	0	0	0	0	0	0	0	0	0	0	0	0	0	0	0	0	0	0	0	0	0	0
0acfd2f563ae7da4bd6135284a747190	0	0	0	0	0	0	0	0	0	0	0	0	0	0	0	0	0	0	0	0	0	0	0	0	0	0	0	0	0	0	3	0	0	0	0	0	0	0	0	0	0	0	0	0	0	0	0	0	0
0acfd382e92a5f1d27154e9d294449eb	0	0	0	0	0	0	0	0	0	0	0	0	0	0	0	0	0	0	0	0	0	0	0	97	0	0	0	0	0	0	0	0	0	0	0	0	0	0	0	0	0	0	0	0	0	0	0	0	0
0ad42f8d1d076d7b2a60062eb5dadb5c	0	0	0	0	0	0	0	0	0	0	0	0	0	0	0	0	0	0	0	0	0	0	0	8	0	0	0	0	0	0	0	0	0	0	0	0	0	0	0	0	0	0	0	0	0	0	0	0	0
0adbeba4ab66fcf48a467e3b840ddb38	0	0	0	0	0	0	0	0	0	0	0	0	0	0	0	0	0	0	0	0	0	0	0	0	0	0	0	0	0	0	0	0	0	0	0	0	0	0	0	0	0	48	0	3	0	0	0	0	0
0ae028cc9172eefd1b07f7cb14221b96	0	0	0	0	0	0	0	0	0	0	0	0	0	0	0	0	4	0	0	0	0	0	0	0	0	0	0	0	0	0	0	0	0	0	0	0	0	0	0	0	0	0	0	0	0	0	0	0	0
0ae6743b93f70554499cc24834bfb1cf	0	0	0	0	0	0	0	0	0	0	0	0	0	0	0	0	0	0	0	0	0	0	0	3	0	0	0	0	0	0	0	0	0	0	0	0	0	0	0	0	0	0	0	0	0	0	0	0	0
0aeb5d0ef7a9da38242eb12283125d5d	0	0	0	0	0	0	0	0	0	0	0	0	0	0	0	0	0	0	0	0	0	0	0	0	0	0	0	0	0	0	0	0	0	0	0	0	0	0	0	0	0	0	0	0	0	0	2	0	0
0aec347467ac90946583ce0bb8599c25	142	0	71	37	1260	34	25	0	878	74	0	1149	20	0	0	323	451	31	0	0	0	169	45	75	0	0	0	0	0	0	0	0	0	0	0	0	0	0	0	0	0	0	0	0	0	0	0	0	0
0af4433f4eb671ef840ab7ccfa4227c7	0	0	0	0	0	0	0	0	0	0	0	0	0	0	0	0	0	0	0	0	0	133	0	0	0	0	0	0	0	0	0	0	0	0	0	0	0	0	0	0	0	0	0	0	0	0	0	0	0
0afbc9be76b756169959fa4246036b7d	0	0	0	0	0	0	0	0	0	0	0	0	0	0	0	0	0	0	0	0	0	0	0	0	0	0	0	0	0	0	0	0	0	0	0	0	0	0	0	0	0	0	0	45	0	481	0	0	0
0afc54931932b70eefa6701dd941cac2	0	0	0	0	0	0	0	0	0	0	0	0	0	0	0	0	77	0	0	0	0	0	0	0	0	0	0	0	0	0	0	0	0	0	0	0	0	0	0	0	0	0	0	0	0	0	0	0	0
0b00d6a88788ea11954d8906fce83b06	0	0	0	0	0	0	0	0	0	0	0	0	0	0	0	0	0	0	0	0	0	0	0	0	0	134	158	0	0	0	0	197	0	0	0	0	0	0	0	0	0	0	0	0	0	0	0	0	0
0b0488d4abf125cf4446da9024827573	0	0	0	0	0	0	0	0	0	0	0	0	0	0	0	0	0	0	0	0	0	0	4	0	0	0	0	0	0	0	0	0	0	0	0	0	0	0	0	0	0	0	0	0	0	0	0	0	0
0b063bd9e11f0e5860319449a6a9cd0d	0	0	0	0	0	0	0	0	0	0	0	0	0	0	4	0	0	0	0	0	0	0	0	0	0	0	0	0	0	0	0	0	0	0	0	0	0	0	0	0	0	0	0	0	0	0	0	0	0
0b0fa8e51c113e8638eca7b9ff882681	0	0	213	0	0	0	0	0	0	0	0	0	0	0	0	0	0	0	0	0	0	0	0	0	0	0	0	0	0	0	0	0	0	0	0	0	0	0	0	0	0	0	0	0	0	0	0	0	0
0b26464a06110fdfb93a8f481454a01a	0	0	0	0	0	0	0	0	0	0	0	0	0	0	0	0	0	0	0	0	81	0	0	0	0	0	0	0	0	0	0	0	0	0	0	0	0	0	0	0	0	0	0	0	0	0	0	0	0
0b291f0a6fded85705c50bd27aaa5ffa	17.7002	17.7002	17.7002	17.7002	17.7002	17.7002	17.7002	17.7002	17.7002	17.7002	17.7002	17.7002	17.7002	17.7002	17.7002	17.7002	17.7002	17.7002	17.7002	17.7002	17.7002	17.7002	17.7002	17.7002	17.7002	151.7	116.7	17.7002	17.7002	89.7002	94.7002	163.7	17.7002	0	0	0	0	0	0	75.6264	0	256.626	0	0	0	139.626	0	17.6264	155.626
0b2f2279aab925dfcfb4b5b441241a18	0	0	0	0	0	0	0	0	0	0	0	0	0	0	0	0	0	0	0	0	0	0	3	0	0	0	0	0	0	0	0	0	0	0	0	0	0	0	0	0	0	0	0	0	0	0	0	0	0
0b308b2ab6f22e7bc04481ff96863163	0	0	0	0	0	0	0	0	0	0	0	0	0	0	0	0	0	0	0	0	0	0	0	0	0	0	0	0	0	0	0	0	0	0	0	0	0	0	0	0	0	0	0	0	0	0	0	0	0
0b3630095c70c9c4bf3375d4086d1e69	0	0	0	0	0	0	0	0	0	0	0	0	0	0	0	0	0	0	0	0	0	0	0	0	0	0	0	0	0	0	0	0	0	0	0	0	0	0	0	0	0	0	2	0	0	0	0	0	0
0b389be148310dbceab30fc8efe6ef0f	0	0	0	0	0	0	0	0	0	0	0	0	0	0	0	0	0	0	9	0	0	0	0	0	0	0	0	0	0	0	0	0	0	0	0	0	0	0	0	0	0	0	0	0	0	0	0	0	0
0b3a0eb8c3d366e0fd4a411beae0da7c	0	158	0	0	0	0	0	0	0	0	0	0	0	0	0	0	0	0	0	0	0	0	0	0	0	0	0	0	0	0	0	0	0	0	0	0	0	0	0	0	0	0	0	0	0	0	0	0	0
0b440228606408284418637a1a6b1d0c	0	0	0	0	0	0	0	0	0	0	0	0	0	0	0	0	0	0	0	0	0	0	0	0	0	0	0	0	0	0	0	0	0	0	0	0	0	26	0	0	0	0	0	0	0	0	0	0	0
0b4465c7b1024920cce76e54edc04323	0	0	0	0	0	0	0	0	0	0	0	0	0	0	0	104	0	0	0	0	0	0	0	0	0	0	0	0	0	0	0	0	0	0	0	0	0	0	0	0	0	0	0	0	0	0	0	0	0
0b4912c4b67c39ff88344a5aae0c6e8e	0	0	0	0	0	0	90	0	0	0	0	0	0	0	0	0	0	0	0	0	0	0	0	0	0	0	0	0	0	0	0	0	0	0	0	0	0	0	0	0	0	0	0	0	0	0	0	0	0
0b4ac9086358bdfb3fd56adbadd63cc4	0	7	0	0	0	0	0	0	0	0	0	0	0	0	0	0	0	0	0	0	0	0	0	0	0	0	0	0	0	0	0	0	0	0	0	0	0	0	0	0	0	0	0	0	0	0	0	0	0
0b4b76cf702fa1f21d8a2660af0cb839	0	0	0	0	0	0	0	0	0	0	0	0	0	0	0	0	0	0	0	0	0	0	0	2	0	0	0	0	0	0	0	0	0	0	0	0	0	0	0	0	0	0	0	0	0	0	0	0	0
0b4bfe4beba4197a1a80e8353b1f7eb1	0	0	105	0	0	0	0	0	0	0	0	0	0	0	0	0	0	0	0	0	0	0	0	0	0	0	0	0	0	0	0	0	0	0	0	0	0	0	0	0	0	0	0	0	0	0	0	0	0
0b4e69d36c4b9ed57fe5b7022e5dafb9	0	0	0	0	0	0	0	0	0	0	0	0	0	0	0	0	5	0	0	0	0	0	0	0	0	0	0	0	0	0	0	0	0	0	0	0	0	0	0	0	0	0	0	0	0	0	0	0	0
0b55d824dde331a69f5727b4463a85cd	0	0	0	0	64	0	0	0	0	0	0	0	0	0	0	0	0	0	0	0	0	0	0	0	0	0	0	0	0	0	0	0	0	0	0	0	0	0	0	0	0	0	0	0	0	0	0	0	0
0b629e455708c2a28e8a0536c3990a5e	0	0	0	0	0	0	0	0	0	0	0	0	0	0	0	0	0	0	50	0	0	0	0	0	0	0	0	0	0	0	0	0	0	0	0	0	0	0	0	0	0	0	0	0	0	0	0	0	0
0b668d291914915ebf3a0ec0b46e9796	0	0	0	0	0	8	0	0	0	0	0	0	0	0	0	0	0	0	0	0	0	0	0	0	0	0	0	0	0	0	0	0	0	0	0	0	0	0	0	0	0	0	0	0	0	0	0	0	0
0b6acba2f0c59cf4106992b98cb22818	0	0	0	0	0	0	0	0	0	0	0	0	0	0	0	0	0	0	0	0	0	0	0	29	0	0	0	0	0	0	0	0	0	0	0	0	0	0	0	0	0	0	0	0	0	0	0	0	0
0b71e2f97f1c92b0d650121ada4d8245	0	0	0	0	0	0	0	0	0	0	0	0	0	0	0	0	33	0	0	0	0	0	0	0	0	0	0	0	0	0	0	0	0	0	0	0	0	0	0	0	0	0	0	0	0	0	0	0	0
0b78f0566aa129296d354eb3dad8106a	0	0	0	0	0	0	0	0	0	0	0	0	0	0	0	0	0	0	0	0	0	0	290	0	0	0	0	0	0	0	0	0	0	0	0	0	0	0	0	0	0	0	0	0	0	0	0	0	0
0b7988fbd67941fd1381fcab9f2a4eb2	0	0	0	0	0	0	0	0	0	0	0	0	0	0	0	0	5	0	0	0	0	0	0	0	0	0	0	0	0	0	0	0	0	0	0	0	0	0	0	0	0	0	0	0	0	0	0	0	0
0b7da9708de79bfb50fccbe64019695b	0	0	0	0	0	0	0	0	0	0	0	0	0	0	0	0	0	0	0	0	0	0	0	0	0	0	0	0	0	0	0	0	0	0	0	0	0	0	0	0	0	0	0	0	0	0	0	0	0
0b83be649fd7773f582824c6d8c4f6cd	0	0	0	0	0	0	0	0	0	0	0	0	0	0	0	0	0	0	0	0	0	0	0	0	0	0	0	0	0	0	0	0	0	0	0	0	0	0	0	0	0	0	0	0	0	0	0	3	0
0b856726b062e4db364d3407a65749e3	2	0	0	0	0	0	0	0	0	0	0	0	0	0	0	0	0	0	0	0	0	0	0	0	0	0	0	0	0	0	0	0	0	0	0	0	0	0	0	0	0	0	0	0	0	0	0	0	0
0b93bfd9c2d8e4d3e9f57cf7f0b4739c	3	0	0	0	0	0	0	0	0	0	0	0	0	0	0	0	0	0	0	0	0	0	0	0	0	0	0	0	0	0	0	0	0	0	0	0	0	0	0	0	0	0	0	0	0	0	0	0	0
0b9a5571a5e348458b202e823ec5f33c	0	0	0	0	0	0	0	0	0	0	0	0	0	0	0	0	0	0	0	0	0	0	0	0	0	8	0	37	16	0	0	0	0	0	0	0	0	0	0	0	0	0	0	0	0	0	0	0	0
0b9b6089868de989b93b8ad226ef3789	0	0	0	0	0	0	0	0	0	0	0	91	0	0	0	0	0	0	0	0	0	0	0	0	0	0	0	0	0	0	0	0	0	0	0	0	0	0	0	0	0	0	0	0	0	0	0	0	0
0ba8ebdc4eb586a8151b2d6e3086fb98	0	0	0	0	0	0	0	0	0	0	0	0	0	0	0	0	0	0	0	0	0	0	0	0	0	0	0	0	0	0	4	0	0	0	0	0	0	0	0	0	0	0	0	0	0	0	0	0	0
0bb490b74cfb2b3372bbac474eaf4a8c	0	0	0	0	0	0	0	0	0	0	0	0	0	0	0	0	0	0	0	0	0	0	0	0	0	0	0	0	0	0	0	0	0	0	0	0	0	0	0	0	3	0	0	0	0	0	0	0	0
0bbb0968544d3ea4ec764d840886a23e	0	0	0	0	0	0	0	0	0	0	0	0	0	144	0	0	0	0	0	0	0	0	0	0	0	0	0	0	0	0	0	0	0	0	0	0	0	0	0	0	0	0	0	0	0	0	0	0	0
0bc892f188ffcd0978c744fbbec9a2b1	0	0	0	0	0	0	0	0	0	0	0	0	0	0	0	0	0	0	0	0	0	0	0	0	0	0	0	0	0	0	0	0	2	0	0	0	0	0	0	0	0	0	0	0	0	0	0	0	0
0bcce7280c8028886772fab0f978f9ed	0	0	0	0	0	0	0	0	0	0	0	0	0	0	0	0	0	0	0	0	145	0	0	0	0	0	0	0	0	0	0	0	0	0	0	0	0	0	0	0	0	0	0	0	0	0	0	0	0
0bd0b17b4acfc08e5f720d0df858b791	0	0	0	0	0	0	0	0	0	39	0	0	0	0	0	0	0	0	0	0	0	0	0	0	0	0	0	0	0	0	0	0	0	0	0	0	0	0	0	0	0	0	0	0	0	0	0	0	0
0bd3e6b77736c6bee6e17f7845b132f1	0	0	0	0	0	0	29	0	0	0	0	0	0	0	0	0	0	0	0	0	0	0	0	0	0	0	0	0	0	0	0	0	0	0	0	0	0	0	0	0	0	0	0	0	0	0	0	0	0
0bd4eb441dde2d0b18fba08b74bc8afa	0	0	0	0	0	0	7	0	0	0	0	0	0	0	0	0	0	0	0	0	0	0	0	0	0	0	0	0	0	0	0	0	0	0	0	0	0	0	0	0	0	0	0	0	0	0	0	0	0
0bd70577bb2dacb8619a28a76bd38af5	0	0	0	0	0	0	0	0	0	0	0	0	0	0	0	0	0	0	34	0	0	0	0	0	0	0	0	0	0	0	0	0	0	0	0	0	0	0	0	0	0	0	0	0	0	0	0	0	0
0be28cbe1e4afa6790b24f06559d718d	0	0	0	0	0	0	0	0	0	0	0	0	0	0	0	0	0	0	0	0	0	0	0	0	0	0	0	0	0	0	0	0	0	0	0	0	0	0	0	5	0	0	0	0	0	0	0	0	0
0be8fe34faadb992720616bcc8386ee3	0	0	0	0	0	0	0	0	0	10	0	0	0	0	0	0	0	0	0	0	0	0	0	0	0	0	0	0	0	0	0	0	0	0	0	0	0	0	0	0	0	0	0	0	0	0	0	0	0
0bf0743fbbcffbbcebe02a5d565231ef	5.27329	5.27329	5.27329	5.27329	5.27329	5.27329	5.27329	5.27329	5.27329	5.27329	5.27329	5.27329	5.27329	5.27329	5.27329	5.27329	5.27329	5.27329	5.27329	5.27329	5.27329	5.27329	5.27329	5.27329	5.27329	12.2733	7.27329	19.2733	5.27329	5.27329	5.27329	11.2733	5.27329	115.143	1.1429	16.1429	8.1429	14.1429	5.1429	0	135.143	14.1429	10.1429	61.1429	5.1429	0	0	0	0
0bf641ce058759bb24f3fbb3e55673e2	0	0	0	0	0	0	0	0	0	0	0	0	0	0	0	0	0	0	0	0	0	0	0	0	0	0	0	0	0	0	0	0	0	2	0	0	0	0	0	0	0	0	0	0	0	0	0	0	0
0bf84ca7322d80ec271d292b2569697f	0	0	0	2	0	0	0	0	0	0	0	0	0	0	0	0	0	0	0	0	0	0	0	0	0	0	0	0	0	0	0	0	0	0	0	0	0	0	0	0	0	0	0	0	0	0	0	0	0
0c0584ab398e2de87ae6d5a44c455eae	0	0	0	0	0	0	10	0	0	0	0	0	0	0	0	0	0	0	0	0	0	0	0	0	0	0	0	0	0	0	0	0	0	0	0	0	0	0	0	0	0	0	0	0	0	0	0	0	0
0c0d12237eb8c24e059c904919b5b1cd	0	0	0	0	0	0	0	0	0	0	0	0	0	0	0	0	0	0	0	0	0	0	0	3	0	0	0	0	0	0	0	0	0	0	0	0	0	0	0	0	0	0	0	0	0	0	0	0	0
0c0f8814b16ff3b63fc4e9d103efcc10	0	0	0	0	0	0	0	0	0	0	0	0	0	0	0	0	0	0	0	0	42	0	0	0	0	0	0	0	0	0	0	0	0	0	0	0	0	0	0	0	0	0	0	0	0	0	0	0	0
0c1d83c7e6baad20ea4b3b8bb4783bf6	0	0	0	0	0	0	0	0	0	0	0	0	0	0	0	0	0	0	0	0	0	0	0	0	0	71	81	0	0	0	0	48	160	0	0	0	0	0	0	0	0	0	0	0	0	0	0	0	0
0c210e71c1b4278c66114ca31a8f2961	0	0	0	0	0	0	0	0	0	0	0	0	0	0	0	0	0	0	0	3	0	0	0	0	0	0	0	0	0	0	0	0	0	0	0	0	0	0	0	0	0	0	0	0	0	0	0	0	0
0c21b5cb9ac9d837f4d741779ad5ec14	0	0	0	0	0	0	0	0	0	0	0	0	82	0	0	0	0	0	0	0	0	0	0	0	0	0	0	0	0	0	0	0	0	0	0	0	0	0	0	0	0	0	0	0	0	0	0	0	0
0c2f1d44e633098a221d540de0d8eedb	0	0	0	24	0	0	0	0	0	0	0	0	0	0	0	0	0	0	0	0	0	0	0	0	0	0	0	0	0	0	0	0	0	0	0	0	0	0	0	0	0	0	0	0	0	0	0	0	0
0c3684719b9b4d548e4d13c6308f8de5	0	0	0	0	0	0	0	5	0	0	0	0	0	0	0	0	0	0	0	0	0	0	0	0	0	0	0	0	0	0	0	0	0	0	0	0	0	0	0	0	0	0	0	0	0	0	0	0	0
0c4b3eea3b1a875187a814711f67b5e2	0	0	0	0	0	0	0	0	0	0	0	0	0	0	0	0	0	0	0	0	0	0	0	0	0	0	0	0	0	0	0	0	0	0	0	0	0	0	5	0	0	0	0	0	0	0	0	0	0
0c5608db34314fdf76ddaafc83fd974c	0	0	0	0	0	0	0	0	0	0	0	0	0	0	0	0	0	0	0	0	0	0	0	0	0	0	0	0	0	0	0	0	0	0	0	0	0	0	0	0	0	0	0	0	0	0	0	10	0
0c5736c3c16105e090e908e357dd3a06	0	0	0	0	0	0	0	0	0	0	0	0	0	0	0	0	2	0	0	0	0	0	0	0	0	0	0	0	0	0	0	0	0	0	0	0	0	0	0	0	0	0	0	0	0	0	0	0	0
0c5c9ef90d6e88730cae1668dd27c64b	0	0	0	0	0	0	0	0	0	0	0	0	0	0	0	0	60	0	0	0	0	0	0	0	0	0	0	0	0	0	0	0	0	0	0	0	0	0	0	0	0	0	0	0	0	0	0	0	0
0c605daa0e64bbada6da6ef7b6bcab12	0	0	0	0	0	0	0	0	0	0	0	0	0	0	0	0	0	0	8	0	0	0	0	0	0	0	0	0	0	0	0	0	0	0	0	0	0	0	0	0	0	0	0	0	0	0	0	0	0
0c6759ed0c57d8a68cddafa962ff3e10	0	0	0	0	0	0	0	0	0	0	3	0	0	0	0	0	0	0	0	0	0	0	0	0	0	0	0	0	0	0	0	0	0	0	0	0	0	0	0	0	0	0	0	0	0	0	0	0	0
0c691a66591a1a6ae48c631473af0033	0	0	0	0	0	0	0	0	0	0	0	0	0	0	0	0	0	9	0	0	0	0	0	0	0	0	0	0	0	0	0	0	0	0	0	0	0	0	0	0	0	0	0	0	0	0	0	0	0
0c6f87fd2d9579c2ed5449f478ee136f	0	0	0	0	0	0	0	0	0	0	0	0	11	0	0	0	0	0	0	0	0	0	0	0	0	0	0	0	0	0	0	0	0	0	0	0	0	0	0	0	0	0	0	0	0	0	0	0	0
0c85b94e1ed89d7b73766b25488f8ab2	0	0	0	0	0	0	0	0	0	54	0	0	0	0	0	0	0	0	0	0	0	0	0	0	0	0	0	0	0	0	0	0	0	0	0	0	0	0	0	0	0	0	0	0	0	0	0	0	0
0c87b10deb6918d1599c5c2649be46ce	44.875	44.875	44.875	44.875	44.875	44.875	44.875	44.875	44.875	44.875	44.875	44.875	44.875	44.875	44.875	44.875	44.875	44.875	44.875	44.875	44.875	44.875	44.875	44.875	44.875	2750.88	2613.88	55.875	65.875	54.875	44.875	4399.88	1867.88	14.516	0	2319.52	3666.52	329.516	160.516	0	0	0	0	0	0	0	0	0	0
0c89f485d9a7c401bbd73d6e146a16cc	0	0	0	0	8	0	0	0	0	0	0	0	0	0	0	0	0	0	0	0	0	0	0	0	0	0	0	0	0	0	0	0	0	0	0	0	0	0	0	0	0	0	0	0	0	0	0	0	0
0c94ba598936a58359613b455b1d1d82	0	0	0	77	0	0	0	0	0	0	0	0	0	0	0	0	0	0	0	0	0	0	0	0	0	0	0	0	0	0	0	0	0	0	0	0	0	0	0	0	0	0	0	0	0	0	0	0	0
0c9822574bf05b982ceaa936db3f1d20	0	0	0	0	0	0	0	0	0	0	0	0	0	0	0	0	0	0	0	0	110	0	0	0	0	0	0	0	0	0	0	0	0	0	0	0	0	0	0	0	0	0	0	0	0	0	0	0	0
0ca294136b6d4a230fd6840be6dda3e1	0	0	0	0	0	0	126	0	0	0	0	0	0	0	0	0	0	0	0	0	0	0	157	0	0	0	0	0	0	0	0	0	0	0	0	0	0	0	0	0	0	0	0	0	0	0	0	0	0
0caf9d40b3ffd05db067db9f0eca15e7	32.2207	32.2207	32.2207	32.2207	32.2207	32.2207	32.2207	32.2207	32.2207	32.2207	32.2207	32.2207	32.2207	32.2207	32.2207	32.2207	32.2207	32.2207	32.2207	32.2207	32.2207	32.2207	32.2207	32.2207	32.2207	73.2207	75.2207	71.2207	196.221	148.221	177.221	123.221	32.2207	0	11.1293	0	0	0	85.1293	68.1293	0	181.129	118.129	227.129	4.12932	0	0	10.1293	45.1293
0cb25f78e315f0bf312bcaa91c2ce398	0	0	0	0	0	0	0	0	0	0	0	0	0	0	0	0	0	0	43	0	0	0	0	0	0	0	0	0	0	0	0	0	0	0	0	0	0	0	0	0	0	0	0	0	0	0	0	0	0
0cb58391ac3eac3105acf3837191237e	0	48	0	0	0	0	0	0	0	0	0	0	0	0	0	0	0	0	0	0	0	0	0	0	0	0	0	0	0	0	0	0	0	0	0	0	0	0	0	0	0	0	0	0	0	0	0	0	0
0cb9362e2cebb945d3b219f1f100b8a7	0	64	104	0	0	0	0	0	0	0	0	0	38	60	60	0	0	0	0	0	0	0	0	0	0	0	0	0	0	0	0	0	0	0	0	0	0	0	0	0	0	0	0	0	0	0	0	0	0
0cba192bec4924764c6a385de36cef6f	0	101	0	0	0	115	0	0	0	0	0	42	0	67	0	0	0	0	0	0	0	21	0	0	0	0	0	0	0	0	0	0	0	0	0	0	0	0	0	0	0	0	0	0	0	0	0	0	0
0cbe7d6eaf321f85c2754a57ada7cd72	0	0	0	0	0	0	0	0	0	12	0	0	0	0	0	0	0	0	0	0	0	0	0	0	0	0	0	0	0	0	0	0	0	0	0	0	0	0	0	0	0	0	0	0	0	0	0	0	0
0cc333b6afb9ef3c1657cc7422a5f4d8	0	0	0	3	0	0	0	0	0	0	0	0	0	0	0	0	0	0	0	0	0	0	0	0	0	0	0	0	0	0	0	0	0	0	0	0	0	0	0	0	0	0	0	0	0	0	0	0	0
0cc402ee698a158d40a921a4806c3094	0	0	0	0	0	0	0	0	0	0	0	0	0	0	0	0	0	0	0	0	0	0	0	0	0	121	0	0	0	0	0	0	0	0	0	0	0	0	0	0	0	0	0	0	0	0	0	0	0
0cc56dd9a5fd1127967315931ee7012e	0	115	0	0	0	0	0	0	0	0	0	0	0	0	0	0	0	0	0	0	0	0	0	0	0	0	0	0	0	0	0	0	0	0	0	0	0	0	0	0	0	0	0	0	0	0	0	0	0
0ce60006eb63f10866aa8ed61af8da02	9.04826	9.04826	9.04826	9.04826	9.04826	9.04826	9.04826	9.04826	9.04826	9.04826	9.04826	9.04826	9.04826	9.04826	9.04826	9.04826	9.04826	9.04826	9.04826	9.04826	9.04826	9.04826	9.04826	9.04826	9.04826	9.04826	9.04826	9.04826	9.04826	50.0483	58.0483	9.04826	9.04826	0	0	0	0	0	0	74.0857	0	0	0	491.086	10.0857	51.0857	0	0	0
0cebaba1df26eccba30f66a2227f0239	0	0	0	0	0	0	0	0	0	0	0	0	0	0	0	0	0	0	0	0	0	0	4	0	0	0	0	0	0	0	0	0	0	0	0	0	0	0	0	0	0	0	0	0	0	0	0	0	0
0ceddfa68620b811c9cc31930c6e2120	0	0	0	0	0	0	0	0	131	0	0	0	0	0	0	0	0	0	0	0	0	0	0	0	0	0	0	0	0	0	0	0	0	0	0	0	0	0	0	0	0	0	0	0	0	0	0	0	0
0cf07c4b5c41acae8af4ada87a3046ad	0	0	0	0	0	0	0	0	3	0	0	0	0	0	0	0	0	0	0	0	0	0	0	0	0	0	0	0	0	0	0	0	0	0	0	0	0	0	0	0	0	0	0	0	0	0	0	0	0
0cf3c68757a5a9aae89ea396cb2c6198	0	0	0	0	0	0	0	0	0	0	0	0	0	0	0	0	0	0	0	0	0	0	0	0	0	9	8	230	109	3	6	0	0	0	0	0	0	0	0	0	0	0	0	0	0	0	0	0	0
0cf506250d75d0ea9df2a46dae66f508	0	0	0	0	0	0	0	0	0	0	0	0	0	0	0	0	81	0	0	0	0	0	0	0	0	0	0	0	0	0	0	0	0	0	0	0	0	0	0	0	0	0	0	0	0	0	0	0	0
0cf54aad62263eacdfeab9154cb7dff9	4.55687	4.55687	4.55687	4.55687	4.55687	4.55687	4.55687	4.55687	4.55687	4.55687	4.55687	4.55687	4.55687	4.55687	4.55687	4.55687	4.55687	4.55687	4.55687	4.55687	4.55687	4.55687	4.55687	4.55687	4.55687	4.55687	4.55687	4.55687	4.55687	4.55687	130.557	4.55687	4.55687	0	0	0	0	0	0	0	0	0	0	0	0	0	0	27.4199	93.4199
0cfad6b0c2aadb418d1a8dad1b91f0ce	0	0	0	0	0	0	0	0	0	0	0	0	0	0	0	0	0	0	0	0	0	0	0	89	0	0	0	0	0	0	0	0	0	0	0	0	0	0	0	0	0	0	0	0	0	0	0	0	0
0cfb5581357f6cc63426346877cc4001	0	0	0	0	0	0	0	0	0	0	0	0	0	0	0	0	0	0	0	0	0	0	0	0	0	0	0	0	0	0	0	0	0	0	0	0	0	0	0	0	0	0	0	0	0	0	0	0	0
0cfb72e24411485e66be3b4d0aa05eef	0	0	0	0	0	0	0	0	0	0	0	0	0	0	0	0	0	0	0	0	0	0	0	0	0	0	0	0	3	0	0	0	0	0	0	0	0	0	0	0	0	0	0	0	0	0	0	0	0
0cfd6bd77b9fc4211093f0ee4539e50a	1.08937	1.08937	1.08937	1.08937	1.08937	1.08937	1.08937	1.08937	1.08937	1.08937	1.08937	1.08937	1.08937	1.08937	1.08937	1.08937	1.08937	1.08937	1.08937	1.08937	1.08937	1.08937	1.08937	1.08937	1.08937	45.0894	1.08937	568.089	276.089	1.08937	1.08937	1.08937	1.08937	0	0	0	0	0	68.6547	0	0	0	0	0	0	0	0	0	0
0cfe52caf9b994efbd9f612686d6584a	0	0	0	0	0	0	15	0	0	0	0	0	0	0	0	0	0	0	0	0	0	0	0	0	0	0	0	0	0	0	0	0	0	0	0	0	0	0	0	0	0	0	0	0	0	0	0	0	0
0cfe6987f56ce4d9fa8fd559366c51bf	0	0	0	0	0	0	0	0	0	0	0	0	0	0	0	0	0	0	0	0	0	0	0	0	0	0	0	0	0	11.2631	18.2631	0	0	0	0	0	0	0	0	22.6879	0	0	0	0	0	0	0	0	0
0cffc434b6e13845a46f0e38ff1919c6	2.46721	2.46721	2.46721	2.46721	2.46721	2.46721	2.46721	2.46721	2.46721	2.46721	2.46721	2.46721	2.46721	2.46721	2.46721	2.46721	2.46721	2.46721	2.46721	2.46721	2.46721	2.46721	2.46721	2.46721	29.4672	2.46721	2.46721	2.46721	2.46721	8.46721	2.46721	2.46721	268.467	0	0	0	0	0	0	0	0	0	0	0	0	0	33.071	0	63.071
0d05f30fc17bc4deab9dd73c426d88a2	0	0	0	0	0	0	0	0	0	0	0	0	0	0	0	0	0	0	0	0	0	0	0	0	0	0	0	0	0	0	0	0	0	11	0	0	0	0	0	0	0	0	0	0	0	0	0	0	0
0d0c028199b82ec6edc941e5a0ca0406	0	0	0	0	0	0	0	0	0	0	0	0	0	0	0	0	0	0	0	0	0	0	4	0	0	0	0	0	0	0	0	0	0	0	0	0	0	0	0	0	0	0	0	0	0	0	0	0	0
0d121c586126a858168b83e2ec0c9041	0	0	0	0	0	0	0	0	0	0	0	0	0	0	0	0	0	0	0	0	0	0	0	0	0	0	0	0	0	0	0	0	0	0	0	0	4	0	0	0	0	0	0	0	0	0	0	0	0
0d29cb321503f43b3c0845e6a2fa879e	0	0	0	0	0	0	0	0	0	0	0	0	0	0	0	0	0	0	0	0	0	0	0	0	0	0	0	0	0	0	0	0	0	0	0	0	0	0	0	0	0	0	0	0	0	0	0	0	0
0d2ea5afbde9668132f9146214d4b29f	0	0	0	0	0	0	0	0	0	0	0	0	0	0	0	0	0	0	0	0	0	0	0	0	0	0	0	0	5	0	0	0	0	0	0	0	0	0	0	0	0	0	0	0	0	0	0	0	0
0d33b1ea7eb18d5d8cf2c4d7b9db4f20	0	0	0	0	0	0	0	0	0	0	0	0	0	0	0	0	0	0	19	0	0	0	0	0	0	0	0	0	0	0	0	0	0	0	0	0	0	0	0	0	0	0	0	0	0	0	0	0	0
0d3da0cc270480fa80551c0b46bfc5f3	11	0	0	0	0	0	0	0	0	0	0	0	0	0	0	0	0	0	0	0	0	0	0	0	0	0	0	0	0	0	0	0	0	0	0	0	0	0	0	0	0	0	0	0	0	0	0	0	0
0d457023994a008e9141be4e55cd1284	0	0	0	0	0	0	0	0	0	0	0	0	0	0	0	0	0	0	0	0	62	0	0	0	0	0	0	0	0	0	0	0	0	0	0	0	0	0	0	0	0	0	0	0	0	0	0	0	0
0d4beb870d0565316e990201b9f4397e	0	0	0	13	0	0	0	0	0	0	0	0	0	0	0	0	0	0	0	0	0	0	0	0	0	0	0	0	0	0	0	0	0	0	0	0	0	0	0	0	0	0	0	0	0	0	0	0	0
0d50c36798acdcdf140aa089d8313e9d	0	0	0	0	0	0	0	0	0	0	0	0	0	0	0	0	0	0	0	0	0	0	0	0	0	0	0	0	0	0	0	0	0	0	0	0	0	0	0	0	0	0	9	0	0	0	0	0	0
0d547bf9a03289d6ae719fa6c00212cb	0	0	0	0	0	8	0	0	0	0	0	0	0	0	0	0	0	0	0	0	0	0	0	0	0	0	0	0	0	0	0	0	0	0	0	0	0	0	0	0	0	0	0	0	0	0	0	0	0
0d5580808f0ed37ba1ee462c6fd785b2	3	0	0	0	0	0	0	0	0	0	0	0	0	0	0	0	0	0	0	0	0	0	0	0	0	0	0	0	0	0	0	0	0	0	0	0	0	0	0	0	0	0	0	0	0	0	0	0	0
0d5a40f52120c576a4d26f188b941f15	0	0	0	0	0	0	0	0	28	0	0	0	0	0	0	0	0	0	0	0	0	0	0	0	0	0	0	0	0	0	0	0	0	0	0	0	0	0	0	0	0	0	0	0	0	0	0	0	0
0d5b0c5b1d3b620879714ec2f7ea4db1	0	0	0	0	0	0	0	0	0	0	0	0	0	0	0	0	0	0	0	0	0	0	0	146	0	0	0	0	0	0	0	0	0	0	0	0	0	0	0	0	0	0	0	0	0	0	0	0	0
0d663793c1df95a5351ad61a15de5951	5	0	0	0	0	0	0	0	0	0	0	0	0	0	0	0	0	0	0	0	0	0	0	0	0	0	0	0	0	0	0	0	0	0	0	0	0	0	0	0	0	0	0	0	0	0	0	0	0
0d694a0610543010f392f64f8cfbb87a	0	0	0	0	0	0	0	0	0	0	0	0	0	0	0	0	0	2	0	0	0	0	0	0	0	0	0	0	0	0	0	0	0	0	0	0	0	0	0	0	0	0	0	0	0	0	0	0	0
0d6d11a3c2f7a30040d29ccc20b7159a	0	0	0	0	0	0	0	0	0	0	0	0	0	0	0	0	0	0	0	0	0	0	0	2	0	0	0	0	0	0	0	0	0	0	0	0	0	0	0	0	0	0	0	0	0	0	0	0	0
0d6dcfd3c2416d9859a0a7d21b540b1d	0	0	0	0	0	0	0	0	0	0	0	0	0	0	0	0	0	0	98	0	0	0	0	0	0	0	0	0	0	0	0	0	0	0	0	0	0	0	0	0	0	0	0	0	0	0	0	0	0
0d6e99fd31b4628f33ab86a1dfcc84d3	0	2	0	0	0	0	0	0	0	0	0	0	0	0	0	0	0	0	0	0	0	0	0	0	0	0	0	0	0	0	0	0	0	0	0	0	0	0	0	0	0	0	0	0	0	0	0	0	0
0d7d1445e9644b76be0dfcff2236e652	0	0	0	0	0	0	0	0	0	0	0	0	0	0	0	0	0	0	3	0	0	0	0	0	0	0	0	0	0	0	0	0	0	0	0	0	0	0	0	0	0	0	0	0	0	0	0	0	0
0d84d6feefbe465edfb79f99ff3099a4	0	0	0	0	0	0	0	0	0	0	0	0	217	0	0	0	0	0	0	0	0	0	0	0	0	0	0	0	0	0	0	0	0	0	0	0	0	0	0	0	0	0	0	0	0	0	0	0	0
0d88289255b04e20fb042db72716146f	0	0	0	0	0	0	0	0	0	0	0	0	0	0	0	0	0	0	0	0	0	0	0	0	0	0	0	0	0	0	0	0	0	0	0	0	3	0	0	0	0	0	0	0	0	0	0	0	0
0d951177993802be19bf0036ddb46f06	0	0	0	0	0	0	0	0	0	0	0	0	0	0	0	0	0	0	0	0	0	0	0	0	0	0	0	0	0	0	0	0	0	0	0	0	3	0	0	0	0	0	0	0	0	0	0	0	0
0d95db331bcca2436ed702304b1d672d	0	0	0	0	0	0	0	0	0	0	0	0	0	0	169	0	0	0	0	0	0	0	0	0	0	0	0	0	0	0	0	0	0	0	0	0	0	0	0	0	0	0	0	0	0	0	0	0	0
0d980a545e16ebf051fa4c2d267cc8cc	0	0	96	0	0	0	0	0	0	0	0	0	0	0	0	0	0	0	0	0	0	0	0	137	0	0	0	0	0	0	0	0	0	0	0	0	0	0	0	0	0	0	0	0	0	0	0	0	0
0d9f1f63d7e4d50e52e7493f8edbda8b	0	0	0	0	0	0	0	0	0	0	0	0	0	0	0	0	0	0	0	0	0	0	0	0	0	0	0	0	2	0	0	0	0	0	0	0	0	0	0	0	0	0	0	0	0	0	0	0	0
0da02fec2d8174da61050518b3f93557	0	0	0	0	0	0	0	0	0	0	0	0	0	0	0	0	0	0	0	0	0	0	0	0	0	0	0	0	0	0	0	0	0	0	0	0	0	0	0	0	0	0	0	0	0	0	13	0	0
0da0f8f108274ec96da6f05610e1395f	0	0	0	0	0	0	0	0	0	0	0	0	0	0	24	0	0	0	0	0	0	0	0	0	0	0	0	0	0	0	0	0	0	0	0	0	0	0	0	0	0	0	0	0	0	0	0	0	0
0da16aaf92dcd9d9e0d9be7584fefc19	0	0	0	0	0	0	0	0	0	0	0	0	0	0	0	0	0	0	0	0	0	0	0	0	0	0	0	60	17	0	0	0	0	0	0	0	0	0	0	0	0	0	0	0	0	0	0	0	0
0db0a7d3200bc0d4d69f4012852e22f4	0	0	0	0	0	0	0	0	0	0	0	0	0	0	0	0	0	0	0	0	0	51	0	0	0	0	0	0	0	0	0	0	0	0	0	0	0	0	0	0	0	0	0	0	0	0	0	0	0
0dbc539de7a31b7f9dbee05c354e4ca5	0	33	0	0	0	0	0	0	0	0	0	0	0	0	0	0	0	0	0	0	0	0	0	0	0	0	0	0	0	0	0	0	0	0	0	0	0	0	0	0	0	0	0	0	0	0	0	0	0
0dbd642d4d40b0e13089c21ba1cf2907	0	0	0	0	0	0	0	0	0	0	0	0	0	0	0	0	0	0	0	0	0	0	3	0	0	0	0	0	0	0	0	0	0	0	0	0	0	0	0	0	0	0	0	0	0	0	0	0	0
0dc4dc50900662bcd8ad2dfe02fee9b2	0	0	0	0	0	0	0	0	0	0	0	0	0	0	0	0	0	0	94	0	0	0	0	0	0	0	0	0	0	0	0	0	0	0	0	0	0	0	0	0	0	0	0	0	0	0	0	0	0
0dc95291944fd755ab04ba4fa7007460	0	0	0	0	0	0	0	0	0	0	0	0	0	0	0	0	0	0	0	0	0	0	0	0	0	0	0	0	0	0	0	0	0	0	0	0	0	0	0	0	0	0	0	0	0	0	0	14	0
0dca4fee87d4cbdbe38ee852ab9210a3	0	75	0	0	0	0	0	0	0	0	0	0	0	0	0	0	0	0	0	0	0	0	0	0	0	0	0	0	0	0	0	0	0	0	0	0	0	0	0	0	0	0	0	0	0	0	0	0	0
0dcfc57dd25426d57e7668996af2dfa9	0	0	0	0	0	0	0	0	0	0	0	0	8	0	0	0	0	0	0	0	0	0	0	0	0	0	0	0	0	0	0	0	0	0	0	0	0	0	0	0	0	0	0	0	0	0	0	0	0
0dd193bc780c6e40a114a4dbd394621e	0	0	0	0	0	0	0	0	0	0	0	0	0	0	0	0	0	0	0	0	0	0	0	0	0	0	0	0	0	0	0	0	0	0	0	0	0	0	0	0	0	0	0	0	0	0	35	0	0
0dd34a2a372be42a3814da4d6976a18a	0	0	0	0	0	0	0	0	0	0	0	0	0	0	0	0	0	0	0	0	0	61	0	0	0	0	0	0	0	0	0	0	0	0	0	0	0	0	0	0	0	0	0	0	0	0	0	0	0
0dd7ffc23bd99a8257818dd88d49989d	0	0	0	0	0	0	0	0	0	0	0	0	0	0	0	0	0	0	48	0	0	0	0	0	0	0	0	0	0	0	0	0	0	0	0	0	0	0	0	0	0	0	0	0	0	0	0	0	0
0dda7e7865f17be1e13a79c2b64753fe	0	101	387	102	0	0	0	0	0	72	0	0	0	0	0	0	162	38	0	0	0	0	110	100	0	0	0	0	0	0	0	0	0	0	0	0	0	0	0	0	0	0	0	0	0	0	0	0	0
0ddcae3977325d5d808573906c88367e	44	0	0	0	0	0	0	0	0	0	0	0	0	0	0	0	0	0	0	0	0	0	0	0	0	0	0	0	0	0	0	0	0	0	0	0	0	0	0	0	0	0	0	0	0	0	0	0	0
0de633845651005857a9c04a8040ae4c	0	0	0	0	0	0	0	0	0	0	0	0	0	16	0	0	0	0	0	0	0	0	0	0	0	0	0	0	0	0	0	0	0	0	0	0	0	0	0	0	0	0	0	0	0	0	0	0	0
0de9d287e7414d54dc6f000288a90537	0	0	0	0	0	0	149	0	0	0	0	0	0	0	0	0	0	0	0	0	0	0	0	0	0	0	0	0	0	0	0	0	0	0	0	0	0	0	0	0	0	0	0	0	0	0	0	0	0
0dea3f3135d21fe5396a6b4849b066b1	0	0	0	0	0	0	0	0	0	0	0	0	0	0	0	35	0	0	0	0	0	0	0	0	0	0	0	0	0	0	0	0	0	0	0	0	0	0	0	0	0	0	0	0	0	0	0	0	0
0decf99d434a7dac0a9743e1006737a9	0	0	0	0	0	0	0	0	0	0	0	0	0	0	0	0	0	2	0	0	0	0	0	0	0	0	0	0	0	0	0	0	0	0	0	0	0	0	0	0	0	0	0	0	0	0	0	0	0
0df7d3bcef18a424bcc0995d0a8cc72d	0	0	0	0	0	0	0	0	0	0	0	0	0	0	0	0	0	0	0	0	0	0	73	0	0	0	0	0	0	0	0	0	0	0	0	0	0	0	0	0	0	0	0	0	0	0	0	0	0
0dfe3cf3dcbf1783561b418beb1a4a8f	29	45	99	0	46	0	150	75	0	59	0	0	0	0	136	58	118	58	56	64	35	0	58	0	0	0	0	0	0	0	0	0	0	0	0	0	0	0	0	0	0	0	0	0	0	0	0	0	0
0e029398113739aa3e2eed2902d772e1	0	28	0	0	0	0	0	0	0	0	0	0	0	0	0	0	0	0	0	0	0	0	0	0	0	0	0	0	0	0	0	0	0	0	0	0	0	0	0	0	0	0	0	0	0	0	0	0	0
0e06af23daeadc87df73b02d220546e2	0	0	0	47	0	0	0	0	0	0	0	0	0	0	0	0	0	0	0	0	0	0	0	0	0	0	0	0	0	0	0	0	0	0	0	0	0	0	0	0	0	0	0	0	0	0	0	0	0
0e09052262864a4bca89cfcc7eb560c2	0	0	0	0	0	0	0	0	0	0	0	0	0	0	0	0	306	0	0	0	0	0	0	0	0	0	0	0	0	0	0	0	0	0	0	0	0	0	0	0	0	0	0	0	0	0	0	0	0
0e0b886ddef023dccb9512f1037fb070	0	0	0	0	0	0	0	0	0	0	0	0	0	0	0	2	0	0	0	0	0	0	0	0	0	0	0	0	0	0	0	0	0	0	0	0	0	0	0	0	0	0	0	0	0	0	0	0	0
0e0d9b45dbdcc003894667a73ea70ed6	0	0	0	0	0	0	0	0	0	0	0	0	0	0	112	0	0	0	0	0	0	0	0	0	0	0	0	0	0	0	0	0	0	0	0	0	0	0	0	0	0	0	0	0	0	0	0	0	0
0e1c53ab9eb90c1321c123fd7bcb8613	0	0	0	0	0	0	0	0	0	0	0	0	0	60	0	0	0	0	0	0	0	0	0	0	0	0	0	0	0	0	0	0	0	0	0	0	0	0	0	0	0	0	0	0	0	0	0	0	0
0e1c7e339c2f691300a3bfeb1ee16e93	0	0	0	0	0	0	0	0	0	0	0	0	0	0	0	0	0	0	0	0	0	0	0	0	0	0	0	0	0	0	0	0	0	0	0	0	0	28	0	0	0	0	42	0	0	27	0	384	0
0e23c2f0d181530f39b69971e36b8004	0	0	0	0	0	109	0	0	0	0	0	0	0	0	0	0	0	0	0	0	0	0	0	0	0	0	0	0	0	0	0	0	0	0	0	0	0	0	0	0	0	0	0	0	0	0	0	0	0
0e26cc45578679fa527d8cb4715326bc	0	0	0	0	0	0	73	0	0	0	0	0	0	0	0	0	0	0	0	0	0	0	0	0	0	0	0	0	0	0	0	0	0	0	0	0	0	0	0	0	0	0	0	0	0	0	0	0	0
0e2d9bc95f3b99aaf6aaef850f616bfe	0	0	0	0	0	0	0	0	0	0	0	0	0	0	0	0	0	0	0	0	0	0	0	3	0	0	0	0	0	0	0	0	0	0	0	0	0	0	0	0	0	0	0	0	0	0	0	0	0
0e391ecdcb3408b7de0cd7facb8db34f	0	0	0	0	0	0	0	0	0	0	0	0	0	0	2	0	0	0	0	0	0	0	0	0	0	0	0	0	0	0	0	0	0	0	0	0	0	0	0	0	0	0	0	0	0	0	0	0	0
0e44adc0c7bf8e6ac51caef527bc8605	2	0	0	0	0	0	0	0	0	0	0	0	0	0	0	0	0	0	0	0	0	0	0	0	0	0	0	0	0	0	0	0	0	0	0	0	0	0	0	0	0	0	0	0	0	0	0	0	0
0e4ab60fc054ada7ede4fe90345f0d0e	0	0	0	0	0	0	0	0	0	0	0	0	0	0	0	0	0	0	0	0	0	0	0	0	0	0	0	0	0	0	0	0	0	0	0	0	0	0	0	0	0	0	8	0	0	0	0	0	0
0e4e44ec64d9e75c5891645e365ea596	0	0	63	0	0	0	0	0	0	0	0	0	0	0	0	0	0	0	0	0	0	0	0	0	0	0	0	0	0	0	0	0	0	0	0	0	0	0	0	0	0	0	0	0	0	0	0	0	0
0e5106e85af5bb5b6c761ed444f07726	0	0	0	0	0	0	0	0	66	0	0	0	0	0	0	0	0	0	0	0	0	0	0	0	0	0	0	0	0	0	0	0	0	0	0	0	0	0	0	0	0	0	0	0	0	0	0	0	0
0e5ad1abe1b63c5e5e2e9e34e81987fe	0	0	0	0	0	0	0	0	0	0	0	0	0	0	0	0	0	0	0	0	6	0	0	0	0	0	0	0	0	0	0	0	0	0	0	0	0	0	0	0	0	0	0	0	0	0	0	0	0
0e5b9599186c563c17000df2914988e1	0	0	0	0	0	0	0	0	0	0	0	0	0	0	0	0	0	0	0	0	0	0	0	0	0	0	0	0	0	9.13848	14.1385	0	0	0	0	0	0	0	0	12.8546	0	0	0	0	0	0	0	0	0
0e5d7a9062e344331601ad944ed10b86	0	0	0	0	0	0	154	0	0	0	0	0	0	0	0	0	0	0	0	0	0	0	0	0	0	0	0	0	0	0	0	0	0	0	0	0	0	0	0	0	0	0	0	0	0	0	0	0	0
0e6035f4fc1b0d01c0dabe5e3f7238bd	0	0	0	0	0	0	0	0	0	0	3	0	0	0	0	0	0	0	0	0	0	0	0	0	0	0	0	0	0	0	0	0	0	0	0	0	0	0	0	0	0	0	0	0	0	0	0	0	0
0e60427f4ced72dd770e9a7486235d91	0	0	0	0	0	0	0	0	0	0	0	0	0	0	0	0	0	0	128	0	0	0	0	0	0	0	0	0	0	0	0	0	0	0	0	0	0	0	0	0	0	0	0	0	0	0	0	0	0
0e64947a8264ae493e1dc65f4cae9b18	0	0	3	0	0	0	0	0	0	0	0	0	0	0	0	0	0	0	0	0	0	0	0	0	0	0	0	0	0	0	0	0	0	0	0	0	0	0	0	0	0	0	0	0	0	0	0	0	0
0e69ed1ca4fb08b29521aa889f7cb6bb	0	0	0	0	0	0	0	0	0	0	73	0	0	0	0	0	0	0	0	0	0	0	0	0	0	0	0	0	0	0	0	0	0	0	0	0	0	0	0	0	0	0	0	0	0	0	0	0	0
0e6e2e40f51af8698d9cbf458a41e995	0	0	0	0	0	0	0	0	0	0	0	0	0	0	0	0	63	0	0	0	0	0	0	0	0	0	0	0	0	0	0	0	0	0	0	0	0	0	0	0	0	0	0	0	0	0	0	0	0
0e740e517add29d73abc885e21533d31	82	0	0	0	0	0	0	0	0	0	0	0	0	0	0	0	0	0	0	0	0	0	0	0	0	0	0	0	0	0	0	0	0	0	0	0	0	0	0	0	0	0	0	0	0	0	0	0	0
0e761660f31953f438f3345e5b591b09	0	0	0	7	0	0	0	0	0	0	0	0	0	0	0	0	0	0	0	0	0	0	0	0	0	0	0	0	0	0	0	0	0	0	0	0	0	0	0	0	0	0	0	0	0	0	0	0	0
0e7b897177bcb7c56ff7ed44d3adbb21	0	0	0	0	0	0	0	0	0	0	0	59	85	136	64	0	179	0	0	0	0	0	0	421	0	0	0	0	0	0	0	0	0	0	0	0	0	0	0	0	0	0	0	0	0	0	0	0	0
0e7d300e68b947431586bdaec7a69195	0	0	0	0	0	0	0	0	0	0	0	0	0	0	0	0	0	0	0	0	0	0	3	0	0	0	0	0	0	0	0	0	0	0	0	0	0	0	0	0	0	0	0	0	0	0	0	0	0
0e7ef8fdd594e7eac7fe189473ed0cb3	0	0	0	0	0	0	0	0	0	0	0	0	0	0	0	0	0	0	0	0	0	0	0	0	0	0	0	0	0	0	12.2448	3.24478	0	0	0	0	0	0	0	0	0	0	0	0	0	0	0	0	0
0e97a9ef5652620b69c696310298a2be	0	0	0	0	0	0	0	0	0	0	0	0	0	0	0	0	0	0	21	0	0	0	0	0	0	0	0	0	0	0	0	0	0	0	0	0	0	0	0	0	0	0	0	0	0	0	0	0	0
0e986971a29ff92014fb43f2e48e4a1e	0	0	0	0	0	0	0	0	0	0	0	0	0	0	0	0	0	0	0	0	0	0	46	0	0	0	0	0	0	0	0	0	0	0	0	0	0	0	0	0	0	0	0	0	0	0	0	0	0
0e9d133dc4a30c4f9af58f7a24a96fec	0	0	0	0	0	0	0	67	0	0	0	0	0	0	0	0	0	0	0	0	0	0	0	0	0	0	0	0	0	0	0	0	0	0	0	0	0	0	0	0	0	0	0	0	0	0	0	0	0
0ea5c0af1fd6888bda90909ab74e7533	0	0	0	0	0	0	0	0	0	0	0	0	0	0	0	0	0	0	0	0	0	0	0	0	0	377.75	257.75	0	0	0	0	393.75	0	2.62218	76.6222	2.62218	2.62218	2.62218	2.62218	2.62218	2.62218	2.62218	2.62218	2.62218	2.62218	2.62218	2.62218	2.62218	2.62218
0eac03666c21c1df9e403f8752384ccc	0	0	0	0	0	0	0	0	0	0	0	0	119	0	0	0	0	0	0	0	0	0	0	0	0	0	0	0	0	0	0	0	0	0	0	0	0	0	0	0	0	0	0	0	0	0	0	0	0
0eac2fc76c316040659fd365e1ca0f2e	0	0	0	0	0	0	0	0	0	0	0	0	0	0	0	0	0	0	0	0	9	0	0	0	0	0	0	0	0	0	0	0	0	0	0	0	0	0	0	0	0	0	0	0	0	0	0	0	0
0eb0027c479b8561493473da381899c7	0	0	0	0	0	0	0	0	0	0	0	0	0	15	0	0	0	0	0	0	0	0	0	0	0	0	0	0	0	0	0	0	0	0	0	0	0	0	0	0	0	0	0	0	0	0	0	0	0
0ec587ec2afc09b95957c97afae64aa7	0	0	0	0	0	0	0	0	0	0	0	0	0	0	0	0	0	0	0	10	0	0	0	0	0	0	0	0	0	0	0	0	0	0	0	0	0	0	0	0	0	0	0	0	0	0	0	0	0
0ecae4c01c4cc22893a8b5ea90d12567	0	0	0	0	0	0	0	0	0	15	0	0	0	0	0	0	0	0	0	0	0	0	0	0	0	0	0	0	0	0	0	0	0	0	0	0	0	0	0	0	0	0	0	0	0	0	0	0	0
0ed1cb4c5ca1f5bfa29020c13e9149d9	0	0	0	0	0	0	0	0	0	0	0	0	0	0	0	0	0	0	0	0	0	0	0	12	0	0	0	0	0	0	0	0	0	0	0	0	0	0	0	0	0	0	0	0	0	0	0	0	0
0ed6b20d05d20172c65dc69556dde439	0	0	0	0	0	0	0	4	0	0	0	0	0	0	0	0	0	0	0	0	0	0	0	0	0	0	0	0	0	0	0	0	0	0	0	0	0	0	0	0	0	0	0	0	0	0	0	0	0
0eda1862a1c40dedac732675701f6134	0	0	0	0	0	0	0	0	0	0	0	0	0	0	0	0	0	0	0	0	0	0	0	0	0	0	0	0	0	0	0	2	0	0	0	0	0	0	0	0	0	0	0	0	0	0	0	0	0
0eea5b1d025e5a60f683b375735fddbe	0	0	0	0	0	0	0	0	0	0	0	0	0	0	0	0	0	0	0	0	0	0	0	0	0	0	0	0	0	0	0	0	0	0	0	0	0	0	0	0	0	0	0	3	0	0	0	0	0
0ef9747169f847bc241f8cb3634106d0	0	0	0	0	0	0	0	0	0	0	0	0	0	0	0	0	0	0	0	0	0	0	0	0	0	0	0	0	0	0	0	0	0	0	0	0	0	0	0	0	0	0	0	0	0	0	0	0	2
0f013f8e63da197d2ad144c3412c17a2	0	0	0	0	0	0	0	0	0	0	0	0	0	0	0	0	0	3	0	0	0	0	0	0	0	0	0	0	0	0	0	0	0	0	0	0	0	0	0	0	0	0	0	0	0	0	0	0	0
0f0572108838998da802b974cce0644f	0	0	0	0	0	0	0	0	16	0	0	0	0	0	0	0	0	0	0	0	0	0	0	0	0	0	0	0	0	0	0	0	0	0	0	0	0	0	0	0	0	0	0	0	0	0	0	0	0
0f08d8e3496228870022e0467be786d3	0	0	0	0	0	0	0	0	0	0	0	0	0	0	0	8	0	0	0	0	0	0	0	0	0	0	0	0	0	0	0	0	0	0	0	0	0	0	0	0	0	0	0	0	0	0	0	0	0
0f0a5d9112d8fc3c4c36a593a2afbfa1	0	0	0	0	0	0	0	0	0	0	0	0	0	0	0	0	0	0	0	0	0	80	0	0	0	0	0	0	0	0	0	0	0	0	0	0	0	0	0	0	0	0	0	0	0	0	0	0	0
0f0af990227642b146bd989dc022f9ad	0	0	3	0	0	0	0	0	0	0	0	0	0	0	0	0	0	0	0	0	0	0	0	0	0	0	0	0	0	0	0	0	0	0	0	0	0	0	0	0	0	0	0	0	0	0	0	0	0
0f0b3a89f52104c232820a51939c182c	8	0	0	0	0	0	0	0	0	0	0	0	0	0	0	0	0	0	0	0	0	0	0	0	0	0	0	0	0	0	0	0	0	0	0	0	0	0	0	0	0	0	0	0	0	0	0	0	0
0f11ad9d5be83842b10a88041d80737b	16.1994	16.1994	16.1994	16.1994	16.1994	16.1994	16.1994	16.1994	16.1994	16.1994	16.1994	16.1994	16.1994	16.1994	16.1994	16.1994	16.1994	16.1994	16.1994	16.1994	16.1994	16.1994	16.1994	16.1994	704.199	16.1994	16.1994	16.1994	16.1994	112.199	89.1994	16.1994	55.1994	0	0	0	0	100.753	110.753	56.753	0	98.753	0	0	0	0	3.75298	80.753	226.753
0f1a6d29bc60087141f1b3abbf02c4a0	105	0	0	0	0	0	0	0	0	0	0	0	0	0	0	0	0	0	0	0	0	0	0	0	0	0	0	0	0	0	0	0	0	0	0	0	0	0	0	0	0	0	0	0	0	0	0	0	0
0f1aa04113cdeead7631fb16bc7356be	0	0	0	0	0	0	0	0	0	0	0	0	0	0	0	0	0	0	0	0	0	0	56	0	0	0	0	0	0	0	0	0	0	0	0	0	0	0	0	0	0	0	0	0	0	0	0	0	0
0f1b28ccb18edfe4f2e260a188b47429	0	0	0	0	0	0	0	0	0	0	0	0	0	0	0	0	0	0	0	0	0	0	0	0	0	0	0	0	0	0	0	0	29	0	0	0	0	0	0	0	0	0	0	0	0	0	0	0	0
0f1fe8f63d897e0e041ea62f9788c6d7	0	0	0	0	0	17	0	0	0	0	0	0	0	0	0	0	0	0	0	0	0	0	0	0	0	0	0	0	0	0	0	0	0	0	0	0	0	0	0	0	0	0	0	0	0	0	0	0	0
0f227b3c38417052701374ee403e6bb7	0	0	75	0	0	0	0	0	0	0	0	0	0	0	0	0	0	0	0	0	0	0	0	0	0	0	0	0	0	0	0	0	0	0	0	0	0	0	0	0	0	0	0	0	0	0	0	0	0
0f235de347b421f0664e7f7b2a0e643d	0	0	0	0	0	0	0	0	0	0	0	0	0	0	0	0	0	0	0	0	0	2	0	0	0	0	0	0	0	0	0	0	0	0	0	0	0	0	0	0	0	0	0	0	0	0	0	0	0
0f2a8a30fa853e5f1ffa477041a88a80	0	0	0	0	0	0	0	0	0	0	0	0	0	0	0	0	0	0	0	0	0	0	0	0	0	0	0	0	0	0	0	0	0	0	0	0	0	0	0	0	0	0	0	0	0	0	0	0	0
0f2e7ef6bd8c40b0d69e82582d5d4564	0	0	0	0	0	0	0	0	0	0	0	0	0	0	0	0	19	0	0	0	0	0	0	0	0	0	0	0	0	0	0	0	0	0	0	0	0	0	0	0	0	0	0	0	0	0	0	0	0
0f2eabf8c2eaaf248ec0b3459dbf3a8b	0	0	0	0	0	0	0	0	0	0	0	0	145	0	0	0	0	0	0	0	0	0	0	0	0	0	0	0	0	0	0	0	0	0	0	0	0	0	0	0	0	0	0	0	0	0	0	0	0
0f317f646cb62deb11a182592be96c57	0	0	0	11	0	0	0	0	0	0	0	0	0	0	0	0	0	0	0	0	0	0	0	0	0	0	0	0	0	0	0	0	0	0	0	0	0	0	0	0	0	0	0	0	0	0	0	0	0
0f37620de34f66cbba2f92cb148b1c8e	0	0	0	0	0	0	0	0	0	0	0	0	0	0	0	0	0	0	0	0	0	0	0	0	0	0	0	0	0	0	0	0	0	0	0	0	0	0	0	0	0	0	0	16	0	0	0	0	0
0f3d2e7cec1a0fd08eeb08d1a57ea0c2	0	0	0	0	0	0	0	0	0	0	0	0	0	0	0	0	0	0	0	0	0	0	0	0	0	0	0	0	0	0	0	0	0	6	0	0	0	0	0	0	4	0	0	0	0	0	0	0	0
0f421c5a08561c79076bc9cf9cd6ee1a	0	0	70	0	0	0	0	0	0	0	0	0	0	0	0	0	0	0	0	0	0	0	0	0	0	0	0	0	0	0	0	0	0	0	0	0	0	0	0	0	0	0	0	0	0	0	0	0	0
0f48738c72ae52516c5151338f746e75	0	0	0	0	0	0	0	0	0	0	0	0	0	0	0	0	0	0	0	35	0	0	0	0	0	0	0	0	0	0	0	0	0	0	0	0	0	0	0	0	0	0	0	0	0	0	0	0	0
0f4bbfc7d64bf62aedb3be1b5c374106	0	0	0	0	0	0	0	0	0	0	0	0	0	0	0	0	0	0	0	0	126	0	0	0	0	0	0	0	0	0	0	0	0	0	0	0	0	0	0	0	0	0	0	0	0	0	0	0	0
0f4eb45001db7bc71917149a6ed1b3e3	0	0	0	0	0	0	0	0	0	0	0	0	0	0	0	0	0	0	0	0	0	0	0	0	0	0	0	0	0	0	2	0	0	0	0	0	0	0	0	0	0	0	0	0	0	0	0	0	0
0f56d530742175e7a3d4318672d810a4	95	0	0	0	0	0	0	0	0	0	0	0	0	0	0	0	0	0	0	0	0	0	0	0	0	0	0	0	0	0	0	0	0	0	0	0	0	0	0	0	0	0	0	0	0	0	0	0	0
0f586e5420ba7b6fb00b40bfa357e9ce	0	0	0	0	0	0	0	0	0	0	0	0	0	0	0	0	0	0	0	0	73	0	0	0	0	0	0	0	0	0	0	0	0	0	0	0	0	0	0	0	0	0	0	0	0	0	0	0	0
0f5c5c2580b64472013a06c71077f194	0	0	0	0	0	0	0	0	0	0	0	0	0	3	0	0	0	0	0	0	0	0	0	0	0	0	0	0	0	0	0	0	0	0	0	0	0	0	0	0	0	0	0	0	0	0	0	0	0
0f5d21a6640b6437598b1fd3d08fb78c	0	0	0	0	0	0	0	3	0	0	0	0	0	0	0	0	0	0	0	0	0	0	0	0	0	0	0	0	0	0	0	0	0	0	0	0	0	0	0	0	0	0	0	0	0	0	0	0	0
0f66a38b1b8ab86c8630f64c2d72e16d	0	0	0	0	0	0	0	0	0	0	0	0	0	0	0	0	0	0	0	0	0	75	0	0	0	0	0	0	0	0	0	0	0	0	0	0	0	0	0	0	0	0	0	0	0	0	0	0	0
0f66d5aaac6377af06308b2921d4de8c	0	0	0	0	0	0	0	0	0	0	0	0	0	0	0	0	0	0	0	0	0	0	0	0	0	0	0	0	0	0	0	0	3	0	0	0	0	0	0	0	0	0	0	0	0	0	0	0	0
0f68dbb286f10780108556f37c55fc99	0	0	0	0	0	0	0	0	0	0	0	0	0	0	0	0	0	0	0	0	0	0	0	0	0	0	0	0	0	0	2	0	0	0	0	0	0	0	0	0	0	0	0	0	0	0	0	0	0
0f74bca29f0cac6f2469a3f9bd7b811e	0	0	0	0	338	0	0	0	0	0	0	0	0	0	0	0	0	0	0	0	0	0	0	0	0	0	0	0	0	0	0	0	0	0	0	0	0	0	0	0	0	0	0	0	0	0	0	0	0
0f79279fcf8c6efff33f4082af20488f	0	0	0	0	0	0	0	0	0	0	0	6	0	0	0	0	0	0	0	0	0	0	0	0	0	0	0	0	0	0	0	0	0	0	0	0	0	0	0	0	0	0	0	0	0	0	0	0	0
0f7b84c5b1f432eca07045f134db425e	0	0	0	0	0	0	0	0	64	0	0	0	0	0	0	0	0	0	0	0	0	0	0	0	0	0	0	0	0	0	0	0	0	0	0	0	0	0	0	0	0	0	0	0	0	0	0	0	0
0f8179cc42c23affb93aa1382bf7fd6d	0	0	2	0	0	0	0	0	0	0	0	0	0	0	0	0	0	0	0	0	0	0	0	0	0	0	0	0	0	0	0	0	0	0	0	0	0	0	0	0	0	0	0	0	0	0	0	0	0
0f8410fdfb8074b6030501d7af89e8a4	0	0	0	0	0	0	0	0	0	0	0	94	0	0	0	0	0	0	0	0	0	0	0	0	0	0	0	0	0	0	0	0	0	0	0	0	0	0	0	0	0	0	0	0	0	0	0	0	0
0f883a87adc56a6d223d6e7a5ff50558	0	0	0	0	0	0	0	54	0	0	0	0	0	0	0	0	0	0	0	0	0	0	0	0	0	0	0	0	0	0	0	0	0	0	0	0	0	0	0	0	0	0	0	0	0	0	0	0	0
0f9cd695cc638d812a667dec62141e15	0	0	0	0	0	21	0	0	0	0	0	0	0	0	0	0	0	0	0	0	0	0	0	0	0	0	0	0	0	0	0	0	0	0	0	0	0	0	0	0	0	0	0	0	0	0	0	0	0
0fa0bc7f80aa1bcbf757d6f5365bf0a9	0	0	0	0	0	0	0	0	0	0	0	0	0	0	0	0	0	0	0	0	0	73	0	0	0	0	0	0	0	0	0	0	0	0	0	0	0	0	0	0	0	0	0	0	0	0	0	0	0
0fa2f06f597b5dc28afe3f0a014d715d	54.783	54.783	54.783	54.783	54.783	54.783	54.783	54.783	54.783	54.783	54.783	54.783	54.783	54.783	54.783	54.783	54.783	54.783	54.783	54.783	54.783	54.783	54.783	54.783	54.783	89.783	88.783	583.783	289.783	54.783	54.783	54.783	54.783	1558.56	0	223.556	0	849.556	242.556	0	1411.56	105.556	0	0	0	0	0	15.5564	0
0fa394f4fb04105dfd39b202276ff597	45	362	90	154	43	55	20	0	131	53	0	24	27	0	33	58	60	903	79	31	66	0	205	76	0	0	0	0	0	0	0	0	0	0	0	0	0	0	0	0	0	0	0	0	0	0	0	0	0
0fa5ed8ee4cedfc2c6c155be0b3fd095	0	0	0	0	106	0	0	0	0	0	0	0	0	0	0	0	0	0	0	0	0	0	0	0	0	0	0	0	0	0	0	0	0	0	0	0	0	0	0	0	0	0	0	0	0	0	0	0	0
0faae3de1f1abce72bfec62ff7889b92	0	0	0	0	0	0	0	0	0	0	0	0	0	0	0	0	0	0	0	0	0	78	0	0	0	0	0	0	0	0	0	0	0	0	0	0	0	0	0	0	0	0	0	0	0	0	0	0	0
0fbc82c9bf8cb8ebe3b04e4abf20edcb	0	347	0	0	0	0	0	0	0	0	0	0	0	0	0	107	0	0	103	0	0	0	0	0	0	0	0	0	0	0	0	0	0	0	0	0	0	0	0	0	0	0	0	0	0	0	0	0	0
0fc304a40859643ee2d5621e72e83cc6	0	0	0	0	7	0	0	0	0	0	0	0	0	0	0	0	0	0	0	0	0	0	0	0	0	0	0	0	0	0	0	0	0	0	0	0	0	0	0	0	0	0	0	0	0	0	0	0	0
0fc5590a973f632c5270928218a8946b	0	0	0	0	0	0	0	0	0	0	0	0	0	0	0	32	0	0	0	0	0	0	0	0	0	0	0	0	0	0	0	0	0	0	0	0	0	0	0	0	0	0	0	0	0	0	0	0	0
0fce174b9f68002b6cb02c6616a61df2	0	0	0	0	0	0	0	0	0	0	0	0	0	0	0	0	0	0	0	0	3	0	0	0	0	0	0	0	0	0	0	0	0	0	0	0	0	0	0	0	0	0	0	0	0	0	0	0	0
0fec90423417ef2f08c0321a24dcb907	0	0	0	0	0	0	0	0	0	0	4	0	0	0	0	0	0	0	0	0	0	0	0	0	0	0	0	0	0	0	0	0	0	0	0	0	0	0	0	0	0	0	0	0	0	0	0	0	0
0ff2f289ecd95297512a25753ca9f8f8	0	0	0	0	0	0	0	0	0	0	0	0	0	0	0	0	0	0	12	0	0	0	0	0	0	0	0	0	0	0	0	0	0	0	0	0	0	0	0	0	0	0	0	0	0	0	0	0	0
0ff3292bfba8960a227d28a3585eb7eb	0	0	0	0	0	0	0	0	0	0	7	0	0	0	0	0	0	0	0	0	0	0	0	0	0	0	0	0	0	0	0	0	0	0	0	0	0	0	0	0	0	0	0	0	0	0	0	0	0
0ffa5bec942e545f1bb0b7f0d6815566	0	0	0	0	0	0	41	0	0	0	0	0	0	0	0	0	0	0	0	0	0	0	0	0	0	0	0	0	0	0	0	0	0	0	0	0	0	0	0	0	0	0	0	0	0	0	0	0	0
0ffe61d59b57e640bb012cf5e93af1de	0	125	0	0	0	0	0	0	0	0	0	0	0	0	144	0	0	0	0	0	42	63	157	102	0	0	0	0	0	0	0	0	0	0	0	0	0	0	0	0	0	0	0	0	0	0	0	0	0
0fff2fa58258b44f4a5860e6fb8c8331	0	0	0	0	0	0	0	0	0	0	0	0	0	0	0	11	0	0	0	0	0	0	0	0	0	0	0	0	0	0	0	0	0	0	0	0	0	0	0	0	0	0	0	0	0	0	0	0	0
100080413a02f58a2ff611d481c314b8	0	0	0	0	0	0	0	0	0	0	0	0	0	0	0	0	0	83	0	0	0	0	0	0	0	0	0	0	0	0	0	0	0	0	0	0	0	0	0	0	0	0	0	0	0	0	0	0	0
100a9566166e5a84e08b56694be004f3	0	0	0	0	0	0	0	0	0	0	0	0	0	0	0	23	0	0	0	0	0	0	0	0	0	0	0	0	0	0	0	0	0	0	0	0	0	0	0	0	0	0	0	0	0	0	0	0	0
101058b2ef7ee36179ee0a1f51ffd268	0	0	0	0	0	0	0	0	0	0	0	0	0	0	0	0	133	0	0	0	0	0	0	0	0	0	0	0	0	0	0	0	0	0	0	0	0	0	0	0	0	0	0	0	0	0	0	0	0
10161f78f5df19dc7b15b2d20790abd8	0	0	0	0	0	0	0	0	0	0	0	0	0	0	0	0	0	0	0	0	0	0	0	0	0	0	0	0	0	0	0	0	0	0	0	2	0	0	0	0	0	0	0	0	0	0	0	0	0
101637aba474a6614786486ad42acb11	11.5653	11.5653	11.5653	11.5653	11.5653	11.5653	11.5653	11.5653	11.5653	11.5653	11.5653	11.5653	11.5653	11.5653	11.5653	11.5653	11.5653	11.5653	11.5653	11.5653	11.5653	11.5653	11.5653	11.5653	172.565	33.5653	38.5653	11.5653	43.5653	11.5653	730.565	147.565	87.5653	283.265	10.2653	47.2653	0	0	177.265	5.26529	335.265	24.2653	27.2653	0	8.26529	25.2653	15.2653	55.2653	27.2653
1016e6d8e5c048918ac0634a7203ff9d	0	19	0	0	0	0	0	0	0	0	0	0	0	0	0	0	0	0	0	0	0	0	0	0	0	0	0	0	0	0	0	0	0	0	0	0	0	0	0	0	0	0	0	0	0	0	0	0	0
101e3976f25f28452f18d73c4296e10b	0	0	0	0	0	0	0	0	0	0	0	0	0	0	0	104	0	0	0	0	0	0	0	0	0	0	0	0	0	0	0	0	0	0	0	0	0	0	0	0	0	0	0	0	0	0	0	0	0
1028f9695124552bfd206496c8a172ac	0	0	0	0	0	0	0	0	0	0	0	0	0	0	2	0	0	0	0	0	0	0	0	0	0	0	0	0	0	0	0	0	0	0	0	0	0	0	0	0	0	0	0	0	0	0	0	0	0
102c04f3b9827545447c15f3b7ef402a	0	0	0	0	0	0	0	105	0	0	0	0	0	0	0	0	0	0	0	0	0	0	0	0	0	0	0	0	0	0	0	0	0	0	0	0	0	0	0	0	0	0	0	0	0	0	0	0	0
102d79e3822c535b8646910b5e8edd25	0	0	0	0	0	0	0	0	0	0	0	0	0	0	0	0	0	0	0	0	0	0	0	0	0	21	15	0	0	0	0	40	18	0	0	0	0	0	0	0	0	0	0	0	0	0	0	0	0
103edbe021a17986cd04a5733df45158	0	0	0	0	0	0	0	0	0	0	0	0	0	0	0	0	0	0	0	0	0	0	0	0	0	0	0	0	0	0	0	0	0	0	0	0	0	0	0	0	0	88	0	0	0	0	0	0	0
103f9f0cc6ee24ce5df4fa39b2baae17	0	0	0	0	0	0	0	0	0	0	0	0	0	0	0	0	0	0	2	0	0	0	0	0	0	0	0	0	0	0	0	0	0	0	0	0	0	0	0	0	0	0	0	0	0	0	0	0	0
1040fd08b7526006a76da7efca227177	0	0	0	0	0	0	0	0	0	0	0	0	0	0	0	0	7	0	0	0	0	0	0	0	0	0	0	0	0	0	0	0	0	0	0	0	0	0	0	0	0	0	0	0	0	0	0	0	0
1049d4f6e83987cdb4088ce3e54d6c87	0	0	0	0	0	0	0	0	0	0	0	0	0	0	0	0	0	0	0	0	0	0	15	0	0	0	0	0	0	0	0	0	0	0	0	0	0	0	0	0	0	0	0	0	0	0	0	0	0
104ac9922a9b468fa19d81a92b0aa7d2	0	0	0	0	0	0	0	0	0	0	0	0	0	0	0	0	0	0	0	0	86	0	0	0	0	0	0	0	0	0	0	0	0	0	0	0	0	0	0	0	0	0	0	0	0	0	0	0	0
104d3f84c98df35ff420157dbc024ee6	0	0	0	92	0	0	0	0	0	0	0	0	0	0	0	0	0	0	0	0	0	0	0	0	0	0	0	0	0	0	0	0	0	0	0	0	0	0	0	0	0	0	0	0	0	0	0	0	0
104e1c24f84676fbc3dd8442fb7a4e12	0	0	0	0	0	0	0	0	0	0	0	0	0	0	0	0	0	0	0	0	0	0	0	0	0	0	0	0	0	0	0	0	0	0	0	0	0	0	2	0	0	0	0	0	0	0	0	0	0
1057efcf4cfb611617177179c9af8b70	0	0	0	188	0	0	0	0	0	0	0	0	0	0	0	0	0	0	0	0	0	0	0	0	0	0	0	0	0	0	0	0	0	0	0	0	0	0	0	0	0	0	0	0	0	0	0	0	0
1058c8a18f2e1c5d3544146666e0f2cc	0	0	0	0	0	0	0	0	0	0	0	0	0	0	0	0	0	0	0	0	0	79	0	0	0	0	0	0	0	0	0	0	0	0	0	0	0	0	0	0	0	0	0	0	0	0	0	0	0
105b98981df85c565db9dba5f41a2b8a	0	0	0	0	0	0	0	0	0	0	0	0	0	0	0	0	0	0	0	0	27	0	0	0	0	0	0	0	0	0	0	0	0	0	0	0	0	0	0	0	0	0	0	0	0	0	0	0	0
105cb8d2ef8c3fd29e9d9bd398bd1a02	0	0	0	0	0	0	0	0	0	0	0	0	0	0	0	0	0	0	0	0	0	39	0	0	0	0	0	0	0	0	0	0	0	0	0	0	0	0	0	0	0	0	0	0	0	0	0	0	0
105f5316806f1a6193ebebc5325f59fd	0	0	0	0	0	0	0	0	0	0	0	0	0	0	0	0	0	0	0	0	0	0	0	55	0	0	0	0	0	0	0	0	0	0	0	0	0	0	0	0	0	0	0	0	0	0	0	0	0
105f6183b66e58151f2c6a68dedbccc3	0	0	0	0	0	0	0	0	57	0	0	0	0	0	0	0	0	0	0	0	0	0	0	0	0	0	0	0	0	0	0	0	0	0	0	0	0	0	0	0	0	0	0	0	0	0	0	0	0
106c4353ecc485c8fa0e93f9bc0f5092	0	0	0	0	0	0	0	0	0	0	0	0	0	0	46	0	0	0	0	0	0	0	0	0	0	0	0	0	0	0	0	0	0	0	0	0	0	0	0	0	0	0	0	0	0	0	0	0	0
10749fcd3fd81a9537763194ecdf1ca4	0	0	0	0	0	0	0	0	0	0	0	0	0	0	0	0	56	0	0	0	0	0	0	0	0	0	0	0	0	0	0	0	0	0	0	0	0	0	0	0	0	0	0	0	0	0	0	0	0
1080c3c059ee250e54b33f4fa10f446c	0	0	0	0	0	0	2	0	0	0	0	0	0	0	0	0	0	0	0	0	0	0	0	0	0	0	0	0	0	0	0	0	0	0	0	0	0	0	0	0	0	0	0	0	0	0	0	0	0
108ee24a754c309ae3fe7aac6eda1346	0	0	39	0	0	0	0	0	0	0	0	0	0	0	0	0	0	0	0	0	0	0	0	0	0	0	0	0	0	0	0	0	0	0	0	0	0	0	0	0	0	0	0	0	0	0	0	0	0
10925ad289a10e037dcd70f740573aed	0	0	0	0	0	0	0	0	0	0	9	0	0	0	0	0	0	0	0	0	0	0	0	0	0	0	0	0	0	0	0	0	0	0	0	0	0	0	0	0	0	0	0	0	0	0	0	0	0
109d87552f1d1c39df33e052b3ec33e6	0	0	0	0	0	0	0	0	0	0	0	0	0	0	0	2	0	0	0	0	0	0	0	0	0	0	0	0	0	0	0	0	0	0	0	0	0	0	0	0	0	0	0	0	0	0	0	0	0
10a587578272610fe76fe5177df111a0	0	0	0	0	0	0	0	0	0	0	0	0	0	0	0	0	17	0	0	0	0	0	0	0	0	0	0	0	0	0	0	0	0	0	0	0	0	0	0	0	0	0	0	0	0	0	0	0	0
10a5d60846ed0c5f09294d252477d721	0	0	0	0	0	0	0	0	108	0	0	0	0	0	0	0	0	0	0	0	0	0	0	0	0	0	0	0	0	0	0	0	0	0	0	0	0	0	0	0	0	0	0	0	0	0	0	0	0
10a9c99ceec87e1e4d5826d964951b3d	0	0	0	0	0	0	0	0	0	0	0	8	0	0	0	0	0	0	0	0	0	0	0	0	0	0	0	0	0	0	0	0	0	0	0	0	0	0	0	0	0	0	0	0	0	0	0	0	0
10ac4596e1136b95d7b51beb540b4e66	0	0	0	0	0	0	0	0	0	0	0	0	0	0	0	0	0	0	121	0	0	0	0	0	0	0	0	0	0	0	0	0	0	0	0	0	0	0	0	0	0	0	0	0	0	0	0	0	0
10ac4d0823ad09d06361bc8fbb4beedc	0	0	0	0	0	0	0	0	0	0	0	0	0	0	0	0	28	0	0	0	0	0	0	0	0	0	0	0	0	0	0	0	0	0	0	0	0	0	0	0	0	0	0	0	0	0	0	0	0
10af1a607f65151c4c08199cceee0f75	0	0	0	0	0	0	0	0	0	0	0	0	0	0	0	0	0	0	0	0	0	0	0	0	0	0	0	0	0	0	0	0	0	0	0	0	0	0	0	0	0	0	0	0	0	0	0	0	0
10bd5217195eef18307c707356b976e5	0	0	0	0	0	0	0	0	0	0	0	0	0	0	0	0	124	0	0	0	0	0	0	0	0	0	0	0	0	0	0	0	0	0	0	0	0	0	0	0	0	0	0	0	0	0	0	0	0
10c1eb9cd7eda5d66cf0990cd5219c1f	0	0	0	0	0	0	0	0	0	0	0	0	0	0	0	0	0	0	0	0	0	0	0	185	0	0	0	0	0	0	0	0	0	0	0	0	0	0	0	0	0	0	0	0	0	0	0	0	0
10daaa32ad91de4dbf4fd64388122641	0	0	0	0	0	0	0	0	0	0	0	0	0	0	0	0	3	0	0	0	0	0	0	0	0	0	0	0	0	0	0	0	0	0	0	0	0	0	0	0	0	0	0	0	0	0	0	0	0
10debc4e9632adc4139fc665b9b62b8f	0	0	0	0	0	0	0	0	0	0	0	0	0	0	0	0	0	0	0	78	0	0	0	0	0	0	0	0	0	0	0	0	0	0	0	0	0	0	0	0	0	0	0	0	0	0	0	0	0
10dfe1b0dbb409c31049aa595835e7e7	0	0	0	56	0	160	35	0	0	0	0	0	0	0	0	0	58	0	0	0	269	0	87	0	0	0	0	0	0	0	0	0	0	0	0	0	0	0	0	0	0	0	0	0	0	0	0	0	0
10e0ad0b8ba84ebe2f235ea375663d22	0	0	0	0	0	0	0	0	0	0	0	0	0	0	0	0	0	0	0	0	0	0	0	0	0	0	0	0	0	0	0	0	0	0	0	0	0	0	0	0	0	59	0	0	0	0	0	0	84
10ebe9ffd59c28caf494b0487c15b23d	0	0	0	0	0	0	0	0	0	0	0	0	0	0	0	0	0	0	0	0	0	0	0	0	0	0	4	0	0	0	0	0	0	0	0	0	0	0	0	0	0	0	0	0	0	0	0	0	0
10ec52bdf361efab7f8044b5e2515571	0	0	0	0	0	0	0	0	0	0	0	0	0	0	0	0	0	0	0	0	0	81	0	0	0	0	0	0	0	0	0	0	0	0	0	0	0	0	0	0	0	0	0	0	0	0	0	0	0
10f9832485ebd31bb63095b2148a0da5	0	0	0	58	0	0	0	0	0	0	0	0	0	0	0	0	0	0	0	0	0	0	0	0	0	0	0	0	0	0	0	0	0	0	0	0	0	0	0	0	0	0	0	0	0	0	0	0	0
10fae19aa3418fc0992d9de8bf94e333	0	0	0	0	0	0	0	0	0	0	0	0	0	0	0	0	0	0	0	0	0	0	0	0	0	0	0	0	0	0	0	0	0	0	0	352	523	74	28	0	0	0	0	0	0	0	0	0	0
110689a095969400c405dd2405d0bf16	0	0	0	0	0	0	0	44	0	0	62	0	0	0	0	0	0	0	0	0	0	0	0	106	0	0	0	0	0	0	0	0	0	0	0	0	0	0	0	0	0	0	0	0	0	0	0	0	0
1113965ff79cf317e71806fcdcf7d1a1	0	0	0	41	0	0	0	0	0	0	0	0	0	0	0	0	0	0	0	0	0	0	0	0	0	0	0	0	0	0	0	0	0	0	0	0	0	0	0	0	0	0	0	0	0	0	0	0	0
111527c3168b6c25b4d3862e595a05b3	0	0	0	0	0	0	0	0	0	0	0	0	0	0	0	0	0	0	0	0	0	0	65	0	0	0	0	0	0	0	0	0	0	0	0	0	0	0	0	0	0	0	0	0	0	0	0	0	0
11192cc8cd3b2bac770bfc60a93e52a3	0	0	0	0	8	0	0	0	0	0	0	0	0	0	0	0	0	0	0	0	0	0	0	0	0	0	0	0	0	0	0	0	0	0	0	0	0	0	0	0	0	0	0	0	0	0	0	0	0
111e473287f22dc5c01b0a98ae52303b	0	0	0	0	0	0	0	0	0	0	0	0	0	0	0	0	0	0	0	0	0	0	0	0	0	0	0	0	0	0	0	0	0	0	0	0	0	0	0	3	0	0	0	0	0	0	0	0	0
11201aecd0f175a7bb17067345c417cd	0	0	0	0	0	0	0	0	0	0	0	0	0	0	0	0	0	0	84	0	0	0	0	0	0	0	0	0	0	0	0	0	0	0	0	0	0	0	0	0	0	0	0	0	0	0	0	0	0
11275d4fae788a4712becbbc7a1dc2d0	0	0	0	0	0	0	0	0	0	0	0	0	0	0	0	0	0	0	0	0	0	0	0	0	0	0	0	0	0	0	0	0	0	0	0	0	0	0	0	0	0	0	0	0	0	0	33	0	0
1134281e59aaede86fdd8286e124187a	0	0	0	0	5	0	0	0	0	0	0	0	0	0	0	0	0	0	0	0	0	0	0	0	0	0	0	0	0	0	0	0	0	0	0	0	0	0	0	0	0	0	0	0	0	0	0	0	0
11376171e589d79b1fb9c3e28292e9e8	0	0	0	0	0	0	0	0	0	0	0	0	0	0	0	0	0	0	0	22	0	0	0	0	0	0	0	0	0	0	0	0	0	0	0	0	0	0	0	0	0	0	0	0	0	0	0	0	0
113cd4e17328db6ed0f756599d92db3f	0	0	0	0	0	0	0	0	0	0	0	0	0	0	0	0	0	0	0	0	0	0	0	0	0	0	0	0	0	0	0	0	212	0	0	0	0	0	0	0	0	0	0	0	0	0	0	0	0
11434528fc26fffa0e30f0003e857c64	0	0	0	0	0	0	0	0	0	0	0	0	0	0	0	0	0	0	0	0	0	3	0	0	0	0	0	0	0	0	0	0	0	0	0	0	0	0	0	0	0	0	0	0	0	0	0	0	0
11446ac419be0258da0307e0c916a9bc	0	0	0	3	0	0	0	0	0	0	0	0	0	0	0	0	0	0	0	0	0	0	0	0	0	0	0	0	0	0	0	0	0	0	0	0	0	0	0	0	0	0	0	0	0	0	0	0	0
114632efa282490919081b2f348d8510	0	0	0	0	0	0	0	2	0	0	0	0	0	0	0	0	0	0	0	0	0	0	0	0	0	0	0	0	0	0	0	0	0	0	0	0	0	0	0	0	0	0	0	0	0	0	0	0	0
115204ed535bdb9dabd48980cd3ab9fe	0	0	0	0	0	0	2	0	0	0	0	0	0	0	0	0	0	0	0	0	0	0	0	0	0	0	0	0	0	0	0	0	0	0	0	0	0	0	0	0	0	0	0	0	0	0	0	0	0
1153b2d41a78844b6068c5aea212be6b	0	0	72	0	0	0	0	0	0	0	0	0	0	0	0	0	0	0	0	0	0	0	0	0	0	0	0	0	0	0	0	0	0	0	0	0	0	0	0	0	0	0	0	0	0	0	0	0	0
115b0bff7c1d3fbb4dbbec68684a4d67	0	0	0	0	134	0	0	0	0	0	0	0	0	0	0	0	0	0	0	0	0	0	0	0	0	0	0	0	0	0	0	0	0	0	0	0	0	0	0	0	0	0	0	0	0	0	0	0	0
115e63628650219ad65a2fd4ea012cd5	0	12	0	0	0	0	0	0	0	0	0	0	0	0	0	0	0	0	0	0	0	0	0	0	0	0	0	0	0	0	0	0	0	0	0	0	0	0	0	0	0	0	0	0	0	0	0	0	0
11614c5fd8b8f013f5564f5a980fa307	0	0	0	0	130	0	0	0	0	0	0	0	0	0	0	0	0	55	0	0	0	0	0	0	0	0	0	0	0	0	0	0	0	0	0	0	0	0	0	0	0	0	0	0	0	0	0	0	0
116833a0c9ccb35a84282b759c93f70e	0	5	0	0	0	0	0	0	0	0	0	0	0	0	0	0	0	0	0	0	0	0	0	0	0	0	0	0	0	0	0	0	0	0	0	0	0	0	0	0	0	0	0	0	0	0	0	0	0
116a4e8c150e3fbadce705e1df4f1f98	0	0	0	0	0	0	0	0	0	0	0	0	0	0	0	0	0	0	0	60	0	0	0	0	0	0	0	0	0	0	0	0	0	0	0	0	0	0	0	0	0	0	0	0	0	0	0	0	0
116a9efec347dcdd9a424cf8c3dedc4f	0	0	0	0	0	0	0	0	0	0	0	0	0	0	0	0	0	0	0	0	0	0	0	0	0	0	0	0	0	0	0	0	0	0	138	0	0	0	0	0	0	0	0	0	92	630	0	0	0
116ab16c616d649d7b8b62367cfc0c36	0	0	0	0	0	0	0	0	0	0	0	0	0	0	0	0	200	0	0	0	0	0	0	0	0	0	0	0	0	0	0	0	0	0	0	0	0	0	0	0	0	0	0	0	0	0	0	0	0
11776f460102b2f5af75ffef03093aa8	0	0	0	0	0	0	0	0	0	0	0	3	0	0	0	0	0	0	0	0	0	0	0	0	0	0	0	0	0	0	0	0	0	0	0	0	0	0	0	0	0	0	0	0	0	0	0	0	0
117b26c4da09bd3ded6c14dc3dd5300f	0	0	0	0	0	0	0	0	0	0	0	83	0	0	0	0	0	0	0	0	0	0	0	0	0	0	0	0	0	0	0	0	0	0	0	0	0	0	0	0	0	0	0	0	0	0	0	0	0
117f967b09ba0846f6ee66a0a4cba921	0	0	0	0	0	0	0	0	0	0	0	0	0	0	0	0	0	0	71	0	0	0	0	0	0	0	0	0	0	0	0	0	0	0	0	0	0	0	0	0	0	0	0	0	0	0	0	0	0
118aefda2758458ad9c72af6eef95707	2.88542	2.88542	2.88542	2.88542	2.88542	2.88542	2.88542	2.88542	2.88542	2.88542	2.88542	2.88542	2.88542	2.88542	2.88542	2.88542	2.88542	2.88542	2.88542	2.88542	2.88542	2.88542	2.88542	2.88542	2.88542	2.88542	70.8854	2.88542	2.88542	2.88542	24.8854	2.88542	2.88542	102.887	0	0	0	0	0	0	78.8865	0	0	0	0	0	0	0	0
11928d2f09c395cb0bbda7a028a21944	0	0	0	0	0	0	0	0	0	0	0	0	0	0	0	6	0	0	0	0	0	0	0	0	0	0	0	0	0	0	0	0	0	0	0	0	0	0	0	0	0	0	0	0	0	0	0	0	0
1197ac7dad2ac313f35ca7c9ad030cc6	0	0	0	0	0	0	0	0	0	0	0	0	0	0	6	0	0	0	0	0	0	0	0	0	0	0	0	0	0	0	0	0	0	0	0	0	0	0	0	0	0	0	0	0	0	0	0	0	0
119af3fa88301e219570bdf1feda9b4c	4.65773	4.65773	4.65773	4.65773	4.65773	4.65773	4.65773	4.65773	4.65773	4.65773	4.65773	4.65773	4.65773	4.65773	4.65773	4.65773	4.65773	4.65773	4.65773	4.65773	4.65773	4.65773	4.65773	4.65773	4.65773	4.65773	4.65773	4.65773	4.65773	4.65773	143.658	4.65773	67.6577	0	0	69.3854	0	0	0	155.385	0	0	0	0	0	0	141.385	0	0
119b60578172e0bf2bdfe2d4f057316e	0	0	0	0	0	0	0	0	0	48	0	168	0	0	109	24	0	24	0	49	0	31	45	0	0	0	0	0	0	0	0	0	0	0	0	0	0	0	0	0	0	0	0	0	0	0	0	0	0
119eaaa40fe85b5f70dc0caa0b890557	0	0	0	0	0	0	0	0	0	0	0	0	0	0	0	0	0	0	0	0	0	0	0	0	0	0	0	0	0	0	0	0	0	0	0	0	0	0	0	0	0	0	0	5	0	0	0	0	0
11a225136d966854eaa14e36be4430f0	0	0	0	0	0	0	0	0	0	0	0	0	0	0	0	0	0	0	0	0	0	0	6	0	0	0	0	0	0	0	0	0	0	0	0	0	0	0	0	0	0	0	0	0	0	0	0	0	0
11a2991e02ec01c1c3b5d783ee97aeee	8	0	0	0	0	0	0	0	0	0	0	0	0	0	0	0	0	0	0	0	0	0	0	0	0	0	0	0	0	0	0	0	0	0	0	0	0	0	0	0	0	0	0	0	0	0	0	0	0
11a55919b3e5e6ac751db321a4b24e5c	0	0	0	0	0	0	0	75	0	0	0	0	0	0	0	0	0	0	0	0	0	0	0	0	0	0	0	0	0	0	0	0	0	0	0	0	0	0	0	0	0	0	0	0	0	0	0	0	0
11a7b2bbcc15ff94e95d858608b943a5	0	0	0	198	0	0	0	0	0	0	0	0	0	0	0	0	0	0	0	0	0	0	0	0	0	0	0	0	0	0	0	0	0	0	0	0	0	0	0	0	0	0	0	0	0	0	0	0	0
11be201bf19c32fc1e067672b09ae43d	0	0	0	0	0	0	0	0	0	0	0	0	0	0	0	0	0	0	0	0	0	0	0	0	0	0	0	0	0	0	3	0	0	0	0	0	0	0	0	0	0	0	0	0	0	0	0	0	0
11bec0d535d3c2c177b45aadd68ce14c	0	0	0	0	0	70	0	0	0	0	0	0	0	0	0	0	0	0	0	0	0	0	0	0	0	0	0	0	0	0	0	0	0	0	0	0	0	0	0	0	0	0	0	0	0	0	0	0	0
11cd52bd302bc61e2129c0b8524fee71	0	0	0	0	0	0	0	0	0	0	0	0	0	0	0	0	0	51	0	0	0	0	0	0	0	0	0	0	0	0	0	0	0	0	0	0	0	0	0	0	0	0	0	0	0	0	0	0	0
11cf3010f02d137205b7ed0806c20a59	0	0	0	0	0	0	0	0	0	0	0	0	0	0	0	0	0	0	0	0	0	0	0	0	0	0	0	0	0	0	0	0	0	0	0	0	0	0	0	0	0	0	0	137	0	0	0	0	0
11dc11f92df1c1f8bb7d0581a9d8d282	0	0	0	0	0	0	3	0	0	0	0	0	0	0	0	0	0	0	0	0	0	0	0	0	0	0	0	0	0	0	0	0	0	0	0	0	0	0	0	0	0	0	0	0	0	0	0	0	0
11dc3d6097bcfd38503b17cf0181556f	0	0	0	0	0	0	0	0	0	0	0	0	0	0	0	0	66	0	0	0	0	0	0	0	0	0	0	0	0	0	0	0	0	0	0	0	0	0	0	0	0	0	0	0	0	0	0	0	0
11dd8d11b2764f218d833200474b54b7	0	0	0	0	0	0	0	0	0	0	0	0	0	0	0	0	0	0	0	0	0	0	4	0	0	0	0	0	0	0	0	0	0	0	0	0	0	0	0	0	0	0	0	0	0	0	0	0	0
11e008c8879fe552d9a15f2f49e00712	104	0	0	0	0	0	0	0	0	0	0	0	0	0	0	0	0	0	0	0	0	0	0	0	0	0	0	0	0	0	0	0	0	0	0	0	0	0	0	0	0	0	0	0	0	0	0	0	0
11e0e8cdfb89bd25086420a292cf6d6f	0	0	0	0	0	0	0	0	163	0	0	0	0	0	0	0	0	0	0	0	0	0	0	0	0	0	0	0	0	0	0	0	0	0	0	0	0	0	0	0	0	0	0	0	0	0	0	0	0
11e6b1289b30761799d5bb5717ab6095	0	0	0	0	0	0	0	0	0	0	0	0	0	0	0	55	0	0	0	0	0	0	0	0	0	0	0	0	0	0	0	0	0	0	0	0	0	0	0	0	0	0	0	0	0	0	0	0	0
11e791fbdd48ef8c58f9ad16ad9cc24a	0	0	0	0	0	0	0	0	0	0	0	0	0	0	0	141	0	0	0	0	0	0	0	0	0	0	0	0	0	0	0	0	0	0	0	0	0	0	0	0	0	0	0	0	0	0	0	0	0
11eda94ecc43cb0863f0279db04e6fd8	0	0	0	0	0	0	0	0	0	0	0	0	0	0	0	0	0	0	0	0	0	0	22	0	0	0	0	0	0	0	0	0	0	0	0	0	0	0	0	0	0	0	0	0	0	0	0	0	0
11ee0e48e18a87979b7e122f07f96ed7	0	0	0	0	0	0	0	0	0	142	0	0	0	0	0	0	0	0	0	0	0	0	0	0	0	0	0	0	0	0	0	0	0	0	0	0	0	0	0	0	0	0	0	0	0	0	0	0	0
11ee83129005f7d6cd998af37c541f42	0	0	0	0	0	0	0	0	0	13	0	0	0	0	0	0	0	0	0	0	0	0	0	0	0	0	0	0	0	0	0	0	0	0	0	0	0	0	0	0	0	0	0	0	0	0	0	0	0
11f27e0b28308b9a266137e1f709a999	0	0	0	0	0	0	0	0	0	0	0	0	0	0	0	0	0	0	0	0	91	0	0	0	0	0	0	0	0	0	0	0	0	0	0	0	0	0	0	0	0	0	0	0	0	0	0	0	0
11f583e2a0fcfc3f5072280729d952d0	0	0	0	0	0	0	0	0	0	0	0	0	0	40	0	0	0	0	0	0	0	0	0	0	0	0	0	0	0	0	0	0	0	0	0	0	0	0	0	0	0	0	0	0	0	0	0	0	0
11f59f7c4122e8a06e4083cebaaaba0b	0	0	0	0	0	0	0	0	0	0	0	0	0	0	0	0	0	0	0	16	0	0	0	0	0	0	0	0	0	0	0	0	0	0	0	0	0	0	0	0	0	0	0	0	0	0	0	0	0
11fbe768ac960b1f94a6cf33b54c3d4e	0	0	0	0	0	0	0	0	0	0	0	0	0	0	0	0	0	0	35	0	0	0	0	0	0	0	0	0	0	0	0	0	0	0	0	0	0	0	0	0	0	0	0	0	0	0	0	0	0
1205fcbfeea8b01df68c88a0c06f0a9c	0	0	0	0	0	0	0	0	0	0	0	16	0	0	0	0	0	0	0	0	0	0	0	0	0	0	0	0	0	0	0	0	0	0	0	0	0	0	0	0	0	0	0	0	0	0	0	0	0
120a1e18b90682763586171dc9b6040f	0	0	0	0	0	0	0	0	0	0	0	0	0	0	0	0	0	0	0	0	0	0	70	0	0	0	0	0	0	0	0	0	0	0	0	0	0	0	0	0	0	0	0	0	0	0	0	0	0
120a5b10c6e2cc02951386abccb8b634	0	0	0	0	0	0	49	0	0	0	0	0	0	0	0	0	0	0	0	0	0	0	0	0	0	0	0	0	0	0	0	0	0	0	0	0	0	0	0	0	0	0	0	0	0	0	0	0	0
1215a048ed74e570e5d0b729b0f39cfd	0	0	0	0	0	0	0	0	0	0	0	0	0	0	0	0	0	0	0	0	0	0	0	0	0	0	0	0	0	0	0	0	0	0	0	0	0	0	0	17	0	0	0	0	0	0	0	0	0
12273bccbbabd64d920e2bec64b5d738	0	0	0	0	0	0	0	0	0	0	0	0	0	0	0	0	15	0	0	0	0	0	0	0	0	0	0	0	0	0	0	0	0	0	0	0	0	0	0	0	0	0	0	0	0	0	0	0	0
1228dd5aa4f03cfd3543b06412f1994e	0	0	0	0	0	0	0	0	0	0	0	0	0	0	0	0	0	0	0	0	47	0	0	0	0	0	0	0	0	0	0	0	0	0	0	0	0	0	0	0	0	0	0	0	0	0	0	0	0
1229c104018f041b60f1176d1f34df07	0	0	61	0	0	0	0	0	87	0	0	0	0	0	0	0	0	0	0	0	0	0	0	0	0	0	0	0	0	0	0	0	0	0	0	0	0	0	0	0	0	0	0	0	0	0	0	0	0
122f02f8f31b08f99b28a77472b77706	0	72	0	0	0	0	0	0	0	0	0	0	0	0	0	0	0	0	0	0	0	0	0	0	0	0	0	0	0	0	0	0	0	0	0	0	0	0	0	0	0	0	0	0	0	0	0	0	0
123300123b20dd286505b7ef9b42409c	0	0	0	0	0	0	0	0	0	0	0	0	0	0	0	0	0	0	197	0	0	0	0	0	0	0	0	0	0	0	0	0	0	0	0	0	0	0	0	0	0	0	0	0	0	0	0	0	0
1237bcb3ab2e902a7cef8dc54eb4e903	0	0	0	0	0	0	0	0	0	0	0	0	0	0	0	8	0	0	0	0	0	0	0	0	0	0	0	0	0	0	0	0	0	0	0	0	0	0	0	0	0	0	0	0	0	0	0	0	0
12392975d3c3dfb667cf5e7d585715cd	0	0	0	0	0	0	0	0	0	0	0	0	0	0	0	0	0	0	0	0	0	0	0	0	0	2	0	0	0	0	0	0	0	0	0	0	0	0	0	0	0	0	0	0	0	0	0	0	0
123cac7509982fcc627f8aa9aad32aab	0	0	0	0	0	0	0	0	0	0	0	0	0	0	0	0	0	0	0	186	0	0	0	0	0	0	0	0	0	0	0	0	0	0	0	0	0	0	0	0	0	0	0	0	0	0	0	0	0
123ddcd77ad5c48d16b2b084c67099db	0	0	0	0	0	0	0	0	0	0	0	0	0	0	0	0	0	0	0	0	0	0	0	0	0	0	0	0	0	0	0	0	0	0	0	0	0	0	0	0	0	0	0	0	0	0	0	0	0
123ff89bfc0a34b1d1715eeeb89859e4	0	0	0	0	0	0	0	0	0	0	0	0	0	0	0	0	0	0	0	0	0	0	0	0	0	0	0	0	0	0	0	0	0	0	17	0	0	0	0	0	0	0	0	0	24	0	0	0	0
124744f1c20b8ffd6cc6ea0ece35a223	0	0	0	0	0	0	0	0	0	0	0	0	0	0	0	0	0	0	0	0	0	0	0	64	0	0	0	0	0	0	0	0	0	0	0	0	0	0	0	0	0	0	0	0	0	0	0	0	0
124db8051d363a266db93f82f56ac91d	0	0	0	0	0	0	0	0	0	0	0	0	0	0	0	0	0	0	0	0	0	8	0	0	0	0	0	0	0	0	0	0	0	0	0	0	0	0	0	0	0	0	0	0	0	0	0	0	0
124e4cc23333714556e00fea228195c5	0	0	0	0	0	0	0	0	0	0	0	0	0	0	0	0	0	0	0	0	0	0	0	0	0	0	0	0	0	0	0	0	0	0	0	0	0	0	0	0	0	0	0	0	0	0	0	0	0
124f242b3e7a9d387d423fab73f45ada	0	0	0	0	0	0	0	0	0	0	0	0	0	0	0	0	0	0	0	0	0	0	0	38	0	0	0	0	0	0	0	0	0	0	0	0	0	0	0	0	0	0	0	0	0	0	0	0	0
125214902fef71c43260b2f30c7dff59	0	0	0	0	0	0	0	0	0	0	0	0	0	0	0	0	0	0	0	0	0	0	0	0	0	0	0	0	0	0	0	0	0	27	0	0	0	0	0	0	0	0	0	32	0	11	0	0	0
125594e52eecfa270c4e019dbabadb8e	0	0	0	68	91	0	0	0	0	0	0	0	0	0	0	0	0	0	0	0	0	0	0	0	0	0	0	0	0	0	0	0	0	0	0	0	0	0	0	0	0	0	0	0	0	0	0	0	0
1255ec0d2f07a0caf3392c1052362c44	0	0	0	0	0	0	0	0	0	0	97	0	0	0	0	0	0	0	0	0	0	0	0	0	0	0	0	0	0	0	0	0	0	0	0	0	0	0	0	0	0	0	0	0	0	0	0	0	0
12565ce9d0fff73964be62a7ab785cef	0	3	0	0	0	0	0	0	0	0	0	0	0	0	0	0	0	0	0	0	0	0	0	0	0	0	0	0	0	0	0	0	0	0	0	0	0	0	0	0	0	0	0	0	0	0	0	0	0
1258989d9c20729bdd5ec59a7bcf2c3d	3.00698	3.00698	3.00698	3.00698	3.00698	3.00698	3.00698	3.00698	3.00698	3.00698	3.00698	3.00698	3.00698	3.00698	3.00698	3.00698	3.00698	3.00698	3.00698	3.00698	3.00698	3.00698	3.00698	3.00698	3.00698	3.00698	3.00698	3.00698	3.00698	269.007	230.007	57.007	3.00698	0	0	0	0	0	0	304.877	0	0	0	0	0	0	0	0	0
12596ac04e1b3f78591140a28d6535b9	0	0	0	0	0	0	0	0	0	0	0	0	0	0	0	0	0	0	0	0	0	0	4	0	0	0	0	0	0	0	0	0	0	0	0	0	0	0	0	0	0	0	0	0	0	0	0	0	0
127908fa1cad8cbd513ac91c7a20633b	0	0	0	0	0	0	0	0	0	0	0	0	0	0	0	0	0	0	0	0	0	0	0	0	0	0	0	0	0	0	0	0	0	0	0	0	0	0	0	0	0	0	3	0	0	0	0	0	0
1289f4d306c0e2eead82a8ac5395d18d	0	4	0	0	0	0	0	0	0	0	0	0	0	0	0	0	0	0	0	0	0	0	0	0	0	0	0	0	0	0	0	0	0	0	0	0	0	0	0	0	0	0	0	0	0	0	0	0	0
12952a3307342478184c76b6618d9f47	153	0	0	0	0	0	0	0	0	0	0	0	0	0	0	0	0	0	0	0	0	0	0	0	0	0	0	0	0	0	0	0	0	0	0	0	0	0	0	0	0	0	0	0	0	0	0	0	0
1299768806eaa4247bbb2f05d0cc5481	557	0	0	0	0	387	1133	64	6	0	0	0	0	0	0	0	0	0	277	659	0	71	150	0	0	0	0	0	0	0	0	0	0	0	0	0	0	0	0	0	0	0	0	0	0	0	0	0	0
129e24908c1e96c16476360ed02034d5	0	0	0	0	0	0	0	0	0	0	0	0	0	0	0	0	0	0	0	102	0	0	0	0	0	0	0	0	0	0	0	0	0	0	0	0	0	0	0	0	0	0	0	0	0	0	0	0	0
12a7b7199aef214cf922b366f9cd1590	0	0	0	0	0	0	0	0	0	0	0	0	0	0	0	0	0	0	0	0	0	0	0	0	0	0	0	0	0	0	0	0	0	0	0	0	0	0	0	0	0	0	0	0	0	0	0	0	0
12b46905f8041936fb0bdd10f0e71a11	5	0	0	0	0	0	0	0	0	0	0	0	0	0	0	0	0	0	0	0	0	0	0	0	0	0	0	0	0	0	0	0	0	0	0	0	0	0	0	0	0	0	0	0	0	0	0	0	0
12c491974b13054219477f2254a217bf	0	0	0	0	0	0	2	0	0	0	0	0	0	0	0	0	0	0	0	0	0	0	0	0	0	0	0	0	0	0	0	0	0	0	0	0	0	0	0	0	0	0	0	0	0	0	0	0	0
12c721815b44b18f4be3cc49dfd41ecb	10	0	0	0	0	0	0	0	0	0	0	0	0	0	0	0	0	0	0	0	0	0	0	0	0	0	0	0	0	0	0	0	0	0	0	0	0	0	0	0	0	0	0	0	0	0	0	0	0
12cba3e9d8749242b28073249f057621	0	0	0	0	106	0	0	0	0	0	0	0	0	0	0	0	0	0	0	0	0	0	0	0	0	0	0	0	0	0	0	0	0	0	0	0	0	0	0	0	0	0	0	0	0	0	0	0	0
12ccfb0354c6e26c782e13eb042d515a	0	0	0	0	0	0	0	0	0	0	0	0	4	0	0	0	0	0	0	0	0	0	0	0	0	0	0	0	0	0	0	0	0	0	0	0	0	0	0	0	0	0	0	0	0	0	0	0	0
12cde7a747ea65195600b5a07eeec6d2	0	0	0	0	0	7	0	0	0	0	0	0	0	0	0	0	0	0	0	0	0	0	0	0	0	0	0	0	0	0	0	0	0	0	0	0	0	0	0	0	0	0	0	0	0	0	0	0	0
12d9c40ca4f184807353507ba2753a84	0	0	0	0	0	0	0	0	0	0	0	0	0	0	0	0	0	0	0	0	0	0	0	0	0	0	0	0	0	0	0	0	0	0	0	0	0	4	0	0	0	0	0	0	0	0	0	0	0
12da2216c640c640e92c259d1c09c9c4	0	0	0	0	0	0	0	0	0	0	45	0	0	0	0	0	0	0	0	0	0	0	0	0	0	0	0	0	0	0	0	0	0	0	0	0	0	0	0	0	0	0	0	0	0	0	0	0	0
12dc9b22583e6df7e3ed2e7116480381	0	0	0	0	0	0	0	0	0	0	0	0	0	0	0	0	2	0	0	0	0	0	0	0	0	0	0	0	0	0	0	0	0	0	0	0	0	0	0	0	0	0	0	0	0	0	0	0	0
12dffa1bd6bdcced3d9a9eb0f9ec0c64	0	0	0	0	0	0	0	0	0	0	0	0	0	0	0	0	0	0	0	0	0	0	0	0	0	118.471	104.471	0	0	0	0	81.4709	0	0	0	0	0	0	0	0	0	0	0	0	0	0	0	0	0
12e5caf72457af1bdc4388fc87ccb3b5	0	0	0	0	0	0	136	0	0	0	0	0	0	0	0	0	0	0	0	0	0	0	0	0	0	0	0	0	0	0	0	0	0	0	0	0	0	0	0	0	0	0	0	0	0	0	0	0	0
12e6147742768903a4d655ff5cd56402	0	0	0	0	0	0	0	0	0	0	0	0	0	0	0	0	0	0	0	0	0	0	0	0	0	9	0	0	0	0	0	0	0	0	0	0	0	0	0	0	0	0	0	0	0	0	0	0	0
12e8ff5079ca15eb274dcfd44f51d94b	0	0	0	0	0	0	0	0	0	0	0	0	0	0	0	0	0	0	0	0	0	0	0	0	0	0	0	0	0	0	0	2	0	0	0	0	0	0	0	0	0	0	0	0	0	0	0	0	0
12ecb08640717d68e816a7bc8b38ea40	0	0	0	0	0	0	0	0	0	0	0	0	0	0	0	0	0	0	0	0	0	0	0	0	0	0	0	0	0	0	0	0	0	0	0	5	0	0	0	0	0	0	0	0	0	0	0	0	0
130b14fe28230f19182336962af092c8	0	0	0	0	0	0	0	0	0	0	0	0	0	0	0	0	0	0	0	0	0	0	0	0	0	0	0	0	0	0	0	0	0	0	0	0	0	0	0	0	0	0	0	0	0	0	0	9	0
131716e6b62b663dc2ab0357e80ce025	0	0	31	0	0	0	0	0	0	0	0	0	0	0	0	0	0	0	0	0	0	0	0	0	0	0	0	0	0	0	0	0	0	0	0	0	0	0	0	0	0	0	0	0	0	0	0	0	0
131c2dd6738280ff8f5c197408491ed3	0	0	0	0	0	0	0	3	0	0	0	0	0	0	0	0	0	0	0	0	0	0	0	0	0	0	0	0	0	0	0	0	0	0	0	0	0	0	0	0	0	0	0	0	0	0	0	0	0
13215765ce3648aa65c004a6539212e9	0	0	0	0	0	21	0	0	0	0	0	0	0	0	0	0	0	0	0	0	0	0	0	0	0	0	0	0	0	0	0	0	0	0	0	0	0	0	0	0	0	0	0	0	0	0	0	0	0
1323d15fbc471102c4d1fb4dae556d63	0	0	0	0	0	91	0	0	0	0	0	0	0	0	0	0	0	0	0	0	0	0	0	0	0	0	0	0	0	0	0	0	0	0	0	0	0	0	0	0	0	0	0	0	0	0	0	0	0
132642157f70d8dc78f1dae8b8933af7	0	0	0	0	0	0	0	0	0	0	0	0	0	0	0	0	0	0	0	0	0	0	0	0	0	11	15	0	0	0	0	12	0	0	0	0	0	0	0	0	0	0	0	0	0	0	0	0	0
1326d82a6f206c1f097fce42382e523a	65	0	0	0	0	0	0	0	0	0	0	0	0	0	0	0	0	0	0	0	0	0	0	0	0	0	0	0	0	0	0	0	0	0	0	0	0	0	0	0	0	0	0	0	0	0	0	0	0
132d5ebd0310b3276c4e8cb1598cef06	0	0	0	0	3	0	0	0	0	0	0	0	0	0	0	0	0	0	0	0	0	0	0	0	0	0	0	0	0	0	0	0	0	0	0	0	0	0	0	0	0	0	0	0	0	0	0	0	0
132f09c4e1908882501c778286a72eda	15	0	0	0	0	0	0	0	0	0	0	0	0	0	0	0	0	0	0	0	0	0	0	0	0	0	0	0	0	0	0	0	0	0	0	0	0	0	0	0	0	0	0	0	0	0	0	0	0
1331659f8a82fecd0d7df8995d341b19	0	0	0	0	0	0	0	0	0	0	0	0	3	0	0	0	0	0	0	0	0	0	0	0	0	0	0	0	0	0	0	0	0	0	0	0	0	0	0	0	0	0	0	0	0	0	0	0	0
1335ff2833854a7996367438b360e121	0	0	0	0	0	0	0	0	0	0	0	0	0	0	0	0	0	0	0	0	0	0	8	0	0	0	0	0	0	0	0	0	0	0	0	0	0	0	0	0	0	0	0	0	0	0	0	0	0
1345755410cd2fdc5941347bd80c4891	28	46	0	27	248	0	37	0	0	22	0	64	0	53	60	32	90	0	104	32	27	123	0	74	0	0	0	0	0	0	0	0	0	0	0	0	0	0	0	0	0	0	0	0	0	0	0	0	0
1347fff145929d9ac4d930bfba29673c	0	0	0	0	0	0	0	0	0	0	0	0	0	0	0	0	0	0	0	0	0	63	0	0	0	0	0	0	0	0	0	0	0	0	0	0	0	0	0	0	0	0	0	0	0	0	0	0	0
134869a01eeacd791cd5d2ffe6c2fa83	0	0	0	0	0	0	0	0	0	0	0	0	0	0	0	0	0	3	0	0	0	0	0	0	0	0	0	0	0	0	0	0	0	0	0	0	0	0	0	0	0	0	0	0	0	0	0	0	0
134f995d5c216f7a1c7df26415c6e038	0	0	0	0	0	0	0	0	0	0	0	0	0	0	0	0	0	0	0	0	0	0	0	0	0	0	0	0	0	0	0	0	0	0	0	0	0	0	0	0	0	0	0	0	0	0	0	2	0
134fa85a3dcebee607feb5cfc1ad7461	0	89	0	0	0	0	0	0	0	0	0	0	0	0	0	0	0	0	0	0	0	0	0	0	0	0	0	0	0	0	0	0	0	0	0	0	0	0	0	0	0	0	0	0	0	0	0	0	0
13541624dcb2cfd10600663e8de38834	0	0	0	0	0	0	0	0	0	0	0	0	0	0	0	0	0	0	0	0	0	0	114	0	0	0	0	0	0	0	0	0	0	0	0	0	0	0	0	0	0	0	0	0	0	0	0	0	0
1355a743195bf3f67ea73cd26a94ae66	0	0	0	0	0	0	0	97	0	0	0	0	0	0	0	0	0	0	0	0	0	0	0	0	0	0	0	0	0	0	0	0	0	0	0	0	0	0	0	0	0	0	0	0	0	0	0	0	0
13572d490ef2b51521e436a537875adb	0	49	0	0	0	0	0	0	0	0	0	0	0	0	0	0	0	0	0	0	0	0	0	0	0	0	0	0	0	0	0	0	0	0	0	0	0	0	0	0	0	0	0	0	0	0	0	0	0
1357736edf9e66ff20e8a9697b66aa67	0	0	0	0	0	0	0	0	0	0	0	0	0	0	0	0	104	0	0	0	0	0	0	0	0	0	0	0	0	0	0	0	0	0	0	0	0	0	0	0	0	0	0	0	0	0	0	0	0
1358de5a9b0f6b5f3066e0875f2d22c3	0	0	0	0	0	0	0	0	0	0	0	0	0	172	0	0	0	0	0	0	0	0	0	0	0	0	0	0	0	0	0	0	0	0	0	0	0	0	0	0	0	0	0	0	0	0	0	0	0
135cf9b3315eabe9272384b50e00299d	0	0	0	0	0	0	0	0	0	0	0	0	0	0	0	0	0	0	0	0	0	0	0	0	0	0	0	0	0	0	0	0	0	0	0	0	0	0	12	0	0	0	0	0	0	0	0	0	0
13674c314ad369440f34dc5867c4ada7	0	0	0	0	55	0	0	0	0	0	0	0	0	0	0	0	0	0	0	0	0	0	0	0	0	0	0	0	0	0	0	0	0	0	0	0	0	0	0	0	0	0	0	0	0	0	0	0	0
136b4372b959bed5d0c8c0d78f0ea70d	0	0	0	0	0	0	0	0	0	0	0	0	0	0	0	0	0	0	0	0	0	0	3	0	0	0	0	0	0	0	0	0	0	0	0	0	0	0	0	0	0	0	0	0	0	0	0	0	0
136c2ee15797180868a5a1540500cff7	0	0	0	0	0	0	0	0	0	0	0	0	0	96	0	0	0	0	0	0	0	0	0	0	0	0	0	0	0	0	0	0	0	0	0	0	0	0	0	0	0	0	0	0	0	0	0	0	0
13785f0aa34992209c67c3caeebbd429	37.3591	37.3591	37.3591	37.3591	37.3591	37.3591	37.3591	37.3591	37.3591	37.3591	37.3591	37.3591	37.3591	37.3591	37.3591	37.3591	37.3591	37.3591	37.3591	37.3591	37.3591	37.3591	37.3591	37.3591	37.3591	37.3591	62.3591	37.3591	37.3591	57.3591	37.3591	55.3591	37.3591	45.6531	0	76.6531	0	0	57.6531	0	4.65313	0	0	1735.65	0	131.653	0	0	0
137e66e42b029481e0132c329a055594	13	0	0	0	0	0	0	0	0	0	0	0	0	0	0	0	0	0	0	0	0	0	0	0	0	0	0	0	0	0	0	0	0	0	0	0	0	0	0	0	0	0	0	0	0	0	0	0	0
13817d0d951eae931ec549878762add7	0	0	0	0	0	0	0	0	0	0	0	0	0	0	0	0	0	0	0	51	0	0	147	0	0	0	0	0	0	0	0	0	0	0	0	0	0	0	0	0	0	0	0	0	0	0	0	0	0
138479984c3b27c97da39f326c688cca	0	0	0	0	0	0	0	0	0	0	0	0	0	0	0	0	0	0	0	0	0	0	0	0	0	0	0	0	0	0	2	0	0	0	0	0	0	0	0	0	0	0	0	0	0	0	0	0	0
13866bc42766a97b8f21ceb6af60f631	0	0	0	0	0	0	0	0	0	0	0	0	0	0	0	0	0	0	0	0	0	0	0	5	0	0	0	0	0	0	0	0	0	0	0	0	0	0	0	0	0	0	0	0	0	0	0	0	0
13888e902183467f7c6081b75871f654	0	0	0	0	0	0	0	0	0	0	0	0	0	0	0	0	0	0	0	0	0	0	0	0	0	0	0	0	0	0	0	0	0	0	0	0	0	0	0	0	0	0	16	0	0	0	0	0	0
138a07c9a69aaf6315ef9298658cc35a	58	0	0	0	0	0	0	0	0	0	0	0	0	0	0	0	0	0	0	0	0	0	0	0	0	0	0	0	0	0	0	0	0	0	0	0	0	0	0	0	0	0	0	0	0	0	0	0	0
13a0510cdc4b0a2a2483994dfeae0f5c	0	0	0	0	0	0	0	96	0	0	0	0	0	0	0	0	0	0	0	0	0	0	0	0	0	0	0	0	0	0	0	0	0	0	0	0	0	0	0	0	0	0	0	0	0	0	0	0	0
13a3729df58971df77738ce3252e7c50	0	0	0	0	15	0	0	0	0	0	0	0	0	0	0	0	0	0	0	0	0	0	0	0	0	0	0	0	0	0	0	0	0	0	0	0	0	0	0	0	0	0	0	0	0	0	0	0	0
13a74bc29fdf714888e95359ac040c1e	0	0	0	0	0	0	0	0	0	0	0	0	0	0	0	0	0	0	0	0	0	0	0	0	0	0	0	0	0	0	0	0	0	0	0	0	0	0	0	4	0	0	0	0	0	0	0	0	0
13b37461ecf977d35ad19f0599bb673b	0	0	0	0	0	0	0	0	0	0	0	0	0	0	0	0	0	0	0	0	0	0	0	0	0	0	0	5	0	0	0	0	0	0	0	0	0	0	0	0	0	0	0	0	0	0	0	0	0
13b4729aeec691caf131dce21f6fc22d	0	0	0	0	0	0	0	0	0	19	0	0	0	0	0	0	0	0	0	0	0	0	0	0	0	0	0	0	0	0	0	0	0	0	0	0	0	0	0	0	0	0	0	0	0	0	0	0	0
13bc4fa27c0d99a52bb2c69b701bccf1	0	0	0	30	0	0	0	0	0	0	0	0	0	0	0	0	0	0	0	0	0	0	0	0	0	0	0	0	0	0	0	0	0	0	0	0	0	0	0	0	0	0	0	0	0	0	0	0	0
13cb2a5cf0598abf6cb9f3c00c183bd6	0	0	0	0	0	0	0	0	0	0	0	0	0	0	0	0	0	0	0	0	0	0	21	0	0	0	0	0	0	0	0	0	0	0	0	0	0	0	0	0	0	0	0	0	0	0	0	0	0
13ccb69898bcd1bc82b4fdd2b878ecb3	0	0	0	0	0	0	0	0	157	0	0	0	0	0	0	0	0	0	0	0	0	0	0	0	0	0	0	0	0	0	0	0	0	0	0	0	0	0	0	0	0	0	0	0	0	0	0	0	0
13d6b8b83428924c8431835d51fad1da	0	0	0	0	0	0	0	4	0	0	0	0	0	0	0	0	0	0	0	0	0	0	0	0	0	0	0	0	0	0	0	0	0	0	0	0	0	0	0	0	0	0	0	0	0	0	0	0	0
13d767abd8695f7aabac648da510925f	0	0	0	0	0	0	0	0	0	0	0	54	0	0	0	0	0	0	0	0	0	0	0	0	0	0	0	0	0	0	0	0	0	0	0	0	0	0	0	0	0	0	0	0	0	0	0	0	0
13de0b5bc8bb4c691033aea06f1aee6e	0	0	0	0	0	0	0	0	0	0	0	0	0	0	0	0	0	0	0	0	0	12	0	0	0	0	0	0	0	0	0	0	0	0	0	0	0	0	0	0	0	0	0	0	0	0	0	0	0
13deed2c41aff0aa8ab707bd0b586197	0	0	0	0	0	0	0	0	0	0	0	0	0	0	0	0	0	0	0	0	0	0	0	2	0	0	0	0	0	0	0	0	0	0	0	0	0	0	0	0	0	0	0	0	0	0	0	0	0
13e5a2bd43dd33a9a19c8d5fb69c89cc	0	0	0	0	0	0	0	0	0	0	0	0	0	0	0	0	0	0	0	0	0	0	0	0	0	0	0	0	0	0	3	0	0	0	0	0	0	0	0	0	0	0	0	0	0	0	0	0	0
13e94f7df33159fd075050595bcfe3b5	0	0	0	0	0	0	0	0	0	0	0	0	0	0	0	0	0	0	0	0	0	0	0	0	0	29	12	0	0	0	0	26	0	0	0	0	0	0	0	0	0	0	0	0	0	0	0	0	0
13fc620c59e4321898b547cc0873c22f	0	0	0	0	0	0	0	0	0	0	0	0	0	0	0	0	0	0	0	0	0	4	0	0	0	0	0	0	0	0	0	0	0	0	0	0	0	0	0	0	0	0	0	0	0	0	0	0	0
13fd74134ec1f2e195cf0d2de0e19117	0	0	0	0	0	0	0	0	0	11	0	0	0	0	0	0	0	0	0	0	0	0	0	0	0	0	0	0	0	0	0	0	0	0	0	0	0	0	0	0	0	0	0	0	0	0	0	0	0
13fda0e5dc9bf915de199116393cc583	0	0	0	0	0	0	0	0	0	0	0	0	0	4	0	0	0	0	0	0	0	0	0	0	0	0	0	0	0	0	0	0	0	0	0	0	0	0	0	0	0	0	0	0	0	0	0	0	0
1404fca452c6edc84fa91ce7f0ab93cd	258	0	0	0	152	0	0	0	0	0	0	0	0	0	0	0	0	0	0	0	0	0	0	0	0	0	0	0	0	0	0	0	0	0	0	0	0	0	0	0	0	0	0	0	0	0	0	0	0
140b02f83cbbdc9abcc30c2392e0a48b	0	0	0	0	0	0	72	0	0	0	0	0	0	0	0	0	0	0	0	0	0	0	0	0	0	0	0	0	0	0	0	0	0	0	0	0	0	0	0	0	0	0	0	0	0	0	0	0	0
1416291e076ef0c98604b356f8bdc8ef	0	0	0	0	0	0	0	0	0	0	2	0	0	0	0	0	0	0	0	0	0	0	0	0	0	0	0	0	0	0	0	0	0	0	0	0	0	0	0	0	0	0	0	0	0	0	0	0	0
141c14027f32df82ee99f3fe1e800d42	0	0	0	0	0	0	0	0	0	0	0	0	0	0	0	0	0	0	0	0	0	0	0	0	0	0	0	0	0	0	0	0	0	0	0	0	0	0	0	0	0	0	0	0	0	0	0	0	0
14274234a5837c3524f4722fc910a296	12	0	0	0	0	0	0	0	0	0	0	0	0	0	0	0	0	0	0	0	0	0	0	0	0	0	0	0	0	0	0	0	0	0	0	0	0	0	0	0	0	0	0	0	0	0	0	0	0
14309c5e706418f3b67690db15d4a05e	2.93328	2.93328	2.93328	2.93328	2.93328	2.93328	2.93328	2.93328	2.93328	2.93328	2.93328	2.93328	2.93328	2.93328	2.93328	2.93328	2.93328	2.93328	2.93328	2.93328	2.93328	2.93328	2.93328	2.93328	2.93328	2.93328	48.9333	2.93328	2.93328	29.9333	32.9333	2.93328	44.9333	0	14.6538	0	0	0	0	27.6538	21.6538	28.6538	40.6538	26.6538	30.6538	34.6538	0	1.65379	0
1434faa810c598c33880344ee2fff768	0	0	0	0	0	0	0	0	0	0	0	0	0	0	2	0	0	0	0	0	0	0	0	0	0	0	0	0	0	0	0	0	0	0	0	0	0	0	0	0	0	0	0	0	0	0	0	0	0
1435cb6a73a0ce1ed0c9843ea2051a3e	0	0	0	0	0	0	0	0	0	0	0	0	0	0	0	0	0	0	0	0	0	0	0	0	0	0	0	0	0	0	0	0	0	0	0	0	0	0	0	49	0	0	0	0	0	0	0	0	0
1439810a29e034ad0720909d24fe60bd	0	0	0	0	0	0	3	0	0	0	0	0	0	0	0	0	0	0	0	0	0	0	0	0	0	0	0	0	0	0	0	0	0	0	0	0	0	0	0	0	0	0	0	0	0	0	0	0	0
1440e578669b8ece722c5057dff9ce46	0	0	0	0	0	0	84	0	0	0	0	0	0	0	0	0	0	0	0	0	0	0	0	0	0	0	0	0	0	0	0	0	0	0	0	0	0	0	0	0	0	0	0	0	0	0	0	0	0
1441e6471ac9db1e3b35a094a4425d5f	0	0	0	0	0	0	0	0	0	0	0	0	0	0	0	0	0	0	0	0	0	0	0	0	0	0	0	0	0	0	0	0	0	0	0	0	0	0	0	0	0	0	0	0	0	0	0	0	0
14436ff9397e2c6b207d84c35dc28294	0	0	0	0	0	0	0	85	0	0	0	0	0	0	0	0	0	0	0	0	0	0	0	0	0	0	0	0	0	0	0	0	0	0	0	0	0	0	0	0	0	0	0	0	0	0	0	0	0
144371f0be6d383bd94d555f3ce84f98	0	0	0	0	0	0	0	0	0	199	0	0	0	0	0	0	0	0	0	0	0	0	0	0	0	0	0	0	0	0	0	0	0	0	0	0	0	0	0	0	0	0	0	0	0	0	0	0	0
1443967b62983b60298f449400a3a9c7	0	0	0	0	0	0	0	0	0	0	0	0	2	0	0	0	0	0	0	0	0	0	0	0	0	0	0	0	0	0	0	0	0	0	0	0	0	0	0	0	0	0	0	0	0	0	0	0	0
145095dbcbddbe82687b126f46688717	0	81	0	0	0	0	0	0	0	0	0	0	0	0	0	0	0	0	0	0	0	0	0	0	0	0	0	0	0	0	0	0	0	0	0	0	0	0	0	0	0	0	0	0	0	0	0	0	0
145202435fd94b8a217d1486c73290fe	0	0	0	0	0	0	0	0	0	100	0	0	0	0	0	0	0	0	0	0	0	0	0	0	0	0	0	0	0	0	0	0	0	0	0	0	0	0	0	0	0	0	0	0	0	0	0	0	0
14575ea38be922f2af62a59c95e04da0	0	0	0	0	0	0	0	0	0	0	0	0	0	0	0	0	0	0	0	0	0	0	0	0	0	0	0	0	0	0	0	0	0	0	0	0	0	0	0	0	0	0	0	4	0	0	0	0	0
1459894e3bf716abb29e1c17588abe9a	4.57375	4.57375	4.57375	4.57375	4.57375	4.57375	4.57375	4.57375	4.57375	4.57375	4.57375	4.57375	4.57375	4.57375	4.57375	4.57375	4.57375	4.57375	4.57375	4.57375	4.57375	4.57375	4.57375	4.57375	4.57375	4.57375	4.57375	4.57375	18.5737	4.57375	4.57375	4.57375	4.57375	0	0	0	0	0	0	0	0	0	0	0	0	1.45028	14.4503	49.4503	0
14640fc063e97698f90e29df17651cc3	0	0	0	0	0	0	0	0	0	0	0	0	0	0	0	0	0	0	0	0	0	0	0	0	0	0	0	0	3	0	0	0	0	0	0	0	0	0	0	0	0	0	0	0	0	0	0	0	0
146432b2b5457fec574b8f42b265ee1e	0	0	0	0	0	0	0	0	0	0	0	0	0	0	0	0	0	85	0	0	0	0	0	0	0	0	0	0	0	0	0	0	0	0	0	0	0	0	0	0	0	0	0	0	0	0	0	0	0
1469b94509330e8ea940eed4583df507	0	0	0	0	0	0	0	0	0	0	0	0	0	0	0	0	0	0	0	0	0	0	0	0	0	10	0	0	0	0	0	9	0	0	0	0	0	0	0	0	0	0	0	0	0	0	0	0	0
146d44162fc551ffce0ab9ccabc06dde	0	0	0	0	0	0	0	0	0	0	0	0	0	0	0	0	0	0	0	0	0	0	0	0	0	0	0	0	0	0	0	0	5	0	0	0	0	0	0	0	0	0	0	0	0	0	0	0	0
14809ac5f47e003fc7279110e9ca234b	0	0	0	0	0	0	0	0	48	0	0	0	0	0	0	0	0	0	0	0	0	0	0	0	0	0	0	0	0	0	0	0	0	0	0	0	0	0	0	0	0	0	0	0	0	0	0	0	0
1482925a8a5194f326eefe2d4f587873	0	0	0	0	0	0	0	0	0	0	0	49	0	0	59	0	0	0	0	0	0	0	0	0	0	0	0	0	0	0	0	0	0	0	0	0	0	0	0	0	0	0	0	0	0	0	0	0	0
1484ff921ee11d4908ce0b35b50d3133	0	0	0	0	0	0	0	0	0	0	0	0	0	2	0	0	0	0	0	0	0	0	0	0	0	0	0	0	0	0	0	0	0	0	0	0	0	0	0	0	0	0	0	0	0	0	0	0	0
14911cb08db9d2414c541aeb184fb42e	0	0	0	0	0	0	0	0	0	0	6	0	0	0	0	0	0	0	0	0	0	0	0	0	0	0	0	0	0	0	0	0	0	0	0	0	0	0	0	0	0	0	0	0	0	0	0	0	0
14929c8307292f81acb97dc8d0a530fb	0	0	0	0	0	0	0	0	0	0	0	0	0	0	0	0	0	0	0	0	0	0	0	92	0	0	0	0	0	0	0	0	0	0	0	0	0	0	0	0	0	0	0	0	0	0	0	0	0
14a12e89a8d833f05fe77c669c0c2b94	0	0	0	0	0	0	0	0	0	0	0	0	0	0	0	0	0	0	0	0	32	0	0	0	0	0	0	0	0	0	0	0	0	0	0	0	0	0	0	0	0	0	0	0	0	0	0	0	0
14a34d09cf86ce36644d13fb45e4b007	0	0	0	0	0	0	0	0	0	0	0	0	0	0	0	0	0	0	0	0	0	0	0	0	0	0	0	0	0	0	9	0	0	0	0	0	0	0	0	0	0	0	0	0	0	0	0	0	0
14a42b622180bf1d7daab9ec3981363d	0	0	0	0	0	0	0	0	0	0	0	0	0	0	0	0	0	0	0	0	0	0	0	0	0	0	0	0	0	0	0	0	0	0	0	0	0	0	0	0	0	0	0	0	0	0	5	0	0
14ae789398bfeb4d588fceb1dfc829de	0	0	93	0	0	0	0	0	0	0	0	0	0	0	0	0	0	0	0	0	0	0	0	0	0	0	0	0	0	0	0	0	0	0	0	0	0	0	0	0	0	0	0	0	0	0	0	0	0
14b881e008aa1d3ca6bf1c4405fb7a0e	0	0	0	0	34	49	0	128	0	0	0	0	0	0	56	0	0	91	0	0	0	0	0	0	0	0	0	0	0	0	0	0	0	0	0	0	0	0	0	0	0	0	0	0	0	0	0	0	0
14c768d777a03a01fc4ad945202dc9b7	0	0	0	0	0	0	0	2	0	0	0	0	0	0	0	0	0	0	0	0	0	0	0	0	0	0	0	0	0	0	0	0	0	0	0	0	0	0	0	0	0	0	0	0	0	0	0	0	0
14c9ccbac7cbb70406252a62544510e8	97.4521	97.4521	97.4521	97.4521	97.4521	97.4521	97.4521	97.4521	97.4521	97.4521	97.4521	97.4521	97.4521	97.4521	97.4521	97.4521	97.4521	97.4521	97.4521	97.4521	97.4521	97.4521	97.4521	97.4521	97.4521	97.4521	116.452	97.4521	97.4521	97.4521	97.4521	108.452	97.4521	0	0	2091	4326	343	123	0	0	0	0	0	0	0	0	0	0
14ca8669b1a9bb4175d790d8085d731a	0	0	0	0	0	0	0	0	0	0	0	0	0	0	0	0	0	0	0	0	0	0	0	0	0	0	0	0	0	0	0	0	0	0	0	0	0	0	0	0	0	0	0	0	0	0	0	0	0
14cd755505899ba2789b9a860933bc94	0	0	0	0	0	0	0	0	0	0	3	0	0	0	0	0	0	0	0	0	0	0	0	0	0	0	0	0	0	0	0	0	0	0	0	0	0	0	0	0	0	0	0	0	0	0	0	0	0
14cfafe0a7297345326a4752a55f1cc8	0	0	0	0	0	0	0	0	0	0	0	0	0	0	0	0	0	0	0	0	0	0	0	79	0	0	0	0	0	0	0	0	0	0	0	0	0	0	0	0	0	0	0	0	0	0	0	0	0
14d64e18fb0021a11660156af596fe23	0	0	0	0	88	61	0	0	0	118	0	0	0	96	117	0	0	0	30	0	0	0	233	0	0	0	0	0	0	0	0	0	0	0	0	0	0	0	0	0	0	0	0	0	0	0	0	0	0
14d8da41f3883874343c4b46d55f922c	0	0	0	0	0	0	0	0	0	0	0	0	0	0	0	128	0	0	0	0	0	0	0	0	0	0	0	0	0	0	0	0	0	0	0	0	0	0	0	0	0	0	0	0	0	0	0	0	0
14e0fc7c1d5301f3652f98bafdf1777a	0	0	0	0	0	0	0	0	0	0	0	0	0	0	0	0	16	0	0	0	0	0	0	0	0	0	0	0	0	0	0	0	0	0	0	0	0	0	0	0	0	0	0	0	0	0	0	0	0
14e91d8f02003ccf50b6a7717ddb1ea9	0	0	0	0	0	0	0	0	0	0	0	0	0	0	0	0	0	0	0	0	162	0	0	0	0	0	0	0	0	0	0	0	0	0	0	0	0	0	0	0	0	0	0	0	0	0	0	0	0
14ea3ef396e95b33044ab66b826bf7cd	0	0	0	0	36	0	0	0	0	0	0	0	0	0	0	0	0	0	0	0	0	0	0	0	0	0	0	0	0	0	0	0	0	0	0	0	0	0	0	0	0	0	0	0	0	0	0	0	0
14ea5f79ae666df94bde00e4477dee45	0	0	0	0	0	0	0	0	0	0	0	0	0	0	66	0	0	0	0	0	0	0	0	0	0	0	0	0	0	0	0	0	0	0	0	0	0	0	0	0	0	0	0	0	0	0	0	0	0
14ea8d33e1f5985426da2fd6c768de98	0	0	0	0	0	0	0	0	0	0	0	0	0	0	0	0	0	0	0	0	0	0	0	0	0	0	0	0	0	0	0	0	0	0	0	2	0	0	0	0	0	0	0	0	0	0	0	0	0
14f246aaaa699e137b3b3df76a9f2872	0	0	0	0	0	0	0	0	0	0	0	0	0	0	0	10	0	0	0	0	0	0	0	0	0	0	0	0	0	0	0	0	0	0	0	0	0	0	0	0	0	0	0	0	0	0	0	0	0
14f2a6b0efab277738af3b42dabc6e19	0	0	0	0	0	0	0	0	0	0	0	0	0	0	0	0	0	0	100	0	0	0	0	0	0	0	0	0	0	0	0	0	0	0	0	0	0	0	0	0	0	0	0	0	0	0	0	0	0
14f596759464ee72eb90cc041eb06548	0	0	0	0	0	0	0	0	0	0	0	0	0	0	0	0	0	0	0	0	0	0	0	0	0	0	0	0	3.16083	0	0	0	0	0	0	0	0	0	0	0	0	0	0	0	0	0	0	0	0
14f5e61afcb40c0de77290b243e71ac8	0	0	0	0	0	0	0	0	0	0	0	0	0	0	0	0	0	0	0	0	0	0	0	0	0	0	0	0	0	0	0	0	0	0	0	0	0	0	3	0	0	0	0	0	0	0	0	0	0
14f68c8e00e1d479e53db720b189457d	0	0	0	0	0	0	0	0	0	121	0	0	0	0	0	0	0	0	0	0	0	0	0	0	0	0	0	0	0	0	0	0	0	0	0	0	0	0	0	0	0	0	0	0	0	0	0	0	0
14f9fe87e191d7bfce4e11a53964cfc1	0	0	0	0	0	0	0	0	0	0	0	0	0	0	0	0	0	0	0	0	0	0	0	0	0	0	0	0	0	0	0	8	0	0	0	0	0	0	0	0	0	0	0	0	0	0	0	0	0
14fad27347753eeee9112d0e657fa665	25	0	0	31	0	0	0	0	0	0	0	0	61	0	0	0	0	0	0	0	64	0	119	0	0	0	0	0	0	0	0	0	0	0	0	0	0	0	0	0	0	0	0	0	0	0	0	0	0
14fadada30a42a70fc54e3b8023d6eec	44	0	0	0	0	0	0	0	0	0	0	0	0	0	0	0	0	0	0	0	0	0	0	0	0	0	0	0	0	0	0	0	0	0	0	0	0	0	0	0	0	0	0	0	0	0	0	0	0
14faecaabdc5367600e2497c3aef7b1f	0	0	0	0	0	0	0	0	0	0	0	0	0	0	0	0	0	0	0	0	0	0	0	0	0	0	0	0	0	0	11.5252	0	0	0	0	0	0	0	0	13.2462	0	0	0	0	0	0	0	0	11.2462
14fd7d4936a9e2f378f5a936d338829d	0	0	0	0	0	0	0	0	0	0	0	0	0	0	0	0	0	0	0	0	54	0	0	0	0	0	0	0	0	0	0	0	0	0	0	0	0	0	0	0	0	0	0	0	0	0	0	0	0
15035ac5fa214dc1e9f4e3dac7c45cb6	0	0	0	0	0	0	0	0	0	0	0	0	0	0	0	0	0	0	0	0	0	0	51	0	0	0	0	0	0	0	0	0	0	0	0	0	0	0	0	0	0	0	0	0	0	0	0	0	0
1504aa69d0c3416719ba1ce1dc1d1398	0	0	0	0	0	0	0	0	0	0	0	0	7	0	0	0	0	0	0	0	0	0	0	0	0	0	0	0	0	0	0	0	0	0	0	0	0	0	0	0	0	0	0	0	0	0	0	0	0
1507d024bf68aa39269bf3f6e6127af7	0	0	0	0	0	0	0	0	0	0	0	0	0	0	0	0	0	0	0	0	0	0	5	0	0	0	0	0	0	0	0	0	0	0	0	0	0	0	0	0	0	0	0	0	0	0	0	0	0
15092614d71b9c556ba645050b8aa77c	0	0	0	0	0	0	0	0	0	3	0	0	0	0	0	0	0	0	0	0	0	0	0	0	0	0	0	0	0	0	0	0	0	0	0	0	0	0	0	0	0	0	0	0	0	0	0	0	0
1511f77bcec5ddb1ebec5f556cd70b1a	0	0	0	0	0	0	0	0	0	0	0	0	0	0	0	0	0	0	0	0	0	0	0	14	0	0	0	0	0	0	0	0	0	0	0	0	0	0	0	0	0	0	0	0	0	0	0	0	0
15159cd414bd2dad687ebfb0bb37776b	0	0	0	0	0	0	4	0	0	0	0	0	0	0	0	0	0	0	0	0	0	0	0	0	0	0	0	0	0	0	0	0	0	0	0	0	0	0	0	0	0	0	0	0	0	0	0	0	0
1519e7acd3f7bfda4f6a4b6259a24b58	0	0	0	0	0	0	0	0	0	0	0	0	0	0	0	0	0	0	3	0	0	0	0	0	0	0	0	0	0	0	0	0	0	0	0	0	0	0	0	0	0	0	0	0	0	0	0	0	0
151a6eca7766792086a078a309e54ee6	0	0	0	0	0	0	0	0	120	0	0	0	0	0	0	0	0	0	0	0	0	0	0	0	0	0	0	0	0	0	0	0	0	0	0	0	0	0	0	0	0	0	0	0	0	0	0	0	0
1521f1cbd45bf770009bf301047487eb	0	251	0	0	0	0	0	0	70	0	0	0	0	0	0	0	0	0	0	0	0	0	0	74	0	0	0	0	0	0	0	0	0	0	0	0	0	0	0	0	0	0	0	0	0	0	0	0	0
152246e7f72ef574b2b4d41dd3a2ef8b	0	0	0	0	0	0	0	0	0	0	0	0	0	0	0	0	0	0	0	0	0	0	0	0	0	0	0	0	0	0	0	0	0	0	0	0	0	0	0	0	0	0	0	0	0	0	3	0	0
1528b64339173ac15fd90807088c44eb	0	0	0	0	0	0	35	0	0	0	0	0	0	0	0	0	0	0	0	0	0	0	0	0	0	0	0	0	0	0	0	0	0	0	0	0	0	0	0	0	0	0	0	0	0	0	0	0	0
152b12a926ab54166600f5b99dba1bcf	0	0	0	0	0	0	0	0	0	0	0	0	0	0	0	0	0	0	0	93	151	0	0	0	0	0	0	0	0	0	0	0	0	0	0	0	0	0	0	0	0	0	0	0	0	0	0	0	0
152c912410250bfda95a3d2b4c12be82	0	0	174	0	0	0	0	0	0	0	0	0	0	0	0	0	0	0	0	0	0	0	0	0	0	0	0	0	0	0	0	0	0	0	0	0	0	0	0	0	0	0	0	0	0	0	0	0	0
152fb810a8c3773867194e92e58c948f	0	0	0	0	0	0	0	0	0	0	0	0	0	0	0	0	0	0	65	0	0	0	0	0	0	0	0	0	0	0	0	0	0	0	0	0	0	0	0	0	0	0	0	0	0	0	0	0	0
153399f10b5e9aa050fc8bba4f69df7a	0	0	0	0	0	0	0	0	0	0	0	0	4	0	0	0	0	0	0	0	0	0	0	0	0	0	0	0	0	0	0	0	0	0	0	0	0	0	0	0	0	0	0	0	0	0	0	0	0
1535c59a01c21b4f58b00bbd972961b8	0	96	0	0	103	0	0	0	0	261	0	0	0	0	0	0	0	0	0	0	0	0	0	0	0	0	0	0	0	0	0	0	0	0	0	0	0	0	0	0	0	0	0	0	0	0	0	0	0
153d0c974e883efaf53de993f859de10	0	20	0	0	0	106	0	0	0	0	0	49	0	42	24	0	0	0	0	0	0	0	0	0	0	0	0	0	0	0	0	0	0	0	0	0	0	0	0	0	0	0	0	0	0	0	0	0	0
153d33c89c01421d540e2b0357561766	0	0	0	0	0	0	0	0	0	0	0	0	0	0	0	0	0	0	0	0	0	0	0	0	0	0	0	0	0	0	0	0	0	0	0	0	0	0	0	0	0	0	0	0	0	0	0	0	0
153d3f77a68ef1b0f68dbfdd83ec0455	0	0	0	0	0	0	0	0	0	0	0	0	0	0	0	0	0	0	0	76	0	0	0	0	0	0	0	0	0	0	0	0	0	0	0	0	0	0	0	0	0	0	0	0	0	0	0	0	0
1546e98dd172e8d6106b097b9f0da6e0	0	0	0	20	0	0	0	0	0	0	0	0	0	0	0	0	0	0	0	0	0	0	0	0	0	0	0	0	0	0	0	0	0	0	0	0	0	0	0	0	0	0	0	0	0	0	0	0	0
15476f7aa9c9f59792171795695f0aa8	0	0	0	0	0	0	0	0	0	0	0	0	0	0	0	0	0	0	0	0	0	0	0	0	0	0	0	0	0	0	0	0	0	0	0	0	0	0	0	4	0	0	0	0	0	0	0	0	0
154d04d6f0f4aefc287b282c2105cbc9	0	0	0	0	0	0	0	0	0	110	0	0	0	0	0	0	0	0	0	0	0	0	0	0	0	0	0	0	0	0	0	0	0	0	0	0	0	0	0	0	0	0	0	0	0	0	0	0	0
154df48215ea9e14142cc8e540c79e18	0	0	0	0	0	0	0	0	0	0	0	0	0	0	0	0	0	0	0	0	0	0	5	0	0	0	0	0	0	0	0	0	0	0	0	0	0	0	0	0	0	0	0	0	0	0	0	0	0
15574a5c2107ec8c022d65da643a843a	0	0	0	0	0	0	0	0	0	0	0	0	0	0	0	56	0	0	0	0	0	0	0	0	0	0	0	0	0	0	0	0	0	0	0	0	0	0	0	0	0	0	0	0	0	0	0	0	0
15634935cf10f19d0add6909ec91b658	0	0	0	0	0	0	0	0	0	0	0	0	0	0	0	0	0	0	0	0	0	0	144	0	0	0	0	0	0	0	0	0	0	0	0	0	0	0	0	0	0	0	0	0	0	0	0	0	0
156d9a9dd2d54b2aee1c248601d2e2bc	0	0	0	0	0	0	0	0	0	0	0	0	0	0	0	0	0	77	0	0	0	0	0	0	0	0	0	0	0	0	0	0	0	0	0	0	0	0	0	0	0	0	0	0	0	0	0	0	0
156e3c92786c888c5082bbf1855581fb	0	0	0	0	0	54	0	0	0	0	0	0	0	0	0	0	0	0	0	0	0	0	0	0	0	0	0	0	0	0	0	0	0	0	0	0	0	0	0	0	0	0	0	0	0	0	0	0	0
156f327fa155748ef9537190c7d38fe1	0	0	0	0	0	0	0	0	0	0	0	0	0	0	0	0	0	0	0	0	0	0	0	0	0	0	0	0	0	0	0	0	0	0	0	0	0	1324	306	0	0	0	0	0	0	0	0	0	0
15744a53ce47ee442483b63e805a31bc	0	0	0	0	13	0	0	0	0	0	0	0	0	0	0	0	0	0	0	0	0	0	0	0	0	0	0	0	0	0	0	0	0	0	0	0	0	0	0	0	0	0	0	0	0	0	0	0	0
157fc618ad03dc8f397e4eddb7fcdffa	1.71748	1.71748	1.71748	1.71748	1.71748	1.71748	1.71748	1.71748	1.71748	1.71748	1.71748	1.71748	1.71748	1.71748	1.71748	1.71748	1.71748	1.71748	1.71748	1.71748	1.71748	1.71748	1.71748	1.71748	1.71748	14.7175	7.71748	1.71748	1.71748	1.71748	1.71748	15.7175	1.71748	62.5268	0	8.5268	0	0	0	0	59.5268	10.5268	0	0	0	0	0	0	0
1580b7dfd80a221b0d12ec93fb767bfa	0	0	0	0	0	0	0	0	0	0	0	0	0	0	0	0	0	0	0	0	0	73	0	0	0	0	0	0	0	0	0	0	0	0	0	0	0	0	0	0	0	0	0	0	0	0	0	0	0
15845b94d208cbdea81690fb60bb3597	0	0	0	0	0	0	0	0	0	0	0	0	0	0	0	0	0	0	0	0	4	0	0	0	0	0	0	0	0	0	0	0	0	0	0	0	0	0	0	0	0	0	0	0	0	0	0	0	0
15884e96d50a75dced00757f456a853b	64	0	0	0	0	0	0	0	0	0	0	0	0	0	0	0	0	0	0	0	0	0	0	0	0	0	0	0	0	0	0	0	0	0	0	0	0	0	0	0	0	0	0	0	0	0	0	0	0
158d536e8df8b184ae69c97386620bd4	4	0	0	0	0	0	0	0	0	0	0	0	0	0	0	0	0	0	0	0	0	0	0	0	0	0	0	0	0	0	0	0	0	0	0	0	0	0	0	0	0	0	0	0	0	0	0	0	0
15aa341d3508610770568c5dcc1f91fb	0	0	0	0	0	0	0	0	0	0	0	0	0	0	0	0	0	0	0	0	0	0	0	0	0	0	0	0	0	0	0	0	0	0	123	0	0	0	0	0	0	0	0	0	107	0	0	0	0
15b4a69beebb9c908e5b245b06e7e675	2	0	0	0	0	0	0	0	0	0	0	0	0	0	0	0	0	0	0	0	0	0	0	0	0	0	0	0	0	0	0	0	0	0	0	0	0	0	0	0	0	0	0	0	0	0	0	0	0
15b9f30bbb16d88347570daf5e6b5609	0	0	0	0	0	0	0	0	0	0	0	0	136	0	0	0	0	0	0	0	0	0	0	0	0	0	0	0	0	0	0	0	0	0	0	0	0	0	0	0	0	0	0	0	0	0	0	0	0
15bcd89a02b67e11b010175f57564c37	0	0	0	0	0	0	0	0	0	0	0	0	0	0	0	0	0	0	0	0	0	0	5	0	0	0	0	0	0	0	0	0	0	0	0	0	0	0	0	0	0	0	0	0	0	0	0	0	0
15c7ca588dcf5aa13ad1f57d7af0641f	0	0	0	0	0	0	0	0	0	0	0	0	0	0	0	0	0	0	0	0	0	0	0	0	0	0	0	0	0	0	0	0	0	0	0	0	0	0	0	0	0	0	0	0	0	0	0	12	0
15c92b7bd4188ef9e388d7a3325a5498	0	0	0	0	0	0	0	0	0	0	0	0	0	0	0	0	0	0	0	95	0	0	0	0	0	0	0	0	0	0	0	0	0	0	0	0	0	0	0	0	0	0	0	0	0	0	0	0	0
15ceb00ebfbfe7d69e79f08436f255f9	0	0	0	0	0	0	0	0	0	0	0	0	0	0	0	0	0	0	0	0	0	0	0	0	0	0	0	0	0	0	0	0	0	0	0	2025	293	105	72	0	0	0	0	0	0	0	0	0	0
15d00f495aec5a9b991f2e537467f5c8	0	0	0	0	0	0	2	0	0	0	0	0	0	0	0	0	0	0	0	0	0	0	0	0	0	0	0	0	0	0	0	0	0	0	0	0	0	0	0	0	0	0	0	0	0	0	0	0	0
15d4a911877cc4b5a92e9bc98bcc646d	0	0	0	0	0	0	0	0	0	0	0	0	73	0	0	0	0	0	0	0	0	0	0	0	0	0	0	0	0	0	0	0	0	0	0	0	0	0	0	0	0	0	0	0	0	0	0	0	0
15dd49262381dcb756ec7c50d758e9bd	0	0	0	0	0	0	0	0	0	0	0	0	0	0	0	0	0	0	0	0	0	0	0	45	0	0	0	0	0	0	0	0	0	0	0	0	0	0	0	0	0	0	0	0	0	0	0	0	0
15e39038718b04c61b109094faa51782	0	0	0	0	0	119	0	0	0	0	0	0	0	0	0	0	0	0	0	0	0	0	0	0	0	0	0	0	0	0	0	0	0	0	0	0	0	0	0	0	0	0	0	0	0	0	0	0	0
15ece52e5eca893cf4f4b22b7ca5d437	0	0	0	0	0	0	0	0	0	0	0	0	0	0	0	0	0	0	0	0	0	0	0	6	0	0	0	0	0	0	0	0	0	0	0	0	0	0	0	0	0	0	0	0	0	0	0	0	0
15ef85b109bb9c490decd14eee5ffe7c	0	0	0	0	0	0	0	0	0	0	0	0	0	0	0	0	9	0	0	0	0	0	0	0	0	0	0	0	0	0	0	0	0	0	0	0	0	0	0	0	0	0	0	0	0	0	0	0	0
15f2f269093bc8ba9b705ffcaf220769	0	0	0	0	0	0	0	0	0	0	0	0	0	0	0	0	0	0	0	0	0	0	0	0	0	0	0	0	0	0	0	0	0	0	319	0	0	0	0	0	0	0	0	0	205	0	0	0	0
15f6d041358e4ca160a723b289b85f66	0	0	193	0	0	0	0	0	0	0	0	0	0	0	0	0	0	0	0	0	0	0	0	0	0	0	0	0	0	0	0	0	0	0	0	0	0	0	0	0	0	0	0	0	0	0	0	0	0
15fea43983b32b476319db35f1dbd2dc	0	0	0	0	0	0	0	0	0	0	0	0	0	0	0	0	0	0	0	0	0	6	0	0	0	0	0	0	0	0	0	0	0	0	0	0	0	0	0	0	0	0	0	0	0	0	0	0	0
15ff1616596723389e0b263da2ff3b47	0	0	111	0	0	0	0	0	0	0	0	0	0	0	0	0	0	0	0	0	0	0	0	0	0	0	0	0	0	0	0	0	0	0	0	0	0	0	0	0	0	0	0	0	0	0	0	0	0
16121739e9d9277f230a6ad5f187b76e	0	0	177	0	0	0	0	0	0	0	0	0	0	0	113	216	0	0	77	0	44	0	0	0	0	0	0	0	0	0	0	0	0	0	0	0	0	0	0	0	0	0	0	0	0	0	0	0	0
161d390b0402c7a4bef55444cb4624ae	0	0	0	0	0	0	0	0	0	0	0	0	0	0	0	0	0	0	0	0	0	0	0	0	0	0	0	0	0	0	0	0	0	0	0	0	0	0	0	0	0	0	0	0	0	0	0	4	0
16269bc6f368a56978fc2295a4a28507	0	81	0	0	0	0	0	0	0	0	0	0	0	0	0	0	0	0	0	0	0	0	0	0	0	0	0	0	0	0	0	0	0	0	0	0	0	0	0	0	0	0	0	0	0	0	0	0	0
162b1f18d4c28802c5b3a8d9665c9bdc	19	44	0	44	259	0	31	0	0	0	182	48	0	52	39	47	86	0	0	27	0	100	54	70	0	0	0	0	0	0	0	0	0	0	0	0	0	0	0	0	0	0	0	0	0	0	0	0	0
162bf8f71e1937012bce23a72594f8b5	0	0	0	0	0	0	0	0	0	0	0	0	0	0	0	6	0	0	0	0	0	0	0	0	0	0	0	0	0	0	0	0	0	0	0	0	0	0	0	0	0	0	0	0	0	0	0	0	0
162d4590964bbe5228d2fe4e0e342e1f	0	0	0	0	0	0	0	0	0	0	0	0	0	0	0	0	0	0	0	0	0	0	0	0	0	0	0	0	0	0	0	0	0	0	0	0	0	0	0	0	0	0	0	0	0	0	0	0	0
162d48c04a9c61695c37e7af58dfab53	0	0	0	0	0	0	7	0	0	0	0	0	0	0	0	0	0	0	0	0	0	0	0	0	0	0	0	0	0	0	0	0	0	0	0	0	0	0	0	0	0	0	0	0	0	0	0	0	0
16321fb80f5eb515b4478511d4b36978	0	0	0	0	0	0	0	0	0	0	0	0	0	0	0	0	0	29	0	0	0	0	0	0	0	0	0	0	0	0	0	0	0	0	0	0	0	0	0	0	0	0	0	0	0	0	0	0	0
1633fa36a717936f4f9092b46f6d03ab	0	0	0	0	0	0	0	0	0	0	0	0	0	0	0	0	0	0	0	0	0	0	0	0	0	2	0	0	0	0	0	0	0	0	0	0	0	0	0	0	0	0	0	0	0	0	0	0	0
1639ed672eb76c5d192bd17d46c6a3d2	3	0	0	0	0	0	0	0	0	0	0	0	0	0	0	0	0	0	0	0	0	0	0	0	0	0	0	0	0	0	0	0	0	0	0	0	0	0	0	0	0	0	0	0	0	0	0	0	0
163efd1f30929ce92ee6cb014ab75f60	0	24	0	0	0	0	0	0	0	0	0	0	0	0	0	0	0	0	0	0	0	0	0	0	0	0	0	0	0	0	0	0	0	0	0	0	0	0	0	0	0	0	0	0	0	0	0	0	0
164aa3896952a3e111584780fa5ee6f4	0	0	0	0	0	0	0	0	0	0	0	0	3	0	0	0	0	0	0	0	0	0	0	0	0	0	0	0	0	0	0	0	0	0	0	0	0	0	0	0	0	0	0	0	0	0	0	0	0
164b6aa2008a9e8ca6ab9071ab443ce3	0	0	0	0	0	0	0	0	0	0	0	0	0	11	0	0	0	0	0	0	0	0	0	0	0	0	0	0	0	0	0	0	0	0	0	0	0	0	0	0	0	0	0	0	0	0	0	0	0
164e565c35bd789d1a1f9621ccce85d5	0	0	0	0	0	0	0	0	0	0	0	50	0	0	0	0	0	0	0	0	0	0	0	0	0	0	0	0	0	0	0	0	0	0	0	0	0	0	0	0	0	0	0	0	0	0	0	0	0
165243fc54e202577f2be5592c25e49c	0	0	0	0	0	0	0	0	0	0	0	0	0	0	0	0	0	0	0	0	0	20	0	0	0	0	0	0	0	0	0	0	0	0	0	0	0	0	0	0	0	0	0	0	0	0	0	0	0
165704e30d95083a01f3b94779c58706	0	0	0	0	13	0	0	0	0	0	0	0	0	0	0	0	0	0	0	0	0	0	0	0	0	0	0	0	0	0	0	0	0	0	0	0	0	0	0	0	0	0	0	0	0	0	0	0	0
1657b495303f62d24c6cccd07d4bf869	0	0	0	0	0	0	0	0	140	0	0	0	0	0	0	0	0	0	0	0	0	0	0	0	0	0	0	0	0	0	0	0	0	0	0	0	0	0	0	0	0	0	0	0	0	0	0	0	0
165d928582fac316f779a5ba2bcc47e6	3.1929	3.1929	3.1929	3.1929	3.1929	3.1929	3.1929	3.1929	3.1929	3.1929	3.1929	3.1929	3.1929	3.1929	3.1929	3.1929	3.1929	3.1929	3.1929	3.1929	3.1929	3.1929	3.1929	3.1929	10.1929	16.1929	23.1929	49.1929	142.193	91.1929	100.193	32.1929	3.1929	0	25.6958	0	0	0	0	131.696	0	0	0	0	21.6958	62.6958	5.6958	11.6958	11.6958
16623bf1cb37e65c93755cb0635eadd3	0	0	0	0	0	0	0	0	0	0	0	0	0	17	0	0	0	0	0	0	0	0	0	0	0	0	0	0	0	0	0	0	0	0	0	0	0	0	0	0	0	0	0	0	0	0	0	0	0
1664b95959a31c22cef4cc28181aac4a	0	0	0	0	0	0	0	0	0	0	118	0	0	0	0	0	0	0	0	0	0	0	0	0	0	0	0	0	0	0	0	0	0	0	0	0	0	0	0	0	0	0	0	0	0	0	0	0	0
1664ef2ad4d6afea7b87c321c11d09d9	0	0	0	0	0	0	0	0	0	0	0	0	0	0	0	0	0	0	0	0	9	0	0	0	0	0	0	0	0	0	0	0	0	0	0	0	0	0	0	0	0	0	0	0	0	0	0	0	0
1667bf727ec7f933a7e70d3c13396fc3	17.3747	17.3747	17.3747	17.3747	17.3747	17.3747	17.3747	17.3747	17.3747	17.3747	17.3747	17.3747	17.3747	17.3747	17.3747	17.3747	17.3747	17.3747	17.3747	17.3747	17.3747	17.3747	17.3747	17.3747	23.3747	17.3747	17.3747	17.3747	17.3747	17.3747	17.3747	17.3747	17.3747	0	80.633	0	0	0	0	0	0	0	0	0	88.633	738.633	0	0	1.63304
16684adccf4a4d35facc56a79870aaa9	0	0	0	0	0	0	0	0	0	0	0	0	0	0	0	0	0	0	0	0	0	0	0	0	0	0	0	0	0	0	0	0	0	0	0	0	0	42	0	0	0	0	0	0	0	0	0	0	0
167081627eaf3e389db1482e859c8101	0	0	0	0	0	0	0	0	0	0	0	0	0	0	0	0	0	0	0	120	0	0	0	0	0	0	0	0	0	0	0	0	0	0	0	0	0	0	0	0	0	0	0	0	0	0	0	0	0
1671655814e9032c8ba7954b0cdae942	0	0	0	0	0	0	0	0	0	0	0	0	0	0	0	0	0	0	0	0	0	0	22	0	0	0	0	0	0	0	0	0	0	0	0	0	0	0	0	0	0	0	0	0	0	0	0	0	0
167750ea2979c145a3b80e697989b6b4	156	0	0	0	0	0	0	0	0	0	0	0	0	0	0	0	0	0	0	0	0	0	0	0	0	0	0	0	0	0	0	0	0	0	0	0	0	0	0	0	0	0	0	0	0	0	0	0	0
167d92d25d06af9f48df92356f10b38b	0	0	0	0	0	0	0	0	0	0	0	0	0	0	0	0	3	0	0	0	0	0	0	0	0	0	0	0	0	0	0	0	0	0	0	0	0	0	0	0	0	0	0	0	0	0	0	0	0
168b5c63d8797a999a17483c9db6a194	0	0	0	0	0	0	0	0	0	0	0	0	0	0	0	0	0	0	0	0	0	0	4	0	0	0	0	0	0	0	0	0	0	0	0	0	0	0	0	0	0	0	0	0	0	0	0	0	0
168f09026faa4b8deb56ebc5d54fd551	0	0	0	0	0	0	0	6	0	0	0	0	0	0	0	0	0	0	0	0	0	0	0	0	0	0	0	0	0	0	0	0	0	0	0	0	0	0	0	0	0	0	0	0	0	0	0	0	0
168f8fcc355ac2084ca93e157d201fd8	0	0	0	0	0	0	0	0	0	0	0	0	0	0	2	0	0	0	0	0	0	0	0	0	0	0	0	0	0	0	0	0	0	0	0	0	0	0	0	0	0	0	0	0	0	0	0	0	0
1691ac8044d519931b832e9882c1fae6	0	0	0	0	0	0	0	0	0	0	0	0	0	0	0	0	0	0	0	0	0	57	0	0	0	0	0	0	0	0	0	0	0	0	0	0	0	0	0	0	0	0	0	0	0	0	0	0	0
1693631c40412fef356ef952b02f4324	0	0	0	0	0	0	0	0	0	0	0	0	0	0	0	0	0	0	0	0	0	0	125	0	0	0	0	0	0	0	0	0	0	0	0	0	0	0	0	0	0	0	0	0	0	0	0	0	0
1693b478615d9008956285999b2725fa	18.0072	18.0072	18.0072	18.0072	18.0072	18.0072	18.0072	18.0072	18.0072	18.0072	18.0072	18.0072	18.0072	18.0072	18.0072	18.0072	18.0072	18.0072	18.0072	18.0072	18.0072	18.0072	18.0072	18.0072	91.0072	18.0072	18.0072	18.0072	18.0072	18.0072	29.0072	18.0072	18.0072	424.213	0	73.2135	144.213	18.2135	0	0	391.213	188.213	0	0	0	0	0	21.2135	0
16941408d38cab21d9ba65f4b64bfb5d	0	0	115	0	0	0	0	0	0	0	0	0	0	0	0	0	0	0	0	0	0	0	0	0	0	0	0	0	0	0	0	0	0	0	0	0	0	0	0	0	0	0	0	0	0	0	0	0	0
1699ce9dded251eeb2ae17a5b5217e02	0	0	0	0	0	0	0	0	0	0	0	0	0	0	0	0	0	0	0	99	0	0	0	0	0	0	0	0	0	0	0	0	0	0	0	0	0	0	0	0	0	0	0	0	0	0	0	0	0
169e099c8916ef70f4a5b48c5fea54d7	0	0	0	0	0	0	0	0	0	0	0	0	0	0	0	0	0	0	0	0	0	0	0	0	0	0	0	0	0	0	0	0	0	0	0	0	10	0	0	0	0	0	0	0	0	0	0	0	0
16a443b76ab067da6bbb5f1108130d66	0	0	0	0	0	0	0	0	0	0	0	0	0	0	0	0	0	0	0	0	0	66	0	0	0	0	0	0	0	0	0	0	0	0	0	0	0	0	0	0	0	0	0	0	0	0	0	0	0
16a469cad224478305de78a0a733cb82	0	0	0	0	0	0	0	0	0	0	0	0	0	0	0	0	0	0	0	0	0	45	0	0	0	0	0	0	0	0	0	0	0	0	0	0	0	0	0	0	0	0	0	0	0	0	0	0	0
16b28b50644bf95ab9b18f1d9a659e2a	0	0	0	0	0	0	0	3	0	0	0	0	0	0	0	0	0	0	0	0	0	0	0	0	0	0	0	0	0	0	0	0	0	0	0	0	0	0	0	0	0	0	0	0	0	0	0	0	0
16b344d87aec40d83f9fcecabc31dc25	0	0	0	0	0	0	0	0	0	0	0	0	0	0	0	0	0	0	0	0	0	0	0	0	0	0	0	0	0	0	0	0	0	0	0	0	0	0	0	8	0	0	0	0	0	0	0	0	0
16b4dbf72b07eabe2eb549f354348b30	16.0609	16.0609	16.0609	16.0609	16.0609	16.0609	16.0609	16.0609	16.0609	16.0609	16.0609	16.0609	16.0609	16.0609	16.0609	16.0609	16.0609	16.0609	16.0609	16.0609	16.0609	16.0609	16.0609	16.0609	135.061	16.0609	91.0609	16.0609	16.0609	16.0609	16.0609	16.0609	16.0609	0	0	0	27.5282	0	0	0	0	0	0	0	0	0	0	0	169.528
16b9365babe25fc6268d00bcd29f1ca2	0	0	0	0	0	0	0	0	0	0	0	0	0	0	0	0	0	0	0	0	0	0	0	0	0	0	0	0	0	0	0	9	0	0	0	0	0	0	0	0	0	0	0	0	0	0	0	0	0
16c156c4fc39ce22f28138d687397398	0	0	0	0	0	0	0	0	0	0	0	0	0	0	4	0	0	0	0	0	0	0	0	0	0	0	0	0	0	0	0	0	0	0	0	0	0	0	0	0	0	0	0	0	0	0	0	0	0
16cff7052c2a498c366aeccccd42b736	0	0	0	0	0	0	0	0	0	0	0	0	0	0	0	0	0	0	0	0	0	2	0	0	0	0	0	0	0	0	0	0	0	0	0	0	0	0	0	0	0	0	0	0	0	0	0	0	0
16d11f59ab14338f16c1a09a2e4b4017	0	0	0	0	0	0	0	0	0	0	0	0	0	0	0	0	0	0	0	0	3	0	0	0	0	0	0	0	0	0	0	0	0	0	0	0	0	0	0	0	0	0	0	0	0	0	0	0	0
16d59a55731e4ea7b9695835121a7509	0	0	0	0	0	0	0	0	0	0	0	0	0	0	0	0	0	0	0	0	0	0	0	0	0	0	0	0	0	0	0	0	0	0	0	0	0	0	0	0	0	2	0	0	0	0	0	0	0
16de7241e2246ed7e83246016eb99543	0	0	127	0	0	0	0	0	0	0	0	0	0	0	0	0	0	0	0	0	0	0	0	0	0	0	0	0	0	0	0	0	0	0	0	0	0	0	0	0	0	0	0	0	0	0	0	0	0
16deca302ba29687146aa265a7f1e81e	0	0	0	0	0	0	0	0	0	0	0	0	0	0	0	0	0	0	0	0	0	0	0	0	0	0	0	0	0	0	0	0	0	0	0	0	0	0	0	0	0	51	0	0	0	0	0	0	0
16e146b0c6e7c4a40c9be5300d9fa07f	0	0	0	32	0	0	0	0	0	0	0	0	0	0	0	0	0	0	0	0	0	0	0	0	0	0	0	0	0	0	0	0	0	0	0	0	0	0	0	0	0	0	0	0	0	0	0	0	0
16e192f2a867317333a5579c20d83a58	199	0	0	0	0	0	0	0	0	0	0	0	0	0	0	0	0	0	0	0	0	0	0	0	0	0	0	0	0	0	0	0	0	0	0	0	0	0	0	0	0	0	0	0	0	0	0	0	0
16e1dfb945dd5cfad6fef8dc9294bbea	0	0	0	0	0	0	0	0	50	0	0	0	0	0	0	0	0	0	0	0	0	0	0	0	0	0	0	0	0	0	0	0	0	0	0	0	0	0	0	0	0	0	0	0	0	0	0	0	0
16e215249eb97a324b7a718790a42108	0	0	0	0	0	0	0	0	0	0	0	0	0	0	0	0	5	0	0	0	0	0	0	0	0	0	0	0	0	0	0	0	0	0	0	0	0	0	0	0	0	0	0	0	0	0	0	0	0
16e318c1075ae5805c85599f92444c05	0	0	0	0	0	0	0	0	0	0	0	0	0	0	0	0	0	0	0	0	0	0	0	0	0	0	0	0	0	0	0	0	0	0	0	0	0	0	0	0	0	0	0	0	0	0	0	0	0
16e9ae2c2d11a07708d45631a59b62d6	0	0	0	0	0	86	0	0	0	0	0	0	0	0	0	0	0	0	0	0	0	0	0	0	0	0	0	0	0	0	0	0	0	0	0	0	0	0	0	0	0	0	0	0	0	0	0	0	0
16e9ee5ebb932b1613e8abbd22d1d44b	0	0	0	14	0	0	0	0	0	0	0	0	0	0	0	0	0	0	0	0	0	0	0	0	0	0	0	0	0	0	0	0	0	0	0	0	0	0	0	0	0	0	0	0	0	0	0	0	0
16efcc2086f3ddce91e4f885ff5db186	0	0	0	120	0	0	0	0	0	182	0	0	42	0	0	0	0	0	0	0	0	95	0	0	0	0	0	0	0	0	0	0	0	0	0	0	0	0	0	0	0	0	0	0	0	0	0	0	0
16f1e1783fae0397e23bbe6ff3094a13	0	0	0	0	0	0	0	0	0	0	0	0	0	0	0	0	0	0	0	0	0	101	108	0	0	0	0	0	0	0	0	0	0	0	0	0	0	0	0	0	0	0	0	0	0	0	0	0	0
16fe9fe3faa58791935d94259c487beb	0	0	0	0	0	0	0	0	0	0	0	0	170	0	0	0	0	0	0	0	0	0	0	0	0	0	0	0	0	0	0	0	0	0	0	0	0	0	0	0	0	0	0	0	0	0	0	0	0
1701c1a74058bcbc52343cc0b55f598d	0	186	0	0	0	0	0	0	0	0	0	0	0	0	0	0	0	0	0	0	0	0	0	0	0	0	0	0	0	0	0	0	0	0	0	0	0	0	0	0	0	0	0	0	0	0	0	0	0
1702e8944b5b824cd6cfe963c86039ae	0	0	0	0	0	0	0	0	133	0	0	0	0	0	0	0	0	0	0	0	0	0	0	0	0	0	0	0	0	0	0	0	0	0	0	0	0	0	0	0	0	0	0	0	0	0	0	0	0
1703d9c56d224f47c6fd4dc5d3b3b2ac	0	0	0	0	0	0	0	0	0	0	0	0	0	0	2	0	0	0	0	0	0	0	0	0	0	0	0	0	0	0	0	0	0	0	0	0	0	0	0	0	0	0	0	0	0	0	0	0	0
17090704238fd015366105e8d9ffcb36	0	0	0	89	0	0	0	0	0	0	0	0	0	0	0	0	0	0	0	0	0	0	0	0	0	0	0	0	0	0	0	0	0	0	0	0	0	0	0	0	0	0	0	0	0	0	0	0	0
170b3f8fbf9521d72301ec17c2e2a86f	0	0	0	0	0	0	0	0	0	0	0	0	0	0	0	0	0	0	0	0	0	0	0	0	0	0	0	0	0	7	0	0	0	0	0	0	0	0	0	0	0	0	0	0	0	0	0	0	0
17115d945e59e740570f1d6b04056ca3	0	0	0	0	0	0	0	0	0	0	0	0	0	0	0	0	0	0	0	0	0	0	0	0	0	0	0	0	0	0	0	0	0	0	0	0	0	0	0	0	0	0	0	0	0	0	7	0	0
1711c8499321339bfb14f6b831d4021a	0	0	0	0	0	0	0	0	0	0	0	0	0	0	3	0	0	0	0	0	0	0	0	0	0	0	0	0	0	0	0	0	0	0	0	0	0	0	0	0	0	0	0	0	0	0	0	0	0
1712d80cb9c61e8cac6033d56c82e388	0	0	0	0	0	0	0	0	0	0	0	0	0	0	0	0	0	0	0	0	0	0	0	3	0	0	0	0	0	0	0	0	0	0	0	0	0	0	0	0	0	0	0	0	0	0	0	0	0
171abbe7cc9f05a1a55609eaf27c3f5a	0	0	0	0	0	0	0	0	0	0	0	0	0	0	0	0	0	0	0	0	0	0	0	0	0	0	1511	0	0	0	0	0	0	0	0	0	0	0	0	0	0	0	0	0	0	0	0	0	0
171dc8e34152987ae42c9d2d24cdbacd	0	0	0	0	0	0	4	0	0	0	0	0	0	0	0	0	0	0	0	0	0	0	0	0	0	0	0	0	0	0	0	0	0	0	0	0	0	0	0	0	0	0	0	0	0	0	0	0	0
172b53408a38fcc75e21e173bc2482df	0	112	0	0	0	0	0	0	0	0	0	0	0	0	0	0	0	0	0	0	0	0	0	0	0	0	0	0	0	0	0	0	0	0	0	0	0	0	0	0	0	0	0	0	0	0	0	0	0
173a5956c7630c4cac866c44d7b2b691	0	0	0	0	0	0	0	0	0	0	0	0	0	0	0	0	0	0	0	0	0	0	0	0	0	0	0	0	0	0	0	0	2	0	0	0	0	0	0	0	0	0	0	0	0	0	0	0	0
1743e0a4715b5b640c31fd83957025e5	5.89248	5.89248	5.89248	5.89248	5.89248	5.89248	5.89248	5.89248	5.89248	5.89248	5.89248	5.89248	5.89248	5.89248	5.89248	5.89248	5.89248	5.89248	5.89248	5.89248	5.89248	5.89248	5.89248	5.89248	13.8925	5.89248	5.89248	5.89248	5.89248	5.89248	5.89248	5.89248	5.89248	0	0	0	0	0	0	0	0	0	0	0	0	0	0	0	82.2905
17459156c4956b91bd7438a4d8c5cccf	0	0	0	0	0	0	0	0	0	0	0	0	0	0	0	0	0	0	0	0	0	48	0	0	0	0	0	0	0	0	0	0	0	0	0	0	0	0	0	0	0	0	0	0	0	0	0	0	0
17461ef5184282c52b0122affe602817	0	0	0	120	0	0	0	0	0	0	0	0	0	0	0	0	0	0	0	0	0	0	0	0	0	0	0	0	0	0	0	0	0	0	0	0	0	0	0	0	0	0	0	0	0	0	0	0	0
174b7d493e2167f4dbf7e5d8ddbe022f	0	0	0	0	0	0	0	0	0	0	0	0	0	0	132	0	0	0	0	0	0	0	0	0	0	0	0	0	0	0	0	0	0	0	0	0	0	0	0	0	0	0	0	0	0	0	0	0	0
174d7775b3fea204f566ac2f3ae801f1	0	0	0	0	0	0	0	0	0	0	0	0	0	0	0	0	0	0	0	0	0	0	23	0	0	0	0	0	0	0	0	0	0	0	0	0	0	0	0	0	0	0	0	0	0	0	0	0	0
1756c2be5c6d6b33035d9a3d037726b6	1.45516	1.45516	1.45516	1.45516	1.45516	1.45516	1.45516	1.45516	1.45516	1.45516	1.45516	1.45516	1.45516	1.45516	1.45516	1.45516	1.45516	1.45516	1.45516	1.45516	1.45516	1.45516	1.45516	1.45516	1.45516	5.45516	15.4552	1.45516	1.45516	1.45516	1.45516	21.4552	1.45516	29.8733	0	0	0	0	0	0	33.8733	0	0	0	21.8733	0	0	0	20.8733
175b94b03e46eacbf5872f3e3d2ef89a	0	0	0	0	0	0	5	0	0	0	0	0	0	0	0	0	0	0	0	0	0	0	0	0	0	0	0	0	0	0	0	0	0	0	0	0	0	0	0	0	0	0	0	0	0	0	0	0	0
1762d1b20e9c5652bec10aa21b30489d	0	0	3	0	0	0	0	0	0	0	0	0	0	0	0	0	0	0	0	0	0	0	0	0	0	0	0	0	0	0	0	0	0	0	0	0	0	0	0	0	0	0	0	0	0	0	0	0	0
1763be7c966196d6ab33de4b8f4e2f81	0	0	0	0	0	0	0	0	0	0	0	0	0	0	0	0	0	0	0	0	0	2	0	0	0	0	0	0	0	0	0	0	0	0	0	0	0	0	0	0	0	0	0	0	0	0	0	0	0
176c57ef1a4969869f87ee8869f8c9ec	0	0	0	0	110	0	0	0	0	0	0	0	0	0	0	0	0	0	0	0	0	0	0	0	0	0	0	0	0	0	0	0	0	0	0	0	0	0	0	0	0	0	0	0	0	0	0	0	0
176e2a84f00cd31da72145f7225376db	0	0	0	0	0	0	0	0	0	0	0	0	0	224	0	0	0	0	0	0	0	0	0	0	0	0	0	0	0	0	0	0	0	0	0	0	0	0	0	0	0	0	0	0	0	0	0	0	0
176fde74c7d45fe8b4864f84c23df2dc	0	0	0	0	0	5	0	0	0	0	0	0	0	0	0	0	0	0	0	0	0	0	0	0	0	0	0	0	0	0	0	0	0	0	0	0	0	0	0	0	0	0	0	0	0	0	0	0	0
177aee2d46bf7b955c98d001506b810a	0	0	0	0	0	0	0	0	0	0	0	0	0	0	0	0	0	0	0	0	0	0	84	0	0	0	0	0	0	0	0	0	0	0	0	0	0	0	0	0	0	0	0	0	0	0	0	0	0
1781fc49dfcdef74f161ab8a26d068c2	0	0	0	0	0	0	110	0	0	0	0	0	0	0	0	0	0	0	0	0	0	0	0	0	0	0	0	0	0	0	0	0	0	0	0	0	0	0	0	0	0	0	0	0	0	0	0	0	0
1787d7d20d174e8266d8c9d888c3bc3d	0	0	0	0	0	0	0	0	0	0	0	0	0	0	0	0	0	0	0	0	0	0	0	0	0	0	0	0	0	0	0	0	0	0	0	0	0	0	4	0	0	0	0	0	0	0	0	0	0
178a137fec5a7fc23dfef2b01461e32a	0	0	0	0	0	0	0	0	0	0	0	0	0	0	0	0	0	0	0	0	0	0	0	0	0	0	0	0	0	0	0	0	0	0	0	0	0	0	0	0	0	0	0	0	0	0	0	0	0
1793af4fed272451c80863c7501b5ed6	0	0	0	0	0	0	0	0	0	17	0	0	0	0	0	0	0	0	0	0	0	0	0	0	0	0	0	0	0	0	0	0	0	0	0	0	0	0	0	0	0	0	0	0	0	0	0	0	0
17a40d19a9d9910faec8486ea2bea31f	0	0	0	0	0	0	0	0	0	0	0	0	0	0	0	0	0	0	0	0	0	0	174	0	0	0	0	0	0	0	0	0	0	0	0	0	0	0	0	0	0	0	0	0	0	0	0	0	0
17ab8ab9eb272764caa4f077458b35db	0	0	0	0	0	0	0	0	0	0	0	0	0	0	26	0	0	0	0	0	0	0	0	0	0	0	0	0	0	0	0	0	0	0	0	0	0	0	0	0	0	0	0	0	0	0	0	0	0
17b258fdee4f62403102bf1c231850d9	0	0	0	0	0	0	0	0	0	0	0	0	0	0	0	0	0	0	0	0	39	0	0	0	0	0	0	0	0	0	0	0	0	0	0	0	0	0	0	0	0	0	0	0	0	0	0	0	0
17b7bf6a69f16807deb614c73b299fce	0	0	0	0	0	0	0	0	0	0	0	0	0	0	0	0	0	0	0	0	0	0	0	0	0	0	0	0	0	0	0	0	0	0	0	0	0	0	0	0	0	2	0	0	0	0	0	0	0
17bafe3cacb5f0771f5927a3882b75c0	0	0	0	0	0	0	0	0	0	0	0	0	0	0	0	0	0	57	0	0	0	0	0	0	0	0	0	0	0	0	0	0	0	0	0	0	0	0	0	0	0	0	0	0	0	0	0	0	0
17bc69865a059a0963f32fae2ea7854a	0	0	0	0	0	0	0	0	0	0	0	0	0	0	0	0	0	0	0	0	0	0	0	0	0	0	0	0	0	0	0	0	0	0	0	0	0	0	0	0	0	0	0	0	0	0	15	0	0
17c1ba298b5153f3b421e5215c8bd5bc	0	0	0	0	0	0	0	0	0	0	0	0	0	0	0	0	0	0	0	0	0	0	0	0	0	0	0	0	0	0	0	0	0	0	0	0	0	0	0	0	0	0	0	0	0	0	0	0	0
17c7650946816982605be91b0d7a1dcb	0	0	0	0	0	0	0	0	0	0	0	0	0	0	0	0	0	0	0	0	0	0	6	0	0	0	0	0	0	0	0	0	0	0	0	0	0	0	0	0	0	0	0	0	0	0	0	0	0
17cc1019a8716c08b18df85ede8db432	0	0	0	0	0	0	0	0	0	0	0	50	0	0	0	0	0	0	0	0	0	0	0	0	0	0	0	0	0	0	0	0	0	0	0	0	0	0	0	0	0	0	0	0	0	0	0	0	0
17d444667922b6c1fcf5e7b816752ff6	3	0	0	0	0	0	0	0	0	0	0	0	0	0	0	0	0	0	0	0	0	0	0	0	0	0	0	0	0	0	0	0	0	0	0	0	0	0	0	0	0	0	0	0	0	0	0	0	0
17d87244f20bde827491d41a2da997d4	0	0	0	0	0	0	0	0	0	0	0	0	0	0	0	0	0	0	0	0	73	0	0	0	0	0	0	0	0	0	0	0	0	0	0	0	0	0	0	0	0	0	0	0	0	0	0	0	0
17d8e9fb4f9dd47173f8fddddcb5e477	0	0	0	0	0	0	0	0	123	0	0	0	0	0	0	0	0	0	0	0	0	0	0	0	0	0	0	0	0	0	0	0	0	0	0	0	0	0	0	0	0	0	0	0	0	0	0	0	0
17dbd421d424829d6016172eae94aa17	0	0	0	0	0	0	0	0	0	0	0	0	0	0	0	0	0	0	0	0	0	0	0	0	0	0	0	0	0	0	0	0	0	0	0	0	0	0	0	0	0	0	0	19	0	0	0	0	0
17e32d04e4c5469ca9e6fcaf0810df11	0	0	0	0	0	0	112	0	0	0	0	0	0	0	0	0	0	0	0	0	0	0	0	0	0	0	0	0	0	0	0	0	0	0	0	0	0	0	0	0	0	0	0	0	0	0	0	0	0
17e41e04d7a47bab8081a8d97341c685	0	0	0	0	0	0	0	0	0	0	0	0	0	0	0	0	0	0	0	0	0	0	0	0	0	0	0	0	0	0	0	0	0	0	0	0	0	0	0	0	0	0	0	0	0	0	0	0	0
17f635c907d0a2d609c919ee4f010397	0	0	2	0	0	0	0	0	0	0	0	0	0	0	0	0	0	0	0	0	0	0	0	0	0	0	0	0	0	0	0	0	0	0	0	0	0	0	0	0	0	0	0	0	0	0	0	0	0
17f770ff51b8250805ed6df6fedd261e	0	0	0	0	0	2	0	0	0	0	0	0	0	0	0	0	0	0	0	0	0	0	0	0	0	0	0	0	0	0	0	0	0	0	0	0	0	0	0	0	0	0	0	0	0	0	0	0	0
17fbad2c2ecdd95d39ce4a354b7205bf	0	0	0	0	0	0	0	0	0	0	0	0	0	0	0	0	0	0	0	0	0	0	0	0	0	0	0	0	0	0	0	0	0	0	123	0	0	0	0	0	0	0	0	0	132	0	0	0	0
1806600a4d305a174daac527028c67c8	0	0	0	0	0	0	0	0	0	0	0	0	0	0	0	0	0	0	0	0	0	0	0	0	0	0	0	0	0	0	0	0	0	0	0	0	0	0	0	0	0	0	0	0	0	0	0	0	0
1812fe8053abe05bf19a0730670145cb	0	35	0	0	0	19	0	818	0	0	65	0	0	0	0	0	28	0	0	0	58	0	0	0	0	0	0	0	0	0	0	0	0	0	0	0	0	0	0	0	0	0	0	0	0	0	0	0	0
18186e4e13bfde24311f579805e89178	0	0	0	0	0	0	0	0	0	0	0	0	0	0	0	0	0	0	0	0	0	0	0	0	0	0	0	0	0	0	0	0	0	0	0	0	0	0	19	0	0	0	0	0	0	0	0	0	0
181a71f3ca89c7248bbbfc2894e3831a	0	0	0	0	0	0	0	0	0	0	0	0	0	0	0	0	0	0	0	0	0	0	13	0	0	0	0	0	0	0	0	0	0	0	0	0	0	0	0	0	0	0	0	0	0	0	0	0	0
181ceda1b1dcc450e8c83e7f929ede32	0	0	0	0	0	0	0	0	0	0	0	0	0	0	0	0	0	63	0	0	0	0	0	0	0	0	0	0	0	0	0	0	0	0	0	0	0	0	0	0	0	0	0	0	0	0	0	0	0
1822ae9fde00bbfa6281d4b0800b1fef	0	0	0	0	0	0	0	0	0	0	0	0	0	0	0	0	16	0	0	0	0	0	0	0	0	0	0	0	0	0	0	0	0	0	0	0	0	0	0	0	0	0	0	0	0	0	0	0	0
18264209ad42b3147bd7d23614dad7ce	0	0	0	0	0	0	0	0	0	0	0	0	0	0	0	0	2	0	0	0	0	0	0	0	0	0	0	0	0	0	0	0	0	0	0	0	0	0	0	0	0	0	0	0	0	0	0	0	0
18284c20dfd57b91c21dac59b11b34c6	0	0	0	0	0	0	0	0	0	0	0	0	0	0	0	0	0	0	0	0	0	0	0	0	0	0	0	8	0	0	0	0	0	0	0	0	0	0	0	0	0	0	0	0	0	0	0	0	0
183a7ea3c9cb8b76ab104c28e3a6e9d7	0	0	0	0	0	0	0	6	0	0	0	0	0	0	0	0	0	0	0	0	0	0	0	0	0	0	0	0	0	0	0	0	0	0	0	0	0	0	0	0	0	0	0	0	0	0	0	0	0
18466425f61533332d36c023e37cbf13	0	0	0	0	0	0	0	0	0	152	0	0	0	0	0	0	0	0	0	0	0	0	0	0	0	0	0	0	0	0	0	0	0	0	0	0	0	0	0	0	0	0	0	0	0	0	0	0	0
184cf67d4b7358119447cdc2871c1792	6	0	0	0	0	0	0	0	0	0	0	0	0	0	0	0	0	0	0	0	0	0	0	0	0	0	0	0	0	0	0	0	0	0	0	0	0	0	0	0	0	0	0	0	0	0	0	0	0
184dd540c2931d63ed69e61cfb13c316	0	0	0	0	0	0	0	0	0	0	0	0	0	0	0	0	0	0	323	0	0	0	0	0	0	0	0	0	0	0	0	0	0	0	0	0	0	0	0	0	0	0	0	0	0	0	0	0	0
184ed0c360b6eb3e5186495507b387cc	0	0	0	0	0	0	0	0	0	0	0	0	0	0	0	0	0	0	0	0	0	11	0	0	0	0	0	0	0	0	0	0	0	0	0	0	0	0	0	0	0	0	0	0	0	0	0	0	0
18572a3713e8ee292f05ee0dcf50bf36	6	0	0	0	0	0	0	0	0	0	0	0	0	0	0	0	0	0	0	0	0	0	0	0	0	0	0	0	0	0	0	0	0	0	0	0	0	0	0	0	0	0	0	0	0	0	0	0	0
1862491fd6e457483e8c47708778eac3	0	0	0	0	0	0	0	0	0	0	0	0	0	0	0	0	0	0	0	0	0	0	0	0	0	0	0	0	0	0	0	0	10	0	0	0	0	0	0	0	0	0	0	0	0	0	0	0	0
1879b7e8044c8c41d482d24698214b2b	0	0	0	8	0	0	0	0	0	0	0	0	0	0	0	0	0	0	0	0	0	0	0	0	0	0	0	0	0	0	0	0	0	0	0	0	0	0	0	0	0	0	0	0	0	0	0	0	0
187b827bcb4ca77f6aeb9e6c081383bb	0	0	0	0	0	0	0	0	4	0	0	0	0	0	0	0	0	0	0	0	0	0	0	0	0	0	0	0	0	0	0	0	0	0	0	0	0	0	0	0	0	0	0	0	0	0	0	0	0
187d0541430f22e529e9296676c3df2f	0	0	0	0	0	0	0	0	0	0	0	0	0	0	0	0	0	0	0	0	0	0	3	0	0	0	0	0	0	0	0	0	0	0	0	0	0	0	0	0	0	0	0	0	0	0	0	0	0
188785a2aadcb77858a435a5686ab76b	0	0	0	0	0	0	0	0	0	0	0	0	0	0	0	0	0	0	0	0	0	0	0	0	0	0	0	0	0	0	0	0	0	0	0	0	0	0	0	0	0	0	0	2	0	0	0	0	0
188933ea838b401f37419f722d48fea2	0	0	0	0	0	0	0	0	0	0	0	0	0	0	0	0	0	0	3	0	0	0	0	0	0	0	0	0	0	0	0	0	0	0	0	0	0	0	0	0	0	0	0	0	0	0	0	0	0
188a7da80b70c67bbef69d8d9aade8ed	0	0	0	0	0	0	0	0	0	0	0	0	0	0	0	0	0	0	0	0	0	0	0	0	0	0	0	0	0	0	0	0	0	0	0	0	0	0	0	0	0	0	0	0	0	0	0	0	0
188adbac95fdb2e785bb3f178a60ee9d	0	0	0	0	0	0	0	0	15	0	0	0	0	0	0	0	0	0	0	0	0	0	0	0	0	0	0	0	0	0	0	0	0	0	0	0	0	0	0	0	0	0	0	0	0	0	0	0	0
188b8f219a761c3b248a76c11622266e	0	0	0	0	0	0	0	0	0	0	0	0	0	0	0	0	0	0	86	0	232	0	0	0	0	0	0	0	0	0	0	0	0	0	0	0	0	0	0	0	0	0	0	0	0	0	0	0	0
188f0fb63333076e09ef79c5fc8411bd	0	0	0	0	0	0	0	7	0	0	0	0	0	0	0	0	0	0	0	0	0	0	0	0	0	0	0	0	0	0	0	0	0	0	0	0	0	0	0	0	0	0	0	0	0	0	0	0	0
189ecea6bbc1930e6e31df8286bdd9f1	2.16314	2.16314	2.16314	2.16314	2.16314	2.16314	2.16314	2.16314	2.16314	2.16314	2.16314	2.16314	2.16314	2.16314	2.16314	2.16314	2.16314	2.16314	2.16314	2.16314	2.16314	2.16314	2.16314	2.16314	2.16314	2.16314	2.16314	2.16314	73.1631	2.16314	2.16314	2.16314	2.16314	21.9632	0	57.9632	97.9632	0	0	0	0	0	0	0	0	0	0	0	0
18a45f1c7f314f23f2be60c431b57bc5	0	0	0	0	0	0	0	0	0	0	0	0	0	0	0	0	0	0	0	0	0	0	0	2	0	0	0	0	0	0	0	0	0	0	0	0	0	0	0	0	0	0	0	0	0	0	0	0	0
18a48c2beb500b557b75142410a5da9e	0	0	0	0	0	0	0	0	137	0	0	0	0	0	0	0	0	0	0	0	0	0	51	0	0	0	0	0	0	0	0	0	0	0	0	0	0	0	0	0	0	0	0	0	0	0	0	0	0
18a7b61b6f5ac795a2d9a05943caf6af	0	0	0	10	0	0	0	0	0	0	0	0	0	0	0	0	0	0	0	0	0	0	0	0	0	0	0	0	0	0	0	0	0	0	0	0	0	0	0	0	0	0	0	0	0	0	0	0	0
18c960c18c2a761280bd1dfb9480c9e2	0	0	0	0	0	0	0	0	0	0	0	0	0	0	0	0	0	0	0	0	0	0	0	0	0	0	0	0	0	0	0	0	0	0	4	0	0	0	0	0	0	0	0	0	0	5	0	0	0
18d6bae76e7790b6329d2ade46eb1e09	0	0	0	0	0	0	0	0	0	0	0	0	0	0	0	0	0	0	0	0	0	0	0	0	0	0	0	0	0	0	0	0	0	0	0	0	0	0	0	0	0	0	2	0	0	0	0	0	0
18daf52ac1164ac56b5a9d5280c5fd1a	0	0	0	0	0	0	0	0	0	0	0	0	0	0	0	0	89	0	0	0	0	0	0	0	0	0	0	0	0	0	0	0	0	0	0	0	0	0	0	0	0	0	0	0	0	0	0	0	0
18dc4c9dadc876cfe0f57e26dd027e1c	0	0	0	3	0	0	0	0	0	0	0	0	0	0	0	0	0	0	0	0	0	0	0	0	0	0	0	0	0	0	0	0	0	0	0	0	0	0	0	0	0	0	0	0	0	0	0	0	0
18eb6f592147b5fa7f2f9f10c5db6cd4	0	0	0	0	0	0	0	0	0	0	0	0	0	0	0	0	0	0	0	0	0	0	0	0	0	0	0	0	0	0	0	3	0	0	0	0	0	0	0	0	0	0	0	0	0	0	0	0	0
18eda885e33fa7e66d1ba6d5890024a0	0	0	0	0	0	0	0	0	0	0	0	0	0	0	0	74	0	0	0	0	0	0	0	0	0	0	0	0	0	0	0	0	0	0	0	0	0	0	0	0	0	0	0	0	0	0	0	0	0
18eed52686a15269cd751a30fb41c5a0	0	0	0	0	0	0	0	0	0	0	0	0	0	0	0	0	0	0	0	0	0	0	0	0	0	0	0	0	0	0	0	0	0	0	0	0	0	0	0	0	0	0	4	0	0	0	0	0	0
18effbc486925c23d6b75be158c9cc86	0	0	0	0	0	0	0	0	0	0	0	0	0	0	0	0	0	0	0	0	0	0	0	0	0	0	0	0	0	0	0	0	0	0	0	0	0	0	0	0	0	0	0	0	0	0	0	0	0
18f049f61061d2333250a780c0ebef99	0	0	0	0	0	0	0	53	0	0	0	0	0	0	0	0	0	0	0	0	0	0	0	0	0	0	0	0	0	0	0	0	0	0	0	0	0	0	0	0	0	0	0	0	0	0	0	0	0
18faec16af28cf28aaba851eb495c0f0	0	0	0	0	0	0	0	0	0	5	0	0	0	0	0	0	0	0	0	0	0	0	0	0	0	0	0	0	0	0	0	0	0	0	0	0	0	0	0	0	0	0	0	0	0	0	0	0	0
18fea13075b91cfbfd21e3e8103ba319	0	0	0	0	0	0	0	0	0	0	0	0	0	0	0	0	0	0	0	0	0	0	0	0	0	0	0	0	3	0	0	0	0	0	0	0	0	0	0	0	0	0	0	0	0	0	0	0	0
18ffc03b6bfddc902a8914ead4809d10	0	0	0	0	0	0	0	0	0	0	0	2	0	0	0	0	0	0	0	0	0	0	0	0	0	0	0	0	0	0	0	0	0	0	0	0	0	0	0	0	0	0	0	0	0	0	0	0	0
190d4b52f5b4ef6e7484caa867000f48	0	0	0	0	0	0	0	0	0	0	0	0	0	0	0	0	0	0	0	0	0	0	0	0	0	0	0	0	0	0	0	0	2	0	0	0	0	0	0	0	0	0	0	0	0	0	0	0	0
190dec4b4a51479d2299b5f68ad78193	0	0	0	0	0	0	0	0	0	0	0	0	0	0	0	0	0	0	0	0	2	0	0	0	0	0	0	0	0	0	0	0	0	0	0	0	0	0	0	0	0	0	0	0	0	0	0	0	0
190f42da6aec199e0849b8b7c7b62b7b	0	0	0	0	0	0	0	0	0	0	0	80	0	0	0	0	0	0	0	0	0	0	0	0	0	0	0	0	0	0	0	0	0	0	0	0	0	0	0	0	0	0	0	0	0	0	0	0	0
19113ea057a7c4b61b7812f9033aa142	0	0	0	0	0	0	0	0	0	208	0	0	0	0	0	0	0	0	0	0	0	0	0	0	0	0	0	0	0	0	0	0	0	0	0	0	0	0	0	0	0	0	0	0	0	0	0	0	0
19170cf90d274a09acc65f0b9c85f163	0	0	0	0	0	0	0	0	0	0	0	0	0	0	0	0	0	0	0	0	0	0	0	0	0	0	0	0	0	0	0	0	0	0	0	0	0	0	0	0	0	0	0	0	0	2	0	0	0
1918fb220f185cb1d28a957d27a27584	0	0	0	0	0	0	0	0	0	0	0	0	0	0	0	0	0	0	0	0	0	0	0	0	0	0	0	0	0	0	0	0	0	0	0	0	0	0	0	0	0	0	0	0	0	0	0	0	0
191ec15f65cdf107a927766e61f61aff	0	0	0	28	0	0	0	0	0	0	0	0	0	0	0	0	0	0	0	0	0	0	0	0	0	0	0	0	0	0	0	0	0	0	0	0	0	0	0	0	0	0	0	0	0	0	0	0	0
19265812209fec1ae204a85ce3b6fc55	0	0	0	0	0	0	0	0	0	0	0	0	0	0	0	0	0	0	0	0	0	0	25	0	0	0	0	0	0	0	0	0	0	0	0	0	0	0	0	0	0	0	0	0	0	0	0	0	0
1934af44062f59e0f75c6d2c974c0595	0	27	0	0	0	0	0	0	0	0	0	0	0	0	0	72	0	0	0	0	65	0	0	170	0	0	0	0	0	0	0	0	0	0	0	0	0	0	0	0	0	0	0	0	0	0	0	0	0
19427f492c9e0abbbb552ce6e33be949	0	0	0	0	0	0	0	0	0	0	0	0	0	0	0	0	0	0	0	0	272	0	129	0	0	0	0	0	0	0	0	0	0	0	0	0	0	0	0	0	0	0	0	0	0	0	0	0	0
1942959742902190e21c92fc753fe5ea	0	0	0	0	0	32	0	0	0	0	0	0	0	0	0	0	0	0	0	0	0	0	0	0	0	0	0	0	0	0	0	0	0	0	0	0	0	0	0	0	0	0	0	0	0	0	0	0	0
19450ab29351ae1c11c8fcb46dbae2d2	0	0	0	14	0	0	0	0	0	0	0	0	0	0	0	0	0	0	0	0	0	0	0	0	0	0	0	0	0	0	0	0	0	0	0	0	0	0	0	0	0	0	0	0	0	0	0	0	0
19598caea5c0a2b2ff104b8ce65c1b2e	0	0	0	0	0	0	0	0	0	0	0	0	0	0	0	0	120	0	0	0	0	0	0	0	0	0	0	0	0	0	0	0	0	0	0	0	0	0	0	0	0	0	0	0	0	0	0	0	0
195e60684a45eb0dd0540e2e90a4f405	0	0	24	0	0	0	0	0	0	0	0	0	0	55	128	0	0	81	0	0	58	0	0	41	0	0	0	0	0	0	0	0	0	0	0	0	0	0	0	0	0	0	0	0	0	0	0	0	0
195ec11dcb66bb8b237552a9c29c46ee	0	0	0	0	0	0	0	0	0	0	0	0	0	0	0	0	0	0	0	0	0	0	0	0	0	0	0	0	28	0	0	0	0	0	0	0	0	0	0	0	0	0	0	0	0	0	0	0	0
1960318af2821cbfb75b4ed9d23ff591	0	0	0	0	0	0	0	0	0	0	0	0	0	0	0	0	56	0	0	0	0	0	0	0	0	0	0	0	0	0	0	0	0	0	0	0	0	0	0	0	0	0	0	0	0	0	0	0	0
196394fd9a0fffadf819014392318594	0	0	0	0	0	0	0	0	0	0	0	0	0	0	0	0	0	0	0	0	0	0	0	12	0	0	0	0	0	0	0	0	0	0	0	0	0	0	0	0	0	0	0	0	0	0	0	0	0
19652bec23727d97d580d77838ed067f	0	0	0	0	0	0	0	0	0	0	0	0	0	0	0	0	0	0	0	0	0	0	0	0	0	0	0	0	0	0	0	0	0	0	0	0	0	0	0	0	0	0	0	0	0	15	0	0	0
19660ceb4bc19e8ed95653d6d9f8deb0	0	0	0	0	0	0	0	0	0	0	0	0	0	0	0	0	0	0	4	0	0	0	0	0	0	0	0	0	0	0	0	0	0	0	0	0	0	0	0	0	0	0	0	0	0	0	0	0	0
196ab734b06c7af555c2da38a673520c	0	0	0	0	0	0	0	0	0	0	98	0	0	0	0	0	0	0	0	0	0	0	0	0	0	0	0	0	0	0	0	0	0	0	0	0	0	0	0	0	0	0	0	0	0	0	0	0	0
196bda4fda86c39553e1094124e3d884	0	0	0	0	0	3	0	0	0	0	0	0	0	0	0	0	0	0	0	0	0	0	0	0	0	0	0	0	0	0	0	0	0	0	0	0	0	0	0	0	0	0	0	0	0	0	0	0	0
1973e468bca5d16d1564e33107b1cd9a	0	0	0	0	0	0	0	0	0	0	0	0	0	0	0	83	0	0	0	0	0	0	0	0	0	0	0	0	0	0	0	0	0	0	0	0	0	0	0	0	0	0	0	0	0	0	0	0	0
197953e3f92410a0ed3c922ac2da37e3	0	0	0	0	0	0	0	0	0	0	0	0	0	0	0	0	0	0	0	0	0	0	0	0	0	0	0	0	10.2693	0	0	0	0	0	6.62964	0	0	0	0	0	0	0	0	0	0	0	0	0	0
197b96a35d39c236e8fa5c72fa79ef85	0	0	40	0	63	0	90	0	0	0	0	0	0	0	0	0	0	0	0	21	0	0	0	0	0	0	0	0	0	0	0	0	0	0	0	0	0	0	0	0	0	0	0	0	0	0	0	0	0
197dc32ee45187734f431f7467a5c908	0	0	0	0	0	0	0	0	0	0	0	0	0	0	0	0	0	0	3	0	0	0	0	0	0	0	0	0	0	0	0	0	0	0	0	0	0	0	0	0	0	0	0	0	0	0	0	0	0
197e18ab44d1d079771f4d2d07cb08d5	0	0	0	0	0	0	3	0	0	0	0	0	0	0	0	0	0	0	0	0	0	0	0	0	0	0	0	0	0	0	0	0	0	0	0	0	0	0	0	0	0	0	0	0	0	0	0	0	0
198578dab9cad86339427165629adafe	29.0856	29.0856	29.0856	29.0856	29.0856	29.0856	29.0856	29.0856	29.0856	29.0856	29.0856	29.0856	29.0856	29.0856	29.0856	29.0856	29.0856	29.0856	29.0856	29.0856	29.0856	29.0856	29.0856	29.0856	153.086	29.0856	84.0856	29.0856	65.0856	499.086	575.086	153.086	29.0856	0	0	0	0	0	0	587.959	0	0	0	0	0	0	0	0	118.959
198e943d821a456df4802b200da27b8d	0	0	100	0	0	0	0	0	0	0	0	0	0	0	0	0	0	0	0	0	0	0	0	0	0	0	0	0	0	0	0	0	0	0	0	0	0	0	0	0	0	0	0	0	0	0	0	0	0
199e1bb37d7d91e70c15566b95b9c9b1	0	0	0	0	0	0	0	0	0	0	0	0	0	0	0	0	0	0	0	0	0	0	40	0	0	0	0	0	0	0	0	0	0	0	0	0	0	0	0	0	0	0	0	0	0	0	0	0	0
19a3352a66e7e4f74f2d2223e2dd9d5b	0	0	0	0	0	0	0	0	0	0	0	0	0	0	0	0	0	0	0	0	0	0	0	0	0	39	29	0	0	0	0	25	0	0	0	0	0	0	0	0	0	0	0	0	0	0	0	0	0
19b448f120491e84baa6a91439682f73	0	0	0	0	0	0	0	0	0	0	128	0	0	0	0	0	0	0	0	0	0	0	0	0	0	0	0	0	0	0	0	0	0	0	0	0	0	0	0	0	0	0	0	0	0	0	0	0	0
19c0a78ba81711c6f725864c2850affa	0	0	0	0	0	0	0	0	0	0	0	0	0	0	0	0	0	0	283	0	0	0	0	0	0	0	0	0	0	0	0	0	0	0	0	0	0	0	0	0	0	0	0	0	0	0	0	0	0
19c385043b6e5277ff54f73fdbb90b41	0	0	0	0	0	0	0	0	0	0	0	0	0	0	0	0	0	0	0	0	0	0	3	0	0	0	0	0	0	0	0	0	0	0	0	0	0	0	0	0	0	0	0	0	0	0	0	0	0
19c4a93a0a5e2a913faa8a16bf765ffb	0	0	0	0	0	0	0	0	0	0	0	0	0	0	0	0	0	0	0	0	0	0	29	0	0	0	0	0	0	0	0	0	0	0	0	0	0	0	0	0	0	0	0	0	0	0	0	0	0
19c8480756b9044c5d1cbe2a9f7ef60d	0	0	0	0	0	0	0	0	0	0	0	0	0	0	0	0	0	0	0	0	0	0	0	0	0	15.8373	19.8373	0	0	0	0	0	0	0	7.81477	0	0	0	0	0	0	6.81477	28.8148	31.8148	0	0	0	0	0
19d3e1b3cf79a0630e651acc941ea678	0	0	0	0	0	0	0	0	0	0	0	0	0	0	0	0	0	0	0	0	0	0	0	0	0	0	0	0	0	0	0	0	0	0	0	0	0	6	0	0	0	0	0	0	0	0	0	0	0
19dd13bb0ce8ea3ab70bed5f26a24a4d	70	0	0	0	0	0	0	0	0	0	0	0	0	0	0	0	0	0	0	0	0	0	78	0	0	0	0	0	0	0	0	0	0	0	0	0	0	0	0	0	0	0	0	0	0	0	0	0	0
19e4877e4749ac6590624b04e2b0dbf2	0	0	0	0	0	0	0	0	0	0	0	0	0	0	0	0	0	0	0	0	0	0	0	0	0	0	0	0	35	0	0	0	0	0	0	0	0	0	0	0	0	0	0	0	0	0	0	0	0
19e71322b4f4d66db201879783b8da13	0	0	0	0	0	0	0	0	0	0	0	0	0	0	0	0	0	0	0	0	65	0	0	0	0	0	0	0	0	0	0	0	0	0	0	0	0	0	0	0	0	0	0	0	0	0	0	0	0
19e8ba8fae90d9728c61f84106aaeaef	0	0	0	0	0	0	0	0	0	6	0	0	0	0	0	0	0	0	0	0	0	0	0	0	0	0	0	0	0	0	0	0	0	0	0	0	0	0	0	0	0	0	0	0	0	0	0	0	0
19f1b63ee7af63e550cdc18a216de4d2	0	0	0	0	0	0	0	0	0	0	0	0	0	0	0	0	0	0	0	0	0	0	0	0	8.44225	32.4423	20.4423	0	0	15.4423	32.4423	33.4423	13.4423	0	0	0	0	10.5605	0	0	0	0	0	15.5605	0	7.5605	0	39.5605	0
19fa8a325c4466899797fd7fc91185e7	1.90839	1.90839	1.90839	1.90839	1.90839	1.90839	1.90839	1.90839	1.90839	1.90839	1.90839	1.90839	1.90839	1.90839	1.90839	1.90839	1.90839	1.90839	1.90839	1.90839	1.90839	1.90839	1.90839	1.90839	1.90839	1.90839	1.90839	1.90839	1.90839	149.908	136.908	1.90839	1.90839	0	0	0	0	0	0	175.903	0	0	0	0	0	0	0	0	0
1a009db98f7609913f526ae56f6067a9	0	0	0	0	0	0	0	0	0	0	91	0	0	0	74	0	0	0	0	0	0	0	0	0	0	0	0	0	0	0	0	0	0	0	0	0	0	0	0	0	0	0	0	0	0	0	0	0	0
1a0757cf99580c40abeb53b5c85f53fe	0	0	0	0	0	0	0	0	0	0	0	0	0	0	0	0	0	0	0	0	0	0	56	0	0	0	0	0	0	0	0	0	0	0	0	0	0	0	0	0	0	0	0	0	0	0	0	0	0
1a081ebf799fe44e65fd6577117f3ba1	0	0	0	0	0	0	0	0	0	0	0	0	0	0	0	0	0	0	0	0	0	0	0	0	0	3	6	0	0	0	0	0	0	0	0	0	0	0	0	0	0	0	0	0	0	0	0	0	0
1a09c5b2705273099a46c068fdce7b75	0	0	0	0	0	0	0	0	0	0	0	0	0	0	0	0	0	0	0	0	0	0	0	0	0	0	0	0	0	0	0	0	0	0	0	0	0	0	0	0	0	0	0	0	0	2	0	0	0
1a1955425047c027fd06625ba16efbdf	0	0	0	0	0	0	0	0	0	0	0	0	0	0	0	98	0	0	0	0	0	0	0	0	0	0	0	0	0	0	0	0	0	0	0	0	0	0	0	0	0	0	0	0	0	0	0	0	0
1a1cc056869e64f500e707d89cd8dbd2	0	0	0	0	0	0	0	0	0	0	0	0	0	0	0	0	0	3	0	0	0	0	0	0	0	0	0	0	0	0	0	0	0	0	0	0	0	0	0	0	0	0	0	0	0	0	0	0	0
1a1dc279decdf0bd913fadeefff33386	0	0	0	0	0	0	0	0	0	0	0	0	0	0	0	0	0	0	0	0	0	0	0	0	0	0	0	0	0	0	0	0	0	0	0	0	3	0	0	0	0	0	0	0	0	0	0	0	0
1a31dd87823d06a2b3e74d2de3881d1f	109	0	0	0	0	0	67	0	0	0	0	0	0	0	0	0	0	0	0	78	0	0	0	0	0	0	0	0	0	0	0	0	0	0	0	0	0	0	0	0	0	0	0	0	0	0	0	0	0
1a3558aca6936619c0d41f1c0a8122e9	0	0	0	0	0	0	0	0	0	0	0	0	0	0	0	0	0	0	0	0	0	3	0	0	0	0	0	0	0	0	0	0	0	0	0	0	0	0	0	0	0	0	0	0	0	0	0	0	0
1a3e7432136a1cae61ab548a86877740	0	0	0	72	0	0	28	0	0	0	0	0	0	0	0	0	0	0	43	0	28	0	0	0	0	0	0	0	0	0	0	0	0	0	0	0	0	0	0	0	0	0	0	0	0	0	0	0	0
1a4d6978dd0b4e4d059888f0e36478f5	0	0	0	0	0	0	0	0	0	0	0	0	0	0	0	0	0	0	0	0	0	0	0	0	0	0	0	0	0	0	0	0	0	0	0	0	0	0	0	0	0	0	0	0	0	0	0	0	0
1a527b5b4576d96fef80f26d1513b7cf	0	0	0	0	0	0	0	0	0	4	0	0	0	0	0	0	0	0	0	0	0	0	0	0	0	0	0	0	0	0	0	0	0	0	0	0	0	0	0	0	0	0	0	0	0	0	0	0	0
1a57ef71886b8a12e5d34868a611f7f3	0	0	0	0	0	0	0	0	0	0	0	0	0	0	0	0	0	0	0	0	0	0	0	0	0	18	0	0	0	0	0	0	0	0	0	0	0	0	0	0	0	0	0	0	0	0	0	0	0
1a585c9872e9ac9ba0f38572beef764d	0	17	0	0	77	0	0	0	0	0	0	0	0	0	36	46	0	97	0	0	0	0	0	0	0	0	0	0	0	0	0	0	0	0	0	0	0	0	0	0	0	0	0	0	0	0	0	0	0
1a5f70090f5f9a6b251bb56fd91b1208	2.395	2.395	2.395	2.395	2.395	2.395	2.395	2.395	2.395	2.395	2.395	2.395	2.395	2.395	2.395	2.395	2.395	2.395	2.395	2.395	2.395	2.395	2.395	2.395	326.395	12.395	2.395	2.395	2.395	2.395	2.395	2.395	2.395	0	0	0	0	145.467	0	0	0	0	0	0	0	0	0	0	0
1a604f9b83f2605052ed0557990030e0	0	0	0	0	0	0	0	0	0	0	0	0	0	0	0	0	0	0	0	0	52	0	0	0	0	0	0	0	0	0	0	0	0	0	0	0	0	0	0	0	0	0	0	0	0	0	0	0	0
1a60e4c5355eee6b6a311664802b6547	0	0	0	0	0	0	0	0	0	0	20	0	67	0	26	80	41	0	0	0	0	0	0	0	0	0	0	0	0	0	0	0	0	0	0	0	0	0	0	0	0	0	0	0	0	0	0	0	0
1a704ee4e12da1bfcd19f920ef8f02f8	0	0	0	0	0	0	0	0	0	0	0	0	0	0	0	0	5	0	0	0	0	0	0	0	0	0	0	0	0	0	0	0	0	0	0	0	0	0	0	0	0	0	0	0	0	0	0	0	0
1a784adfe8a2fd7940e885f7b3348a34	0	2	0	0	0	0	0	0	0	0	0	0	0	0	0	0	0	0	0	0	0	0	0	0	0	0	0	0	0	0	0	0	0	0	0	0	0	0	0	0	0	0	0	0	0	0	0	0	0
1a7ab779c96cf47216509f0f1824a990	14.5147	14.5147	14.5147	14.5147	14.5147	14.5147	14.5147	14.5147	14.5147	14.5147	14.5147	14.5147	14.5147	14.5147	14.5147	14.5147	14.5147	14.5147	14.5147	14.5147	14.5147	14.5147	14.5147	14.5147	14.5147	14.5147	14.5147	14.5147	14.5147	121.515	126.515	14.5147	14.5147	0	0	0	0	731.255	258.255	128.255	0	0	0	0	0	0	0	0	0
1a7abf8c5d55430f266231d5049481f4	8.52594	8.52594	8.52594	8.52594	8.52594	8.52594	8.52594	8.52594	8.52594	8.52594	8.52594	8.52594	8.52594	8.52594	8.52594	8.52594	8.52594	8.52594	8.52594	8.52594	8.52594	8.52594	8.52594	8.52594	26.5259	14.5259	33.5259	8.52594	568.526	15.5259	121.526	22.5259	23.5259	21.5083	0	52.5083	44.5083	318.508	97.5083	0	7.50825	0	0	50.5083	0	1.50825	3.50825	0	0
1a8267996da8f69525275e8933d3c98e	0	0	0	0	0	0	0	0	0	0	0	0	0	0	0	0	0	0	0	0	60	0	0	0	0	0	0	0	0	0	0	0	0	0	0	0	0	0	0	0	0	0	0	0	0	0	0	0	0
1a82e684e20654dd0e66109c2b97579f	0	0	0	0	0	0	0	0	0	0	0	0	0	0	0	0	0	44	0	0	0	0	0	0	0	0	0	0	0	0	0	0	0	0	0	0	0	0	0	0	0	0	0	0	0	0	0	0	0
1a8644efb7763f4b754a926c1ba7940e	0	0	0	0	0	0	0	0	10	0	0	0	0	0	0	0	0	0	0	0	0	0	0	0	0	0	0	0	0	0	0	0	0	0	0	0	0	0	0	0	0	0	0	0	0	0	0	0	0
1a8f908d344ebca6818dae783b00955f	0	0	0	0	0	0	0	0	0	2	0	0	0	0	0	0	0	0	0	0	0	0	0	0	0	0	0	0	0	0	0	0	0	0	0	0	0	0	0	0	0	0	0	0	0	0	0	0	0
1a90bc3897dbffdea65e8eca25efb0f1	0	0	0	0	0	0	0	0	0	0	0	0	0	0	0	0	0	0	0	0	0	0	0	0	0	0	0	0	0	0	0	0	0	0	0	0	0	0	0	0	0	0	0	0	0	0	0	0	0
1aa83d588358395c7394549738659a26	0	0	0	0	0	0	0	0	0	0	0	0	0	0	0	0	0	0	0	0	0	0	0	0	0	0	0	0	0	0	0	0	0	0	0	0	0	0	0	0	0	0	3	0	0	0	0	0	0
1aab1c7514b43f047935157ffe55046c	72	19	85	88	0	0	20	40	0	0	32	0	0	35	58	17	84	311	0	0	0	0	0	55	0	0	0	0	0	0	0	0	0	0	0	0	0	0	0	0	0	0	0	0	0	0	0	0	0
1aabaf66d4926ab42c554eb9646581fa	0	0	0	0	0	0	0	0	0	0	0	0	0	0	0	0	5	0	0	0	0	0	0	0	0	0	0	0	0	0	0	0	0	0	0	0	0	0	0	0	0	0	0	0	0	0	0	0	0
1aac0b96ea80ac81c03ff195529c2afb	0	149	0	0	44	0	31	0	0	58	0	0	0	0	0	0	0	60	0	0	0	0	67	0	0	0	0	0	0	0	0	0	0	0	0	0	0	0	0	0	0	0	0	0	0	0	0	0	0
1aac9d458e4564df9bc6990447b33e57	0	0	0	0	0	0	0	0	0	0	0	0	0	0	0	0	0	0	0	0	0	2	0	0	0	0	0	0	0	0	0	0	0	0	0	0	0	0	0	0	0	0	0	0	0	0	0	0	0
1ab4da90d2b98f60e95a63c004f9582b	0	0	0	0	0	0	0	0	0	0	0	0	0	12	0	0	0	0	0	0	0	0	0	0	0	0	0	0	0	0	0	0	0	0	0	0	0	0	0	0	0	0	0	0	0	0	0	0	0
1ac1ce3f1e38b2c59c84e5764fc28207	0	0	0	0	0	0	0	0	0	0	0	0	0	0	0	0	0	0	0	0	0	0	16	0	0	0	0	0	0	0	0	0	0	0	0	0	0	0	0	0	0	0	0	0	0	0	0	0	0
1ac1d41162e03bea524912b3a3b09e1c	0	0	0	0	0	0	0	0	0	0	0	0	0	0	0	0	201	0	0	0	0	0	0	0	0	0	0	0	0	0	0	0	0	0	0	0	0	0	0	0	0	0	0	0	0	0	0	0	0
1ac3b1be7dec6c34d131edf3c09a45ac	0	0	0	0	0	0	0	0	0	0	0	0	0	0	0	0	0	0	0	0	0	0	0	0	0	0	0	0	0	0	0	0	0	0	0	0	0	3	0	0	0	0	0	0	0	0	0	0	0
1acc8b87e851c3e636bc19e7052d6ccd	0	0	0	0	0	0	0	0	0	0	0	0	0	0	0	0	0	0	0	0	0	0	0	0	0	0	0	0	0	0	0	0	0	0	0	0	0	0	0	0	0	0	0	0	0	0	0	0	0
1acd78c271dae7c0abeb4b3d6d64307e	0	0	0	0	0	0	0	0	0	0	0	0	0	0	0	0	0	0	0	0	0	0	0	0	0	107	0	0	0	0	0	118	0	0	0	0	0	0	0	0	0	0	0	0	0	0	0	0	0
1acfdf341e1ef6de79aa591182064f6b	0	0	0	0	0	0	0	0	0	0	0	0	0	0	0	0	0	0	0	0	0	2	0	0	0	0	0	0	0	0	0	0	0	0	0	0	0	0	0	0	0	0	0	0	0	0	0	0	0
1ad028a13f8fa0009ec9146e76dd48ee	0	0	0	0	0	0	66	0	0	0	0	0	0	0	0	0	0	0	0	0	0	0	0	0	0	0	0	0	0	0	0	0	0	0	0	0	0	0	0	0	0	0	0	0	0	0	0	0	0
1ad16836415ba48a0b75fdfb2c4d20ea	0	0	0	0	0	0	0	0	0	76	0	0	0	0	0	0	0	0	0	0	0	0	0	0	0	0	0	0	0	0	0	0	0	0	0	0	0	0	0	0	0	0	0	0	0	0	0	0	0
1ad2e1cd2862ba1adab8738acdd3833b	0	0	0	0	0	0	0	25	0	0	0	0	0	0	0	0	0	0	0	0	0	0	0	0	0	0	0	0	0	0	0	0	0	0	0	0	0	0	0	0	0	0	0	0	0	0	0	0	0
1aded3edbb818502c9e4336ddb4cf331	0	0	0	0	0	0	0	0	0	26	0	0	0	0	0	0	0	0	0	0	0	0	0	0	0	0	0	0	0	0	0	0	0	0	0	0	0	0	0	0	0	0	0	0	0	0	0	0	0
1ae151f204b5cee33e65619c6f53a3bb	0	0	0	0	0	0	127	10	0	60	0	0	0	0	0	0	0	0	69	89	40	0	0	0	0	0	0	0	0	0	0	0	0	0	0	0	0	0	0	0	0	0	0	0	0	0	0	0	0
1ae2bcb11c8551315ebaea321e1a556d	3.51067	3.51067	3.51067	3.51067	3.51067	3.51067	3.51067	3.51067	3.51067	3.51067	3.51067	3.51067	3.51067	3.51067	3.51067	3.51067	3.51067	3.51067	3.51067	3.51067	3.51067	3.51067	3.51067	3.51067	3.51067	3.51067	10.5107	3.51067	3.51067	3.51067	3.51067	3.51067	3.51067	0	26.5774	0	0	61.5774	23.5774	0	0	21.5774	0	0	0	0	0	0	18.5774
1ae46c8e1404ee6fda78903912a8ff8e	0	0	0	0	0	0	0	0	0	0	0	0	0	0	0	0	0	0	0	2	0	0	0	0	0	0	0	0	0	0	0	0	0	0	0	0	0	0	0	0	0	0	0	0	0	0	0	0	0
1ae63aef122e1e9af1e85bfec8ad341a	0	0	0	0	0	0	7	0	0	0	0	0	0	0	0	0	0	0	0	0	0	0	0	0	0	0	0	0	0	0	0	0	0	0	0	0	0	0	0	0	0	0	0	0	0	0	0	0	0
1ae97ffafcd2a3d6d0f736e745342904	0	0	0	87	0	0	0	0	0	0	0	0	0	0	0	0	0	0	0	0	0	0	0	0	0	0	0	0	0	0	0	0	0	0	0	0	0	0	0	0	0	0	0	0	0	0	0	0	0
1aea662471c465a79563ce3386b40f79	0	0	0	0	0	0	0	0	0	0	0	0	0	0	0	0	0	0	0	0	0	0	0	0	0	0	0	0	0	0	0	0	0	0	0	0	0	0	0	0	0	0	0	0	0	0	7	0	0
1aeb31b08b5be711ed0de3f3d98e99fb	0	0	0	0	0	0	0	0	0	0	0	0	0	0	0	0	78	0	0	0	0	0	0	0	0	0	0	0	0	0	0	0	0	0	0	0	0	0	0	0	0	0	0	0	0	0	0	0	0
1af5c9c1c15981d8d5fc9962227b1f89	0	40	0	0	0	0	0	0	0	0	0	0	0	0	0	0	0	0	0	0	0	0	0	0	0	0	0	0	0	0	0	0	0	0	0	0	0	0	0	0	0	0	0	0	0	0	0	0	0
1af73ef6fe188f5ab38f35c34e3f7881	0	0	0	0	0	0	0	0	0	0	0	0	0	0	0	0	0	0	0	0	0	0	0	0	0	0	0	0	0	0	0	0	0	0	0	0	0	0	0	0	0	0	9	0	0	0	0	0	0
1af8f877df86350cd269860b3a5a504f	0	0	0	0	0	0	0	0	0	0	0	0	0	0	0	0	11	0	0	0	0	0	0	0	0	0	0	0	0	0	0	0	0	0	0	0	0	0	0	0	0	0	0	0	0	0	0	0	0
1afc8fd44f92fdbb5ce32ff17dc86f4a	119	0	0	0	0	0	0	0	0	0	0	0	0	0	0	0	0	0	0	0	0	0	0	0	0	0	0	0	0	0	0	0	0	0	0	0	0	0	0	0	0	0	0	0	0	0	0	0	0
1afed773142ef6ec96e31f5e5f9b4622	0	0	0	0	0	0	0	0	0	0	0	0	0	0	0	0	0	0	0	0	0	0	0	147	0	0	0	0	0	0	0	0	0	0	0	0	0	0	0	0	0	0	0	0	0	0	0	0	0
1b09bed54de6351b17a8e91ed8fc14ee	0	0	0	0	12	0	0	0	0	0	0	0	0	0	0	0	0	0	0	0	0	0	0	0	0	0	0	0	0	0	0	0	0	0	0	0	0	0	0	0	0	0	0	0	0	0	0	0	0
1b0ce54306cbaf9c87d63ddd29d329f2	0	0	0	0	0	0	0	0	102	0	0	0	0	0	0	0	0	0	0	0	0	0	0	0	0	0	0	0	0	0	0	0	0	0	0	0	0	0	0	0	0	0	0	0	0	0	0	0	0
1b0ceb225160efdf58164a16f48866c4	0	0	0	0	0	2	0	0	0	0	0	0	0	0	0	0	0	0	0	0	0	0	0	0	0	0	0	0	0	0	0	0	0	0	0	0	0	0	0	0	0	0	0	0	0	0	0	0	0
1b0e5be5a1ce3002cf53939a59367940	3	0	0	0	0	0	0	0	0	0	0	0	0	0	0	0	0	0	0	0	0	0	0	0	0	0	0	0	0	0	0	0	0	0	0	0	0	0	0	0	0	0	0	0	0	0	0	0	0
1b1bd5f1a4d9974a728d53e5f809b675	0	0	0	45	0	0	0	0	0	0	0	0	0	0	0	0	0	0	0	0	0	0	0	0	0	0	0	0	0	0	0	0	0	0	0	0	0	0	0	0	0	0	0	0	0	0	0	0	0
1b1d53e961496f5f5303656d5595b679	0	0	0	0	3	0	0	0	0	0	0	0	0	0	0	0	0	0	0	0	0	0	0	0	0	0	0	0	0	0	0	0	0	0	0	0	0	0	0	0	0	0	0	0	0	0	0	0	0
1b1e85a1bc1f5d34ec3aed4bc69573ba	0	115	0	0	0	0	0	0	0	0	0	0	0	0	0	0	0	0	0	0	0	0	0	0	0	0	0	0	0	0	0	0	0	0	0	0	0	0	0	0	0	0	0	0	0	0	0	0	0
1b240eecebf8ca24c744913a4261bef7	0	0	0	11	0	0	0	0	0	0	0	0	0	0	0	0	0	0	0	0	0	0	0	0	0	0	0	0	0	0	0	0	0	0	0	0	0	0	0	0	0	0	0	0	0	0	0	0	0
1b246c0e7598db176261ba5d58d645b8	0	0	0	0	0	0	130	0	0	0	0	0	0	0	0	0	0	0	0	0	0	0	0	0	0	0	0	0	0	0	0	0	0	0	0	0	0	0	0	0	0	0	0	0	0	0	0	0	0
1b25590ccfb7022a4b1d76f81009d329	0	0	0	207	0	0	0	0	0	0	0	0	0	0	0	0	0	0	0	0	0	0	0	0	0	0	0	0	0	0	0	0	0	0	0	0	0	0	0	0	0	0	0	0	0	0	0	0	0
1b31aa987080c24c88d257955cb3f8b7	0	0	0	0	0	0	0	0	0	0	0	0	0	0	0	0	0	0	0	0	0	2	0	0	0	0	0	0	0	0	0	0	0	0	0	0	0	0	0	0	0	0	0	0	0	0	0	0	0
1b36e7ada6ec080e65afd3b5f7fb8b36	0	0	0	0	0	0	0	0	0	0	0	0	0	0	0	0	0	0	0	0	0	0	0	0	0	37	34	0	0	0	0	65	12	0	0	0	0	0	0	0	0	0	0	0	0	0	0	0	0
1b3c378b2462475d3faa290d860c0d2a	0	0	0	0	61	0	39	0	0	0	0	0	0	0	0	0	0	0	0	0	0	122	0	0	0	0	0	0	0	0	0	0	0	0	0	0	0	0	0	0	0	0	0	0	0	0	0	0	0
1b4051c97f36c22060c35e6caad8a8d2	0	0	0	0	0	0	0	0	0	0	0	0	0	0	0	0	0	0	0	0	0	0	0	0	0	0	0	0	0	0	0	0	0	0	0	0	0	0	0	0	0	0	5	37	0	4	0	0	0
1b426dbdf513edcb588add038d9f2e37	0	0	0	98	0	0	31	28	0	41	30	0	0	0	60	31	96	300	57	0	0	0	0	0	0	0	0	0	0	0	0	0	0	0	0	0	0	0	0	0	0	0	0	0	0	0	0	0	0
1b4d29cd16017aef97bed9e9464c1e4b	0	0	0	0	0	0	0	0	0	0	0	0	0	0	0	0	0	0	0	0	0	0	0	0	0	0	0	0	0	0	0	0	0	0	0	0	0	0	0	0	4	0	0	0	0	0	0	0	0
1b4ffcc3678f2f8f33c37f3f7ee0791a	0	0	0	0	0	0	0	0	0	0	0	0	0	0	0	0	0	0	0	0	0	0	0	0	0	0	0	0	0	0	0	0	0	0	0	0	0	0	0	0	0	0	0	384	0	49	0	0	0
1b54c268a048f6523a43201fb404f98f	0	0	77	0	0	0	0	0	0	0	0	0	0	0	0	0	0	0	0	0	0	0	0	0	0	0	0	0	0	0	0	0	0	0	0	0	0	0	0	0	0	0	0	0	0	0	0	0	0
1b60efa286f59e55aa738113f14f8ba1	0	0	0	0	0	0	0	0	0	0	0	0	0	0	0	0	0	0	0	0	0	0	0	0	0	0	0	0	0	0	0	0	0	0	0	0	0	0	0	0	0	0	6	0	0	0	0	0	0
1b684886d5f288cbe4fee434e6deea51	9.54385	9.54385	9.54385	9.54385	9.54385	9.54385	9.54385	9.54385	9.54385	9.54385	9.54385	9.54385	9.54385	9.54385	9.54385	9.54385	9.54385	9.54385	9.54385	9.54385	9.54385	9.54385	9.54385	9.54385	21.5439	9.54385	9.54385	9.54385	9.54385	9.54385	9.54385	9.54385	9.54385	0	34.8414	0	0	0	0	0	0	294.841	0	0	0	0	0	0	95.8414
1b6aa0a19ecf53678bbc00c75e2aadf9	0	0	0	0	0	0	0	0	0	0	0	0	0	0	0	0	0	0	14	0	0	0	0	0	0	0	0	0	0	0	0	0	0	0	0	0	0	0	0	0	0	0	0	0	0	0	0	0	0
1b6b7801832544b85f759d84d389488b	0	0	0	0	0	0	0	0	0	0	0	0	0	0	0	0	0	0	0	0	0	0	0	0	0	0	0	0	0	0	0	0	0	0	0	0	0	0	0	0	3	0	0	0	0	0	0	0	0
1b6ee6d584bcef5c723cfe93ccf37dd8	0	0	0	0	0	0	0	0	0	0	0	0	0	0	0	0	0	0	0	0	4	0	0	0	0	0	0	0	0	0	0	0	0	0	0	0	0	0	0	0	0	0	0	0	0	0	0	0	0
1b721ee669f6784aee191851a09bc9cc	0	68	0	0	0	0	0	0	0	0	0	0	0	0	0	0	0	0	0	0	0	0	0	0	0	0	0	0	0	0	0	0	0	0	0	0	0	0	0	0	0	0	0	0	0	0	0	0	0
1b81302f3297e2daa25dfc7b1875006d	0	0	0	0	0	0	0	0	0	0	0	0	0	0	0	0	0	0	0	0	0	0	0	0	0	0	0	0	0	0	0	0	0	0	0	5	0	0	0	0	0	0	0	0	0	0	0	0	0
1b8362f8ac27034cc4cd334a81e868d0	0	0	0	0	0	0	0	0	0	0	0	0	0	0	0	0	0	0	0	0	0	0	0	9	0	0	0	0	0	0	0	0	0	0	0	0	0	0	0	0	0	0	0	0	0	0	0	0	0
1b83cd50b9a19d52331ea5997603a558	0	0	0	0	0	0	0	0	0	0	0	0	0	0	0	0	0	0	0	0	0	0	0	0	0	0	0	0	0	0	6.12314	0	0	0	0	0	0	0	0	0	0	0	0	0	8.8388	0	0	0	0
1b8b1dba64d3088d106ecb23577840cf	0	0	0	0	0	0	0	0	0	0	0	0	0	0	0	0	0	0	0	0	0	0	0	0	0	0	0	0	0	0	18.0689	0	0	0	0	0	0	0	0	0	0	0	0	0	0	0	0	0	0
1b90f341d79eac2dace7d9fde6464cbe	0	0	0	0	0	0	0	0	0	118	0	0	0	0	0	0	0	0	0	0	0	0	0	0	0	0	0	0	0	0	0	0	0	0	0	0	0	0	0	0	0	0	0	0	0	0	0	0	0
1b967ffd182ab8fbe879b2122ac3d85e	0	0	0	0	0	0	0	0	0	0	0	0	0	0	0	0	0	0	0	0	2	0	0	0	0	0	0	0	0	0	0	0	0	0	0	0	0	0	0	0	0	0	0	0	0	0	0	0	0
1b9ad06e2eada9d579470ba4e3386add	82	0	0	0	0	0	0	0	0	0	0	0	0	0	0	0	0	0	0	0	0	0	0	0	0	0	0	0	0	0	0	0	0	0	0	0	0	0	0	0	0	0	0	0	0	0	0	0	0
1b9cc92a1cfeff69a4f3761df5d20242	0	0	0	0	0	0	0	0	0	231	0	0	0	0	0	0	0	0	0	0	0	0	0	0	0	0	0	0	0	0	0	0	0	0	0	0	0	0	0	0	0	0	0	0	0	0	0	0	0
1ba1d3255c1592ee76015d6e6b29b0d7	0	0	0	0	0	0	0	0	0	0	0	0	0	0	0	0	0	0	0	0	0	0	0	0	0	0	0	0	0	0	0	0	0	0	0	0	0	0	0	0	0	0	0	0	0	6	0	0	0
1bb26e3f0ba767a0e2d85b1b760e521b	0	0	0	0	0	0	0	0	0	0	0	0	0	0	0	0	0	0	0	0	0	0	0	0	0	0	0	0	0	0	0	0	0	0	0	0	0	0	0	0	0	0	0	0	0	0	0	0	6
1bb49cc41d3e95e592faca4065f59434	0	0	0	0	0	0	0	0	0	0	0	0	0	0	0	0	0	0	0	0	0	0	0	0	0	0	0	0	0	0	0	0	0	0	0	0	0	24	0	0	0	0	0	0	0	0	0	0	0
1bbd7d1135bdd6dc10c1ace7eb013aab	0	0	0	0	0	0	0	0	0	0	0	0	0	0	0	0	0	0	2	0	0	0	0	0	0	0	0	0	0	0	0	0	0	0	0	0	0	0	0	0	0	0	0	0	0	0	0	0	0
1bc8f671b120ab6c5345d25947ceab18	0	0	0	0	0	0	0	0	14	0	0	0	0	0	0	0	0	0	0	0	0	0	0	0	0	0	0	0	0	0	0	0	0	0	0	0	0	0	0	0	0	0	0	0	0	0	0	0	0
1bd4a41c9f30b83c6bb7ff96b39e11a8	0	0	0	0	0	0	0	0	3	0	0	0	0	0	0	0	0	0	0	0	0	0	0	0	0	0	0	0	0	0	0	0	0	0	0	0	0	0	0	0	0	0	0	0	0	0	0	0	0
1bd5837e63961c7c683a70ec76d8f5c4	0	0	0	0	0	0	0	0	0	0	0	0	0	0	0	0	0	0	0	0	0	0	0	0	0	0	0	0	0	0	12	0	0	0	0	0	0	0	0	0	0	0	0	0	0	0	0	0	0
1bd66c26e26ec665f63db12d32a31446	0	0	0	0	0	0	0	0	0	0	0	0	0	0	0	0	0	0	0	0	0	0	23	0	0	0	0	0	0	0	0	0	0	0	0	0	0	0	0	0	0	0	0	0	0	0	0	0	0
1bd6d1c7d92bcb114a8e4924f6880992	0	0	96	0	0	0	0	0	0	0	0	74	0	140	0	87	0	82	0	0	245	0	0	0	0	0	0	0	0	0	0	0	0	0	0	0	0	0	0	0	0	0	0	0	0	0	0	0	0
1bdbe44621d4f41e89dc7d77ffd24ad5	0	0	0	46	0	0	0	0	0	0	0	0	0	0	0	0	0	0	0	0	0	0	0	0	0	0	0	0	0	0	0	0	0	0	0	0	0	0	0	0	0	0	0	0	0	0	0	0	0
1bebcf546fb499f2227d1b663542d58f	0	0	0	0	0	0	0	0	0	0	0	50	0	0	0	0	0	0	0	0	0	0	0	0	0	0	0	0	0	0	0	0	0	0	0	0	0	0	0	0	0	0	0	0	0	0	0	0	0
1beca3818e9de9621fbd9393d27de6d2	0	0	101	0	0	0	0	0	0	0	0	0	0	0	0	0	0	0	0	0	0	0	0	0	0	0	0	0	0	0	0	0	0	0	0	0	0	0	0	0	0	0	0	0	0	0	0	0	0
1bf0c95a8137974bf014be94d5f06c79	0	0	0	0	0	0	0	0	0	0	0	0	0	0	0	0	0	0	0	0	0	0	0	0	0	0	0	0	0	0	0	0	0	0	0	0	0	0	0	0	0	0	0	5	0	0	0	0	0
1bf9ecbfdfdbd25279aa8332debf65d5	0	7	0	0	0	0	0	0	0	0	0	0	0	0	0	0	0	0	0	0	0	0	0	0	0	0	0	0	0	0	0	0	0	0	0	0	0	0	0	0	0	0	0	0	0	0	0	0	0
1bfadbd4a2262580ba299a37756c2a44	0	0	0	0	0	0	0	0	0	0	0	0	0	0	0	0	0	0	0	0	0	0	0	0	0	0	0	0	4	0	0	0	0	0	0	0	0	0	0	0	0	0	0	0	0	0	0	0	0
1bff92b5902564c777ebe5b1862d6d29	0	0	0	0	0	0	0	0	0	0	156	0	0	0	0	0	0	0	0	0	0	0	0	0	0	0	0	0	0	0	0	0	0	0	0	0	0	0	0	0	0	0	0	0	0	0	0	0	0
1c22dc88964310200964f7f1c333d5c1	0	0	0	0	0	0	0	0	0	0	0	0	0	124	0	0	0	0	0	0	0	0	0	0	0	0	0	0	0	0	0	0	0	0	0	0	0	0	0	0	0	0	0	0	0	0	0	0	0
1c27244d2eb24405f56148f7c5116bc3	128	0	0	0	0	0	0	0	0	0	0	0	0	0	0	0	0	0	0	0	0	0	0	0	0	0	0	0	0	0	0	0	0	0	0	0	0	0	0	0	0	0	0	0	0	0	0	0	0
1c31cc9cce3c54a9f4a75d5e0e7c347b	0	0	0	0	0	0	0	0	0	0	0	0	0	0	0	225	0	0	0	0	0	0	0	0	0	0	0	0	0	0	0	0	0	0	0	0	0	0	0	0	0	0	0	0	0	0	0	0	0
1c6b8bb324d06070f75cde5882e07592	0	0	0	0	0	81	0	0	0	0	0	0	0	0	0	0	0	0	0	0	0	0	0	0	0	0	0	0	0	0	0	0	0	0	0	0	0	0	0	0	0	0	0	0	0	0	0	0	0
1c7084d2254355015def3e86c6f4be67	0	0	0	158	0	0	0	0	0	0	0	0	0	0	0	0	0	0	0	0	0	0	0	0	0	0	0	0	0	0	0	0	0	0	0	0	0	0	0	0	0	0	0	0	0	0	0	0	0
1c70ef0d9c501cc63f088526303c8ecb	0	0	0	0	0	0	0	0	0	0	0	0	0	0	0	0	0	0	0	0	0	0	0	0	0	0	0	0	0	0	0	8	0	0	0	0	0	0	0	0	0	0	0	0	0	0	0	0	0
1c78db2a9bcb5dc5b8ac9d4ad2c17d2f	0	0	0	0	0	0	0	0	0	0	0	0	0	0	0	0	0	0	0	0	0	0	0	0	0	0	0	0	0	0	0	0	0	0	0	75	104	0	0	0	0	0	0	0	0	0	0	0	0
1c7f31617444e904f5bbb808efa138d9	0	0	0	0	0	0	0	0	0	0	0	0	0	0	0	0	0	0	0	0	0	0	0	0	0	0	4	0	0	0	0	0	0	0	0	0	0	0	0	0	0	0	0	0	0	0	0	0	0
1c87e4342e55c8023b00d7fc60f9fe7c	0	0	0	0	0	0	0	0	0	0	0	0	0	0	0	0	0	0	0	0	0	0	0	0	0	0	0	0	0	0	0	0	0	0	0	0	0	0	0	0	0	6	0	0	0	0	0	0	0
1c8dd5735cebc4eb67984fe4c838c9bc	0	0	0	0	0	0	0	0	0	0	0	0	0	0	0	0	0	0	0	0	0	0	0	0	0	0	0	0	0	2.60853	0	0	0	0	0	0	0	0	0	0	0	0	0	0	0	38.1476	0	0	0
1c9bdac2148d120923d40a13eb654e49	0	0	0	0	0	0	0	0	0	0	0	0	0	0	0	0	0	0	0	0	69	0	0	0	0	0	0	0	0	0	0	0	0	0	0	0	0	0	0	0	0	0	0	0	0	0	0	0	0
1c9dce0dd781404ddce5912030d302d2	0	0	5	0	0	0	0	0	0	0	0	0	0	0	0	0	0	0	0	0	0	0	0	0	0	0	0	0	0	0	0	0	0	0	0	0	0	0	0	0	0	0	0	0	0	0	0	0	0
1ca07555160eea7dea87debb7057efea	0	0	0	0	127	0	0	0	0	0	0	0	0	0	0	0	0	0	0	0	0	0	0	0	0	0	0	0	0	0	0	0	0	0	0	0	0	0	0	0	0	0	0	0	0	0	0	0	0
1cae8f3b2cd3d0e0f098a2204af0b0de	0	155	0	0	0	0	0	0	0	0	0	0	0	0	0	0	0	0	0	0	0	0	0	0	0	0	0	0	0	0	0	0	0	0	0	0	0	0	0	0	0	0	0	0	0	0	0	0	0
1caedfd903d693984cf94a94678315dd	0	0	0	0	0	0	0	0	0	0	0	0	0	0	0	0	0	0	0	0	0	0	0	0	0	0	0	0	0	0	0	0	0	0	0	0	0	0	0	0	0	0	0	7	0	0	0	0	0
1cb7df803e9e3b59666d21f1714f0360	0	0	0	0	0	0	0	0	0	0	0	0	0	155	0	0	0	0	0	0	0	0	0	0	0	0	0	0	0	0	0	0	0	0	0	0	0	0	0	0	0	0	0	0	0	0	0	0	0
1cbb4d6043b228896ebabb0e1cf0ae5e	0	0	0	0	0	0	0	0	22	0	0	0	0	0	0	0	0	0	0	0	0	0	0	0	0	0	0	0	0	0	0	0	0	0	0	0	0	0	0	0	0	0	0	0	0	0	0	0	0
1cbda0052f8f36167dcbbd5a641eb8b4	0	0	0	0	0	0	0	0	0	0	0	0	0	0	87	0	0	0	0	0	0	0	0	0	0	0	0	0	0	0	0	0	0	0	0	0	0	0	0	0	0	0	0	0	0	0	0	0	0
1cc36ee394fe30934c60f5d48282af97	0	0	0	0	0	0	0	0	0	0	69	0	0	0	0	0	0	0	0	0	0	0	0	0	0	0	0	0	0	0	0	0	0	0	0	0	0	0	0	0	0	0	0	0	0	0	0	0	0
1cc942bd3918aad02b22d33c88ea2b0a	0	0	0	0	0	0	0	0	107	0	0	0	0	0	0	0	0	0	0	0	0	0	0	0	0	0	0	0	0	0	0	0	0	0	0	0	0	0	0	0	0	0	0	0	0	0	0	0	0
1cd3f3cd340e096a01e8e55282596256	0	0	0	0	0	0	0	0	0	0	0	0	0	0	0	0	0	0	0	0	0	0	0	69	0	0	0	0	0	0	0	0	0	0	0	0	0	0	0	0	0	0	0	0	0	0	0	0	0
1cde09cb849c701c306612ab4eda68e9	0	0	0	0	0	0	0	0	0	0	0	0	0	0	0	154	0	0	0	0	0	0	0	0	0	0	0	0	0	0	0	0	0	0	0	0	0	0	0	0	0	0	0	0	0	0	0	0	0
1cde1a81909a0a62076796d29afacffa	0	0	0	0	0	0	0	0	0	0	0	0	0	0	0	0	0	0	0	0	10	0	0	0	0	0	0	0	0	0	0	0	0	0	0	0	0	0	0	0	0	0	0	0	0	0	0	0	0
1cde54a7675c4ece193d7a9baf7afd53	0	0	0	0	0	0	0	0	0	0	0	0	0	0	0	0	0	0	0	0	0	0	0	2	0	0	0	0	0	0	0	0	0	0	0	0	0	0	0	0	0	0	0	0	0	0	0	0	0
1cdf088b4ae55f74bbdad85d5fd16ac5	0	0	0	0	0	0	0	0	0	0	0	0	0	0	0	0	0	0	0	0	0	0	0	0	0	0	0	0	0	0	0	0	0	0	0	0	0	0	0	0	0	0	0	2	0	0	0	0	0
1ce0d6f0e9aebc278245aaaded73d019	0	0	0	0	0	0	0	0	0	0	0	0	0	0	0	0	0	0	0	0	0	0	0	0	0	0	0	0	0	0	0	0	0	0	0	0	0	0	0	0	0	0	0	34	0	0	0	0	0
1ce2996117133bdb2221be8a7d13fa3c	0	0	0	0	0	0	0	0	0	0	0	0	0	0	0	0	0	0	0	5	0	0	0	0	0	0	0	0	0	0	0	0	0	0	0	0	0	0	0	0	0	0	0	0	0	0	0	0	0
1ceadb431bc7a41b3ac059d8563ac146	0	0	0	0	0	0	0	0	0	0	0	0	0	0	0	0	0	0	11	0	0	0	0	0	0	0	0	0	0	0	0	0	0	0	0	0	0	0	0	0	0	0	0	0	0	0	0	0	0
1ced4b8c6ecf80321d318629994fc017	0	0	0	0	0	0	0	0	0	0	0	0	0	0	0	0	0	0	0	13	0	0	0	0	0	0	0	0	0	0	0	0	0	0	0	0	0	0	0	0	0	0	0	0	0	0	0	0	0
1cfa23bbf42c14739c6eec8ce5adc66b	0	0	0	0	0	0	0	0	0	0	0	0	0	0	0	0	0	0	0	0	0	2	0	0	0	0	0	0	0	0	0	0	0	0	0	0	0	0	0	0	0	0	0	0	0	0	0	0	0
1d03ec2f9ec9ea0f2e1af505ccdf06de	0	0	0	0	0	0	0	0	0	0	0	0	0	0	0	0	0	0	8	0	0	0	0	0	0	0	0	0	0	0	0	0	0	0	0	0	0	0	0	0	0	0	0	0	0	0	0	0	0
1d085df58a70239534c3ef639b4f955d	0	0	0	0	0	0	0	0	0	0	0	0	0	0	0	0	0	0	0	0	0	0	0	0	0	0	0	0	0	0	0	0	0	0	0	0	0	0	0	0	0	0	0	0	0	0	0	0	0
1d0caeedb5d345d79e5eb68ecac431f8	0	0	0	0	0	10	0	0	0	0	0	0	0	0	0	0	0	0	0	0	0	0	0	0	0	0	0	0	0	0	0	0	0	0	0	0	0	0	0	0	0	0	0	0	0	0	0	0	0
1d0fa571a60c47487e9bc4c56876f050	0	0	0	0	0	0	0	0	40	0	0	0	0	0	0	0	0	0	0	0	0	0	0	0	0	0	0	0	0	0	0	0	0	0	0	0	0	0	0	0	0	0	0	0	0	0	0	0	0
1d12c3695785e44f7b0da15b7ed6633f	0	0	0	0	0	0	0	0	0	0	0	0	0	30	0	0	0	0	0	0	0	0	0	0	0	0	0	0	0	0	0	0	0	0	0	0	0	0	0	0	0	0	0	0	0	0	0	0	0
1d17b1ca24178e0f0a09dc61efa0a116	0	0	0	0	0	0	61	0	0	0	0	0	0	0	0	0	0	0	0	0	0	0	0	0	0	0	0	0	0	0	0	0	0	0	0	0	0	0	0	0	0	0	0	0	0	0	0	0	0
1d28e1328129f2842135ce44a0a14c17	0	0	0	0	0	0	0	0	0	0	0	0	0	0	0	0	0	0	0	0	189	0	0	0	0	0	0	0	0	0	0	0	0	0	0	0	0	0	0	0	0	0	0	0	0	0	0	0	0
1d2d4c1626777382b95b680a75a2de8c	0	0	0	0	0	0	0	0	0	0	0	0	0	0	0	0	0	0	0	0	3	0	0	0	0	0	0	0	0	0	0	0	0	0	0	0	0	0	0	0	0	0	0	0	0	0	0	0	0
1d348fbe007adbc00795a118cd7908d8	0	0	0	37	0	0	0	0	0	0	0	0	0	0	0	0	0	0	0	0	0	0	0	0	0	0	0	0	0	0	0	0	0	0	0	0	0	0	0	0	0	0	0	0	0	0	0	0	0
1d34ae0287d4b5fbea5a919b5b218f0b	0	0	0	0	0	0	0	0	0	0	43	0	0	0	0	0	0	0	0	0	0	0	0	0	0	0	0	0	0	0	0	0	0	0	0	0	0	0	0	0	0	0	0	0	0	0	0	0	0
1d37591d8777f673299e59e7d2037530	0	0	0	0	0	0	124	0	0	0	0	0	0	0	0	0	0	0	0	0	0	0	0	0	0	0	0	0	0	0	0	0	0	0	0	0	0	0	0	0	0	0	0	0	0	0	0	0	0
1d3a4929241e95a5b047a6ee9aeadbae	0	0	0	0	0	0	0	0	0	0	0	0	0	0	0	0	0	0	0	0	0	80	0	0	0	0	0	0	0	0	0	0	0	0	0	0	0	0	0	0	0	0	0	0	0	0	0	0	0
1d416421bd76e922d0d9b92a821971a4	0	0	0	0	0	0	68	0	0	0	0	0	0	0	0	0	0	0	0	0	0	0	0	0	0	0	0	0	0	0	0	0	0	0	0	0	0	0	0	0	0	0	0	0	0	0	0	0	0
1d43e277f1d1d0cec1d45952940a6b82	0	0	0	0	0	0	0	0	0	0	0	0	0	0	0	0	0	0	0	0	0	0	0	0	0	0	0	0	0	0	3	0	0	0	0	0	0	0	0	0	0	0	0	0	0	0	0	0	0
1d45c4bb2aef061fbfefa4d2ac9116e0	0	0	0	0	0	0	0	2	0	0	0	0	0	0	0	0	0	0	0	0	0	0	0	0	0	0	0	0	0	0	0	0	0	0	0	0	0	0	0	0	0	0	0	0	0	0	0	0	0
1d48e4ef7ba7dfcc5ebd8ae796ba1c00	0	0	0	0	0	0	0	0	0	0	22	0	0	0	0	0	0	0	0	0	0	0	0	0	0	0	0	0	0	0	0	0	0	0	0	0	0	0	0	0	0	0	0	0	0	0	0	0	0
1d4e7870b57aa0a67bb837aceb3d4744	0	0	0	0	0	2	0	0	0	0	0	0	0	0	0	0	0	0	0	0	0	0	0	0	0	0	0	0	0	0	0	0	0	0	0	0	0	0	0	0	0	0	0	0	0	0	0	0	0
1d4f768acb05e3a461d0942266b2c314	0	0	0	0	0	0	0	0	0	0	0	0	0	0	0	0	0	0	0	0	0	0	4	0	0	0	0	0	0	0	0	0	0	0	0	0	0	0	0	0	0	0	0	0	0	0	0	0	0
1d511b407a8ed1a3a265c0df755c0d07	0	52	0	0	0	0	0	0	0	0	0	0	0	0	0	0	0	0	0	0	0	0	0	0	0	0	0	0	0	0	0	0	0	0	0	0	0	0	0	0	0	0	0	0	0	0	0	0	0
1d5144e984bcd3a516b14186f5606a74	0	0	0	0	0	0	0	0	0	0	0	0	0	0	0	0	0	0	0	0	56	0	0	0	0	0	0	0	0	0	0	0	0	0	0	0	0	0	0	0	0	0	0	0	0	0	0	0	0
1d52d3c086fa05e53efd5c0265b28641	0	0	0	0	0	0	0	0	0	0	0	0	0	0	0	0	0	0	0	0	105	0	0	0	0	0	0	0	0	0	0	0	0	0	0	0	0	0	0	0	0	0	0	0	0	0	0	0	0
1d546fa5adb8dc6c2c4835ce696e3d80	0	0	0	0	0	0	0	0	0	0	0	0	0	0	0	0	0	0	0	0	0	0	0	0	0	0	0	0	0	0	0	0	0	0	4	0	0	0	0	0	0	0	0	0	0	0	0	0	0
1d5eb9c811cdf185b76e81d7488ab495	0	0	0	0	0	0	0	0	0	0	0	0	0	0	0	0	0	0	0	0	0	0	0	0	0	0	0	0	0	0	0	0	0	0	0	0	0	0	0	0	0	0	0	0	0	0	44	0	0
1d657a472f1b88a53a54ea0ff064389b	0	0	0	0	0	0	0	0	0	0	0	0	0	0	0	0	0	0	0	0	0	0	0	0	0	8.7692	0	0	0	0	0	0	0	0	24.8833	0	0	0	0	0	0	0	0	0	24.8833	0	0	0	0
1d6810c4364dcdef525f171fc095ef2c	0	0	0	0	34	0	96	70	29	27	172	0	266	0	0	0	0	0	0	0	0	52	0	69	0	0	0	0	0	0	0	0	0	0	0	0	0	0	0	0	0	0	0	0	0	0	0	0	0
1d6f134784366346a573faed2dd7fa6b	12	0	0	0	0	0	0	0	0	0	0	0	0	0	0	0	0	0	0	0	0	0	0	0	0	0	0	0	0	0	0	0	0	0	0	0	0	0	0	0	0	0	0	0	0	0	0	0	0
1d74e057cf4f2d68f316fd2666d6e931	0	0	0	0	0	0	0	0	0	35	0	227	28	0	19	0	0	0	0	0	0	11	0	0	0	0	0	0	0	0	0	0	0	0	0	0	0	0	0	0	0	0	0	0	0	0	0	0	0
1d7975106f6bbcb0cd28e613301591f8	0	0	0	0	0	0	0	0	0	51	0	0	0	0	0	0	0	0	0	0	0	0	0	0	0	0	0	0	0	0	0	0	0	0	0	0	0	0	0	0	0	0	0	0	0	0	0	0	0
1d7fb759452b951b124b81d055e07fbe	0	0	0	0	0	0	0	0	0	0	0	0	0	77	0	0	0	0	0	0	0	0	0	0	0	0	0	0	0	0	0	0	0	0	0	0	0	0	0	0	0	0	0	0	0	0	0	0	0
1d824e39847e8c13dca55ee7e0982331	46	37	79	0	0	0	0	0	0	0	0	0	0	0	25	0	0	0	0	0	0	113	0	0	0	0	0	0	0	0	0	0	0	0	0	0	0	0	0	0	0	0	0	0	0	0	0	0	0
1d8ed475549d7461346e3223f1d570bc	0	0	0	0	0	0	0	0	0	0	0	0	0	0	0	0	0	0	0	33	0	0	0	0	0	0	0	0	0	0	0	0	0	0	0	0	0	0	0	0	0	0	0	0	0	0	0	0	0
1d915f35ae50bd65ae22c452c96dc945	0	0	0	5	0	0	0	0	0	0	0	0	0	0	0	0	0	0	0	0	0	0	0	0	0	0	0	0	0	0	0	0	0	0	0	0	0	0	0	0	0	0	0	0	0	0	0	0	0
1d93f45d6486fa8d461e51913005c7e8	0	0	0	0	0	0	0	0	0	0	0	0	0	0	0	0	0	0	0	0	93	0	0	0	0	0	0	0	0	0	0	0	0	0	0	0	0	0	0	0	0	0	0	0	0	0	0	0	0
1d9e2754c72fb6d19c77ed75d1b7cccd	0	0	0	0	0	0	0	0	0	0	0	0	0	48	0	0	0	0	0	0	0	0	0	0	0	0	0	0	0	0	0	0	0	0	0	0	0	0	0	0	0	0	0	0	0	0	0	0	0
1da7668497decb0782a431eb983131f9	0	0	0	0	0	0	0	0	0	0	0	0	0	0	0	0	0	81	0	0	0	0	0	0	0	0	0	0	0	0	0	0	0	0	0	0	0	0	0	0	0	0	0	0	0	0	0	0	0
1da7988e53881f0b7350533cb4bcae39	0	0	0	0	0	0	0	0	0	0	0	0	0	0	0	0	0	0	0	0	0	0	0	0	0	0	0	0	0	0	0	0	0	0	0	0	3	0	0	0	0	0	0	0	0	0	0	0	0
1daaa58c8422d97f7d36a73c1a98ea82	0	0	0	0	0	0	0	0	0	0	15	0	0	0	0	0	0	0	0	0	0	0	0	0	0	0	0	0	0	0	0	0	0	0	0	0	0	0	0	0	0	0	0	0	0	0	0	0	0
1dab853dfcf9335eb3dbbf161bac6137	0	0	0	0	0	0	0	0	0	56	0	0	0	0	0	0	0	0	0	0	0	0	0	0	0	0	0	0	0	0	0	0	0	0	0	0	0	0	0	0	0	0	0	0	0	0	0	0	0
1dabc972b68ef5a8454aed5ad7eaa917	0	0	0	0	0	0	0	0	0	0	0	0	0	0	0	6	0	0	0	0	0	0	0	0	0	0	0	0	0	0	0	0	0	0	0	0	0	0	0	0	0	0	0	0	0	0	0	0	0
1db3e98da6b1a8f6faf67fcb6364fd35	0	0	0	0	0	0	0	0	0	0	0	0	2	0	0	0	0	0	0	0	0	0	0	0	0	0	0	0	0	0	0	0	0	0	0	0	0	0	0	0	0	0	0	0	0	0	0	0	0
1db604a8a70ceba7263ab2671a6c7cc5	0	0	0	0	0	0	0	0	0	0	0	0	0	0	0	0	0	0	0	0	0	0	0	5	0	0	0	0	0	0	0	0	0	0	0	0	0	0	0	0	0	0	0	0	0	0	0	0	0
1db80a7ae72970b23a0dddfc229b3097	0	0	0	0	0	0	0	0	0	0	0	0	0	0	0	0	0	0	0	0	0	0	0	0	0	0	0	0	5	0	0	0	0	0	0	0	0	0	0	0	0	0	0	0	0	0	0	0	0
1db8506272988f8672349026d67fabe6	0	0	0	0	0	0	0	0	0	0	209	0	0	0	0	0	0	0	0	0	0	0	0	0	0	0	0	0	0	0	0	0	0	0	0	0	0	0	0	0	0	0	0	0	0	0	0	0	0
1dbd9b51c9a9f07d4a459482e67d112d	0	0	0	0	0	0	0	0	0	516	0	0	0	0	0	0	0	0	0	0	0	0	0	0	0	0	0	0	0	0	0	0	0	0	0	0	0	0	0	0	0	0	0	0	0	0	0	0	0
1dbf71f351746ee86df69311d7b4e0f3	0	0	0	0	0	0	0	0	0	0	0	0	0	0	0	0	119	0	0	0	0	0	0	0	0	0	0	0	0	0	0	0	0	0	0	0	0	0	0	0	0	0	0	0	0	0	0	0	0
1dcbb01270b85e5eae20e5db9bb2efa1	0	0	0	0	0	0	0	0	0	0	0	0	0	0	0	0	0	0	0	53	0	0	0	0	0	0	0	0	0	0	0	0	0	0	0	0	0	0	0	0	0	0	0	0	0	0	0	0	0
1dcc9c1dc91ee53869d45ed9dffa6ae2	0	122	0	0	0	0	0	0	0	0	0	0	0	0	0	0	0	0	0	0	0	0	0	0	0	0	0	0	0	0	0	0	0	0	0	0	0	0	0	0	0	0	0	0	0	0	0	0	0
1dceca6b45ab736990958187bfa9f60b	0	0	68	0	0	0	0	0	0	0	0	0	0	0	0	0	0	0	0	0	0	0	0	0	0	0	0	0	0	0	0	0	0	0	0	0	0	0	0	0	0	0	0	0	0	0	0	0	0
1dd0bb649a9ee6fcb1d44e88712471c9	0	0	0	0	0	8	0	0	0	0	0	0	0	0	0	0	0	0	0	0	0	0	0	0	0	0	0	0	0	0	0	0	0	0	0	0	0	0	0	0	0	0	0	0	0	0	0	0	0
1dd0e1eac0fd149d5c716f437d2c156f	0	0	0	0	0	0	0	0	0	0	0	0	0	0	0	0	0	0	0	0	7	0	0	0	0	0	0	0	0	0	0	0	0	0	0	0	0	0	0	0	0	0	0	0	0	0	0	0	0
1dd4be78bdf35683c8c9bdc8c8b8b6d7	0	0	0	0	0	0	0	0	0	0	0	0	0	3	0	0	0	0	0	0	0	0	0	0	0	0	0	0	0	0	0	0	0	0	0	0	0	0	0	0	0	0	0	0	0	0	0	0	0
1dd50679e052b7113f753a5461864995	0	0	0	0	0	0	0	0	0	0	0	0	0	0	0	0	0	0	0	0	0	0	0	0	0	0	0	0	0	0	0	11	0	0	0	0	0	0	0	0	0	0	0	0	0	0	0	0	0
1ddcb0438b9f4c3057e4a75c6b83d6b9	24.6371	24.6371	24.6371	24.6371	24.6371	24.6371	24.6371	24.6371	24.6371	24.6371	24.6371	24.6371	24.6371	24.6371	24.6371	24.6371	24.6371	24.6371	24.6371	24.6371	24.6371	24.6371	24.6371	24.6371	72.6371	93.6371	91.6371	175.637	282.637	176.637	210.637	116.637	1681.64	125.198	98.1976	21.1976	0	0	16.1976	250.198	60.1976	8.19757	111.198	226.198	82.1976	156.198	0	441.198	62.1976
1ddcd43fbdb24a5cd900615e677d05f4	0	95	0	0	0	0	0	0	0	0	0	0	0	0	0	0	0	0	0	0	0	0	0	0	0	0	0	0	0	0	0	0	0	0	0	0	0	0	0	0	0	0	0	0	0	0	0	0	0
1ddd72dac8db05380718a499a3691873	0	0	0	0	0	0	0	0	0	0	0	0	0	0	0	0	0	0	0	0	3	0	0	0	0	0	0	0	0	0	0	0	0	0	0	0	0	0	0	0	0	0	0	0	0	0	0	0	0
1dde8bcfc80f41ec3056d5611cc0134e	0	0	0	0	0	0	0	0	0	0	0	0	0	25	0	0	0	0	0	0	0	0	0	0	0	0	0	0	0	0	0	0	0	0	0	0	0	0	0	0	0	0	0	0	0	0	0	0	0
1ddf23672b95bfba172ed9b6ad0fbdc9	0	0	0	0	0	0	0	0	0	0	0	0	0	0	0	5	0	0	0	0	0	0	0	0	0	0	0	0	0	0	0	0	0	0	0	0	0	0	0	0	0	0	0	0	0	0	0	0	0
1de007ce161f04a6ce4122df70ca07c5	0	0	0	0	0	0	0	0	0	0	0	0	0	0	0	0	0	0	0	0	0	0	0	0	0	0	0	0	0	0	0	0	0	0	0	6	0	0	0	0	0	0	0	0	0	0	0	0	0
1de0444eef8207fcafe182906293fd98	0	0	0	0	0	0	0	0	0	3	0	0	0	0	0	0	0	0	0	0	0	0	0	0	0	0	0	0	0	0	0	0	0	0	0	0	0	0	0	0	0	0	0	0	0	0	0	0	0
1de062f28d9594b554490cdc148caf9a	0	0	0	0	0	0	0	0	0	0	0	0	0	0	0	0	0	0	0	0	0	0	0	0	0	0	0	0	0	0	0	0	0	0	0	0	0	0	0	0	0	0	0	7	0	0	0	0	0
1de09d4878ca34cf705a9244b63684f7	0	0	0	0	0	0	0	0	0	0	0	0	0	0	0	0	0	0	0	0	0	0	0	0	0	0	0	0	0	0	0	0	0	0	0	0	0	0	0	0	3	0	0	0	0	0	0	0	0
1de3f396ceabd33c0553b6d80cddcc4e	0	0	0	0	0	0	0	0	0	0	0	0	0	0	0	0	0	0	0	0	0	0	0	0	0	0	0	0	0	5	0	0	0	0	0	0	0	0	0	0	0	0	0	0	0	0	0	0	0
1de5bc1fa5a962e1018aa59b9f6be14c	192	0	0	0	0	0	0	0	0	0	0	0	0	0	0	0	0	0	0	0	0	0	0	0	0	0	0	0	0	0	0	0	0	0	0	0	0	0	0	0	0	0	0	0	0	0	0	0	0
1decd090e95904baab4933ee117497bd	0	0	0	0	0	0	0	0	0	0	0	0	0	0	0	0	0	0	0	0	0	0	0	0	0	0	0	0	0	0	0	0	0	0	0	0	0	0	0	0	0	0	2	0	0	0	0	0	0
1df018cee853e4112970f74fb0f9baeb	0	3	0	0	0	0	0	0	0	0	0	0	0	0	0	0	0	0	0	0	0	0	0	0	0	0	0	0	0	0	0	0	0	0	0	0	0	0	0	0	0	0	0	0	0	0	0	0	0
1dff9fef7c1d3eb2c5b03f918d17aae2	0	36	0	0	0	0	0	0	0	0	0	0	0	0	0	0	0	0	0	0	0	0	0	0	0	0	0	0	0	0	0	0	0	0	0	0	0	0	0	0	0	0	0	0	0	0	0	0	0
1e07cda7ebefc7e5de7451be550ad063	0	0	0	0	0	0	0	0	0	0	0	0	0	0	0	0	0	0	0	118	0	0	0	0	0	0	0	0	0	0	0	0	0	0	0	0	0	0	0	0	0	0	0	0	0	0	0	0	0
1e0d808262a368faa366313512c59f60	0	0	0	0	42	0	0	0	0	0	0	0	0	0	0	0	0	0	0	0	0	0	0	0	0	0	0	0	0	0	0	0	0	0	0	0	0	0	0	0	0	0	0	0	0	0	0	0	0
1e19a1db91b5050b8cf2de8866a903e8	0	0	0	0	0	0	0	0	0	0	0	0	0	0	0	0	0	0	6	0	0	0	0	0	0	0	0	0	0	0	0	0	0	0	0	0	0	0	0	0	0	0	0	0	0	0	0	0	0
1e1a89f22add14ce78b6352bf699f161	2.59754	2.59754	2.59754	2.59754	2.59754	2.59754	2.59754	2.59754	2.59754	2.59754	2.59754	2.59754	2.59754	2.59754	2.59754	2.59754	2.59754	2.59754	2.59754	2.59754	2.59754	2.59754	2.59754	2.59754	2.59754	2.59754	2.59754	2.59754	2.59754	33.5975	42.5975	2.59754	2.59754	0	88.3403	0	0	0	0	0	0	0	0	0	122.34	0	0	0	0
1e1c0c3ae911d96c58b60c3112f9cf58	0	0	0	0	0	0	0	0	0	0	0	0	0	0	0	0	0	0	0	0	0	0	0	0	0	0	0	0	0	0	0	0	0	0	0	0	0	0	0	0	0	0	0	0	0	0	0	32	0
1e1e125da4ba6c7f4bb91ede66d6228d	0	0	0	0	0	0	0	0	0	0	0	0	0	0	0	0	0	0	0	0	0	0	0	0	0	0	0	0	0	0	0	0	0	0	0	0	0	0	0	0	0	0	0	0	0	0	0	0	12
1e24beb381afcbc992cac1ae39fdd4bf	0	0	0	0	0	0	0	0	0	0	0	0	39	0	0	0	0	0	0	0	0	0	0	0	0	0	0	0	0	0	0	0	0	0	0	0	0	0	0	0	0	0	0	0	0	0	0	0	0
1e26d67f894b165f521bd9e3c857534c	0	0	0	0	0	0	0	0	0	0	0	0	0	0	0	0	0	0	68	0	0	0	0	0	0	0	0	0	0	0	0	0	0	0	0	0	0	0	0	0	0	0	0	0	0	0	0	0	0
1e2b33354347a38ec0bbabd1f846c798	0	0	0	0	0	0	0	0	0	0	0	0	0	0	0	0	0	0	0	0	0	0	0	0	0	0	0	0	0	0	8	0	0	0	0	0	0	0	0	0	0	0	0	0	0	0	0	0	0
1e2dbd7c49978925c2608f6beef6760b	0	0	0	0	0	0	0	0	0	0	0	0	0	0	0	0	0	0	0	0	0	0	0	0	0	0	0	0	0	0	0	0	0	0	0	0	0	7	0	0	0	0	0	0	0	0	0	0	0
1e309b0e4f779caf71a4d30369e7c6bd	0	0	0	0	0	0	0	0	0	0	0	0	0	0	0	0	0	0	0	0	0	0	0	0	0	0	0	0	2	0	0	0	0	0	0	0	0	0	0	0	0	0	0	0	0	0	0	0	0
1e30fff1dd31a8b402e30ee2b11cf51e	0	0	0	3	0	0	0	0	0	0	0	0	0	0	0	0	0	0	0	0	0	0	0	0	0	0	0	0	0	0	0	0	0	0	0	0	0	0	0	0	0	0	0	0	0	0	0	0	0
1e332893562d686412877fdb1018fe02	0	0	0	10	0	0	0	0	0	0	0	0	0	0	0	0	0	0	0	0	0	0	0	0	0	0	0	0	0	0	0	0	0	0	0	0	0	0	0	0	0	0	0	0	0	0	0	0	0
1e345947e1f2befb3eb72bb4c0da5268	0	0	0	0	0	0	0	0	0	0	0	0	0	0	0	0	0	0	0	0	0	0	0	0	0	0	0	0	0	0	0	0	0	0	0	0	0	0	0	0	0	0	0	0	0	0	0	0	2
1e40330848e9de6e2a0f5c91adf7b370	0	0	0	0	0	0	0	0	0	88	0	0	0	0	0	0	0	0	0	0	0	0	0	0	0	0	0	0	0	0	0	0	0	0	0	0	0	0	0	0	0	0	0	0	0	0	0	0	0
1e4134b7498468b73e129da84b101dd0	0	0	0	0	0	0	0	0	0	0	0	0	0	0	0	0	0	0	0	0	0	0	0	0	0	0	0	0	0	0	0	0	0	0	0	0	0	0	0	0	2	0	0	0	0	0	0	0	0
1e4736f4ff39fa990418eebe15e80703	0	0	0	0	0	0	0	0	0	0	0	0	0	0	0	0	0	0	0	0	0	0	0	0	0	0	0	0	0	0	0	0	0	0	0	0	0	0	0	0	0	0	0	0	0	0	0	0	16
1e4bf150f1d930a78697dc6a5888bc35	0	0	0	0	0	0	0	0	0	0	0	0	0	0	0	0	0	0	0	0	0	0	5	0	0	0	0	0	0	0	0	0	0	0	0	0	0	0	0	0	0	0	0	0	0	0	0	0	0
1e4dda14b5c392627770bcb56e9f2b66	0	0	0	0	0	0	0	0	0	0	0	0	0	0	0	0	0	89	0	0	0	0	0	0	0	0	0	0	0	0	0	0	0	0	0	0	0	0	0	0	0	0	0	0	0	0	0	0	0
1e505c4d5a66073a3f38252b96005e1e	0	0	0	0	0	0	0	0	0	0	0	0	0	0	0	23	0	0	0	0	0	0	0	0	0	0	0	0	0	0	0	0	0	0	0	0	0	0	0	0	0	0	0	0	0	0	0	0	0
1e53a4edfbe3d4d7b8cbd9291dacc6a1	0	0	0	0	0	0	0	0	0	0	0	0	0	0	0	0	0	0	0	0	0	0	0	0	0	0	0	0	0	0	0	0	0	0	0	0	0	0	5	0	0	0	0	0	0	0	0	0	0
1e5e1091e22c952b4daf56fd2daad3b0	0	0	0	0	4	0	0	0	0	0	0	0	0	0	0	0	0	0	0	0	0	0	0	0	0	0	0	0	0	0	0	0	0	0	0	0	0	0	0	0	0	0	0	0	0	0	0	0	0
1e68716d2e65bdc6fb9b1e13d09bd18b	0	0	0	0	0	0	0	0	0	0	0	0	0	0	0	0	0	0	0	0	0	0	0	0	0	0	0	0	0	0	0	0	0	0	0	0	0	0	0	0	0	0	0	0	0	0	0	0	0
1e79ec1fe66bb95f642b3da122e9c7d4	0	0	0	0	0	0	0	0	0	0	0	0	0	0	0	0	0	0	0	0	0	0	0	0	0	0	0	0	0	0	0	0	0	0	0	0	0	0	0	0	0	0	0	0	0	0	0	0	0
1e79ee5cad29c466611b9148b785435b	10	0	0	0	0	0	0	0	0	0	0	0	0	0	0	0	0	0	0	0	0	0	0	0	0	0	0	0	0	0	0	0	0	0	0	0	0	0	0	0	0	0	0	0	0	0	0	0	0
1e7be5df8d9ba50a75751b4969180d52	0	0	0	0	0	0	0	0	0	55	0	0	0	0	0	0	0	0	0	0	0	0	0	0	0	0	0	0	0	0	0	0	0	0	0	0	0	0	0	0	0	0	0	0	0	0	0	0	0
1e7f3a117c62c943cf54f2679105a317	0	0	0	0	0	0	0	0	0	0	0	0	0	0	156	0	0	0	0	0	0	0	0	0	0	0	0	0	0	0	0	0	0	0	0	0	0	0	0	0	0	0	0	0	0	0	0	0	0
1e7fb7ed4016a8c922933c7d95f82dca	0	0	0	0	0	0	0	0	0	0	0	0	0	0	0	0	0	48	0	0	0	0	0	0	0	0	0	0	0	0	0	0	0	0	0	0	0	0	0	0	0	0	0	0	0	0	0	0	0
1e85e357e76311b4951082c9ce99848f	0	0	0	0	0	0	0	0	0	0	0	0	0	0	0	0	0	0	0	0	0	3	0	0	0	0	0	0	0	0	0	0	0	0	0	0	0	0	0	0	0	0	0	0	0	0	0	0	0
1e86b4923af3ae9b0cfdb0db011f0873	0	0	0	122	0	0	0	0	0	0	0	0	0	0	0	0	0	0	0	0	0	0	0	0	0	0	0	0	0	0	0	0	0	0	0	0	0	0	0	0	0	0	0	0	0	0	0	0	0
1e8b2d08295e56b77f7c701a6c42f577	0	0	0	123	0	0	0	0	0	0	0	0	0	0	0	0	0	0	0	0	0	0	0	0	0	0	0	0	0	0	0	0	0	0	0	0	0	0	0	0	0	0	0	0	0	0	0	0	0
1e8b42ec6c879edf6bf20916a45d401f	0	0	0	0	0	0	0	0	0	0	0	0	0	0	0	10	0	0	0	0	0	0	0	0	0	0	0	0	0	0	0	0	0	0	0	0	0	0	0	0	0	0	0	0	0	0	0	0	0
1eaf49618fe4a31ab76864c0af951995	0	0	0	0	0	0	0	0	0	0	0	0	0	0	0	237	0	0	0	0	0	0	0	0	0	0	0	0	0	0	0	0	0	0	0	0	0	0	0	0	0	0	0	0	0	0	0	0	0
1eb34cf04b8ce918476211837f086fdc	0	0	0	0	0	0	0	0	0	0	0	0	0	0	0	0	0	0	0	0	0	0	0	0	0	0	0	0	0	0	0	0	0	0	0	0	0	0	29	0	0	0	0	162	0	104	0	157	0
1eb9fc395e59c24ba7454411f2e19d63	0	0	0	0	0	0	0	0	0	127	0	0	0	0	0	151	0	0	0	0	0	0	0	0	0	0	0	0	0	0	0	0	0	0	0	0	0	0	0	0	0	0	0	0	0	0	0	0	0
1ebd1af65f872b5deaa52dcaf125fa03	0	0	4	0	0	0	0	0	0	0	0	0	0	0	0	0	0	0	0	0	0	0	0	0	0	0	0	0	0	0	0	0	0	0	0	0	0	0	0	0	0	0	0	0	0	0	0	0	0
1ecb32b6cbc8e10dda6626d1158a0ab2	0	0	0	0	0	0	0	0	0	0	0	0	0	0	0	0	0	0	0	0	0	10	0	0	0	0	0	0	0	0	0	0	0	0	0	0	0	0	0	0	0	0	0	0	0	0	0	0	0
1ecdd8f77e4dfc0f1a17de91ed6d8a2f	177	0	0	0	0	0	0	0	21	0	0	0	0	309	0	0	0	0	71	198	101	0	134	0	0	0	0	0	0	0	0	0	0	0	0	0	0	0	0	0	0	0	0	0	0	0	0	0	0
1ececcbb904f0f02d0e46d87e958b101	0	0	0	0	0	0	0	0	0	0	0	0	0	0	0	0	0	0	0	0	0	0	0	0	0	0	0	0	0	0	0	0	0	0	0	0	0	0	0	0	0	0	0	0	0	0	0	0	0
1ed0a74dc85c467463aa517e8bb63e4c	0	0	0	0	0	0	0	0	0	0	0	0	0	0	0	0	0	0	0	0	0	0	0	0	0	0	0	0	0	0	3	0	0	0	0	0	0	0	0	0	0	0	0	0	0	0	0	0	0
1ed283eb0f9bcb54d862b00bde16a6f9	0	0	0	0	0	0	0	0	0	0	0	0	0	162	0	0	0	0	0	0	0	0	0	0	0	0	0	0	0	0	0	0	0	0	0	0	0	0	0	0	0	0	0	0	0	0	0	0	0
1ed479cc8e6fcf1c51365d25cd0501f4	0	0	0	0	0	0	0	0	0	0	0	0	0	0	0	0	0	0	0	0	0	0	95	0	0	0	0	0	0	0	0	0	0	0	0	0	0	0	0	0	0	0	0	0	0	0	0	0	0
1ed65fea8f3877a77a3313be7f90ff27	0	0	0	0	0	0	0	0	0	0	0	0	0	0	0	0	0	0	0	0	0	0	0	0	0	0	0	0	0	0	0	0	0	0	0	0	0	0	0	0	0	0	0	0	0	0	0	0	0
1ed78029908a6e64a90f5033d29bdc38	0	0	0	0	0	0	0	0	0	0	0	0	0	0	0	0	0	0	0	0	96	0	0	0	0	0	0	0	0	0	0	0	0	0	0	0	0	0	0	0	0	0	0	0	0	0	0	0	0
1ed8a375d5750529e721b8e3b9a44bde	0	0	0	0	0	0	0	0	0	0	0	0	0	0	0	0	0	0	0	0	0	0	0	0	0	0	0	0	0	0	0	0	6	0	0	0	0	0	0	0	0	0	0	0	0	0	0	0	0
1ee030ddc5566d459dae92d6ff5f6710	0	0	0	0	0	0	0	0	0	0	0	0	0	0	0	0	0	0	0	2	0	0	0	0	0	0	0	0	0	0	0	0	0	0	0	0	0	0	0	0	0	0	0	0	0	0	0	0	0
1ee0d6951d6a83b87c9c28623258a3f6	0	0	0	222	0	0	0	0	0	0	0	0	0	0	0	0	0	0	0	0	0	0	0	0	0	0	0	0	0	0	0	0	0	0	0	0	0	0	0	0	0	0	0	0	0	0	0	0	0
1ee5407dcd98273bed4305f4958d72ce	0	0	0	0	0	0	0	77	0	0	0	0	0	0	0	0	0	0	0	0	0	0	0	0	0	0	0	0	0	0	0	0	0	0	0	0	0	0	0	0	0	0	0	0	0	0	0	0	0
1ee814d46f5cccaee43f4968135fd4be	0	0	0	2	0	0	0	0	0	0	0	0	0	0	0	0	0	0	0	0	0	0	0	0	0	0	0	0	0	0	0	0	0	0	0	0	0	0	0	0	0	0	0	0	0	0	0	0	0
1eecbc3768f6ae6c78cbee485a54872b	0	0	0	0	0	0	0	0	0	0	0	0	0	0	0	0	0	0	0	11	0	0	0	0	0	0	0	0	0	0	0	0	0	0	0	0	0	0	0	0	0	0	0	0	0	0	0	0	0
1ef0803177a73578e6710e6876b05a56	0	0	0	0	0	0	0	0	0	0	0	0	0	0	0	0	0	0	0	0	0	0	0	0	0	0	0	0	0	0	0	0	0	0	0	0	0	0	0	0	0	0	0	24	0	0	295	67	0
1ef6284c06b521b5779f323f391e3b9a	0	0	0	0	0	0	0	0	0	0	0	0	0	0	0	2	0	0	0	0	0	0	0	0	0	0	0	0	0	0	0	0	0	0	0	0	0	0	0	0	0	0	0	0	0	0	0	0	0
1f0481c4fc1ddc5a118dd691b40a1670	55.6629	55.6629	55.6629	55.6629	55.6629	55.6629	55.6629	55.6629	55.6629	55.6629	55.6629	55.6629	55.6629	55.6629	55.6629	55.6629	55.6629	55.6629	55.6629	55.6629	55.6629	55.6629	55.6629	55.6629	55.6629	55.6629	55.6629	55.6629	55.6629	55.6629	738.663	193.663	82.6629	0	135.171	0	0	0	3476.17	0	0	0	0	0	102.171	0	0	0	0
1f06fd6c45ec7f3d80fe3c36d0538691	0	0	0	0	0	0	0	0	0	0	0	0	0	0	0	0	0	0	0	0	0	0	0	0	0	0	0	0	5	0	0	0	0	0	0	0	0	0	0	0	0	0	0	0	0	0	0	0	0
1f0f784d29a925880cac951b8c6fc9c0	0	0	0	0	0	0	0	0	0	0	0	0	0	250	0	0	0	0	0	0	0	0	0	0	0	0	0	0	0	0	0	0	0	0	0	0	0	0	0	0	0	0	0	0	0	0	0	0	0
1f126f11dfdf4aae38d531c488808466	0	0	0	0	0	0	0	0	0	0	69	0	0	0	0	0	0	0	0	0	0	0	0	0	0	0	0	0	0	0	0	0	0	0	0	0	0	0	0	0	0	0	0	0	0	0	0	0	0
1f1fdd207053c1d1df4321bbd4cd7abf	0	0	0	0	0	0	0	0	0	0	0	0	0	0	0	0	0	0	0	14	0	0	0	0	0	0	0	0	0	0	0	0	0	0	0	0	0	0	0	0	0	0	0	0	0	0	0	0	0
1f2136b0d5efb90f3ae52ce6c5cec73e	0	0	0	0	0	0	0	0	0	0	0	0	0	0	0	0	0	0	0	0	0	0	0	0	0	0	0	0	0	0	0	0	0	0	0	0	0	0	0	0	0	0	0	0	0	0	0	0	0
1f2d80cb58bffcbdf961cd4bdcbe473b	0	0	0	0	0	0	0	9	0	0	0	0	0	0	0	0	0	0	0	0	0	0	0	0	0	0	0	0	0	0	0	0	0	0	0	0	0	0	0	0	0	0	0	0	0	0	0	0	0
1f37822504bc38fd9b3cf853dc6990e9	0	0	0	0	0	0	0	0	0	0	0	0	0	0	7	0	0	0	0	0	0	0	0	0	0	0	0	0	0	0	0	0	0	0	0	0	0	0	0	0	0	0	0	0	0	0	0	0	0
1f3c3bb4dade26ae7bbc5572eadbbbc1	0	0	0	0	0	0	0	0	4	0	0	0	0	0	0	0	0	0	0	0	0	0	0	0	0	0	0	0	0	0	0	0	0	0	0	0	0	0	0	0	0	0	0	0	0	0	0	0	0
1f43f535f788338594c9104670cf5767	0	3	0	0	0	0	0	0	0	0	0	0	0	0	0	0	0	0	0	0	0	0	0	0	0	0	0	0	0	0	0	0	0	0	0	0	0	0	0	0	0	0	0	0	0	0	0	0	0
1f4b1c64a46efa9dd82dbf17cb342e09	106	0	0	0	0	0	0	0	0	0	0	0	0	0	0	0	0	0	0	0	0	0	0	0	0	0	0	0	0	0	0	0	0	0	0	0	0	0	0	0	0	0	0	0	0	0	0	0	0
1f4caa86c409a867320c1829df91a064	0	0	0	0	0	0	0	0	0	0	0	0	0	0	0	0	0	0	0	14	0	0	0	0	0	0	0	0	0	0	0	0	0	0	0	0	0	0	0	0	0	0	0	0	0	0	0	0	0
1f4d8b17215eac10e5f354a58ea53004	0	0	0	0	0	0	0	0	0	0	0	0	0	0	0	0	0	0	0	0	0	0	0	0	0	0	0	0	0	0	0	0	0	0	0	0	0	0	0	0	0	0	0	0	0	0	0	0	0
1f508689680927f8378454569a0de5b3	0	0	0	0	2	0	0	0	0	0	0	0	0	0	0	0	0	0	0	0	0	0	0	0	0	0	0	0	0	0	0	0	0	0	0	0	0	0	0	0	0	0	0	0	0	0	0	0	0
1f5555af1085dd50719064fbf5bdd7b4	0	0	0	0	0	0	0	0	51	0	0	0	0	0	0	0	0	0	0	0	0	0	0	0	0	0	0	0	0	0	0	0	0	0	0	0	0	0	0	0	0	0	0	0	0	0	0	0	0
1f66a811dfddf00d14b38bc6abe82db7	0	0	0	0	87	0	0	52	0	0	0	55	44	0	0	0	0	0	0	0	0	67	0	0	0	0	0	0	0	0	0	0	0	0	0	0	0	0	0	0	0	0	0	0	0	0	0	0	0
1f69068f30c83970c115364449b83675	0	0	0	0	0	0	0	0	0	0	0	0	0	0	0	0	0	0	0	0	0	0	0	0	0	0	0	0	0	0	0	0	0	14	0	0	0	0	0	0	0	0	0	0	0	0	0	0	0
1f6a07a05cf01534873bb3ef25009d4d	0	37	0	0	0	0	0	0	0	0	0	0	0	0	0	0	0	0	0	0	0	0	0	0	0	0	0	0	0	0	0	0	0	0	0	0	0	0	0	0	0	0	0	0	0	0	0	0	0
1f6a54fd39a2774250304a873e44df04	0	0	0	0	0	0	0	0	0	0	0	0	3	0	0	0	0	0	0	0	0	0	0	0	0	0	0	0	0	0	0	0	0	0	0	0	0	0	0	0	0	0	0	0	0	0	0	0	0
1f6abe7f717f03dc372e7845d9c7f9a7	0	0	0	0	0	0	0	0	0	0	0	0	0	0	0	0	0	0	0	0	0	3	0	0	0	0	0	0	0	0	0	0	0	0	0	0	0	0	0	0	0	0	0	0	0	0	0	0	0
1f6ffde442f65154833a17473dd9ba94	0	0	0	0	0	0	0	0	0	0	0	0	0	0	0	0	0	0	0	0	187	0	0	0	0	0	0	0	0	0	0	0	0	0	0	0	0	0	0	0	0	0	0	0	0	0	0	0	0
1f74f34f287fa16aaef1c39659acda3d	0	0	0	0	0	0	0	0	0	0	0	0	0	0	0	0	0	0	0	2	0	0	0	0	0	0	0	0	0	0	0	0	0	0	0	0	0	0	0	0	0	0	0	0	0	0	0	0	0
1f783cf8fd506a297613d8c9e589a659	0	0	115	0	0	0	0	0	0	0	0	0	0	0	0	0	0	0	0	0	0	0	0	0	0	0	0	0	0	0	0	0	0	0	0	0	0	0	0	0	0	0	0	0	0	0	0	0	0
1f79a0a31c7af428830cbb6d2b338d9a	0	0	0	0	0	0	0	0	0	0	0	0	0	0	0	0	0	0	0	0	0	6	0	0	0	0	0	0	0	0	0	0	0	0	0	0	0	0	0	0	0	0	0	0	0	0	0	0	0
1f7d5dc8eabcfed4859b22011986c657	0	0	0	0	0	0	0	0	0	0	0	0	0	0	0	0	0	0	0	0	0	0	0	0	0	0	0	0	0	0	0	0	16	0	0	0	0	0	0	0	0	0	0	0	0	0	0	0	0
1f83d9d8303915baa934dbb0c203f759	0	0	0	0	0	0	0	0	0	0	0	0	0	0	0	0	193	0	0	0	0	0	0	0	0	0	0	0	0	0	0	0	0	0	0	0	0	0	0	0	0	0	0	0	0	0	0	0	0
1f842d700d4e7340912d15244da92181	0	0	0	0	0	0	0	0	0	0	0	0	0	0	0	50	0	0	0	0	0	0	0	0	0	0	0	0	0	0	0	0	0	0	0	0	0	0	0	0	0	0	0	0	0	0	0	0	0
1f84cca450fe9e901f04cb18e04e3674	0	0	0	0	0	0	0	0	0	0	0	0	0	0	0	0	0	0	0	0	0	0	0	60	0	0	0	0	0	0	0	0	0	0	0	0	0	0	0	0	0	0	0	0	0	0	0	0	0
1f853e7f6f01ba0fa067278665f28574	0	0	0	0	0	0	0	0	0	0	0	0	0	0	0	0	0	0	120	0	0	0	0	0	0	0	0	0	0	0	0	0	0	0	0	0	0	0	0	0	0	0	0	0	0	0	0	0	0
1f8dacdbb0cd2ed6fea202ce32cc8284	0	0	0	0	0	0	0	0	0	0	0	0	0	0	0	0	0	0	0	9	0	0	0	0	0	0	0	0	0	0	0	0	0	0	0	0	0	0	0	0	0	0	0	0	0	0	0	0	0
1f939d6cf9581b1114eeb748fbfab24a	0	0	0	0	0	0	0	0	0	0	0	0	0	0	0	0	0	0	0	0	53	0	0	0	0	0	0	0	0	0	0	0	0	0	0	0	0	0	0	0	0	0	0	0	0	0	0	0	0
1f992b041951423728624ef7a4422c4c	0	0	0	0	0	0	0	0	0	47	0	0	0	0	0	0	0	0	0	0	0	0	0	0	0	0	0	0	0	0	0	0	0	0	0	0	0	0	0	0	0	0	0	0	0	0	0	0	0
1f9bc236230e704b25afccd1c02e2941	28.8345	28.8345	28.8345	28.8345	28.8345	28.8345	28.8345	28.8345	28.8345	28.8345	28.8345	28.8345	28.8345	28.8345	28.8345	28.8345	28.8345	28.8345	28.8345	28.8345	28.8345	28.8345	28.8345	28.8345	100.835	631.835	552.835	28.8345	63.8345	28.8345	28.8345	705.835	28.8345	0	0	0	0	0	0	0	0	0	523.326	58.3262	0	303.326	52.3262	127.326	0
1f9cff06a30ec6fec0bfde681b6a9309	0	0	0	0	0	0	0	0	0	0	0	0	0	0	0	0	0	0	0	0	0	0	0	0	0	0	0	0	0	0	0	0	0	0	0	0	0	0	0	0	0	0	0	0	0	0	0	7	0
1fa238fbb45f3eeb9866bbfed6c38ae6	0	0	0	0	0	0	0	0	0	0	0	0	0	0	0	0	0	0	0	0	0	2	0	0	0	0	0	0	0	0	0	0	0	0	0	0	0	0	0	0	0	0	0	0	0	0	0	0	0
1fa68472bdfb78247fa2d6cc9ce55ba2	0	0	0	0	0	0	0	0	0	0	0	0	0	0	0	0	0	0	0	0	0	0	3	0	0	0	0	0	0	0	0	0	0	0	0	0	0	0	0	0	0	0	0	0	0	0	0	0	0
1fa8de39aa7e1966ed90ff5f389203cb	0	0	0	0	0	0	0	0	0	0	0	0	0	0	0	0	0	0	0	0	0	0	0	0	0	0	0	13	0	0	0	0	0	0	0	0	0	0	0	0	0	0	0	0	0	0	0	0	0
1fab6751909e8dd4a035daf57e0d5400	0	0	0	0	0	38	0	0	0	0	0	0	0	0	0	0	0	0	0	0	0	0	0	0	0	0	0	0	0	0	0	0	0	0	0	0	0	0	0	0	0	0	0	0	0	0	0	0	0
1fbe1c95e92f7becb78ef99fa34b7fba	0	0	0	0	0	0	0	0	0	0	0	0	0	0	0	0	0	0	0	0	0	0	0	2	0	0	0	0	0	0	0	0	0	0	0	0	0	0	0	0	0	0	0	0	0	0	0	0	0
1fc591a1515205815fc1662bf69e3e62	0	0	0	0	0	0	0	0	0	0	0	0	0	0	0	0	0	0	0	0	0	0	0	0	0	0	0	0	0	0	0	0	0	29	0	0	0	0	0	0	0	0	0	0	0	0	0	0	0
1fc7d25079fc6ff5fd5013375d3fe1ef	0	0	0	0	0	0	0	0	0	0	0	0	0	0	0	0	0	0	0	0	0	16	0	0	0	0	0	0	0	0	0	0	0	0	0	0	0	0	0	0	0	0	0	0	0	0	0	0	0
1fcb4879e5b8f5775c8df0c2b19fc02b	0	0	0	0	0	0	0	0	0	0	0	0	0	0	0	0	14	0	0	0	0	0	0	0	0	0	0	0	0	0	0	0	0	0	0	0	0	0	0	0	0	0	0	0	0	0	0	0	0
1fd219e5dd185d9f89c80bf9fae8703c	0	0	0	0	135	0	0	0	0	0	0	0	0	0	0	0	0	0	0	0	0	0	0	0	0	0	0	0	0	0	0	0	0	0	0	0	0	0	0	0	0	0	0	0	0	0	0	0	0
1fe083a40804d2fd91b8f73a402cbc31	0	0	0	0	20	0	0	0	0	0	0	0	0	0	0	0	0	0	0	0	0	0	0	0	0	0	0	0	0	0	0	0	0	0	0	0	0	0	0	0	0	0	0	0	0	0	0	0	0
1feebbe2ebd05a80f4f5bbb970bcf7dd	0	0	0	0	0	0	0	0	0	0	0	0	0	0	0	0	16	0	0	0	0	0	0	0	0	0	0	0	0	0	0	0	0	0	0	0	0	0	0	0	0	0	0	0	0	0	0	0	0
2003f0b3cf0ea15e14fba776a3a0ea2c	0	0	0	0	0	0	0	0	0	0	0	2	0	0	0	0	0	0	0	0	0	0	0	0	0	0	0	0	0	0	0	0	0	0	0	0	0	0	0	0	0	0	0	0	0	0	0	0	0
2008f56dd1fc27ad25818c0cd7972d02	0	0	0	0	69	0	0	0	0	0	0	0	0	0	0	0	0	0	0	0	0	0	0	0	0	0	0	0	0	0	0	0	0	0	0	0	0	0	0	0	0	0	0	0	0	0	0	0	0
200b671dd9cd97d38c6000b38e4d962d	0	0	0	0	0	0	0	0	0	0	0	0	0	0	0	32	0	0	0	0	0	0	0	0	0	0	0	0	0	0	0	0	0	0	0	0	0	0	0	0	0	0	0	0	0	0	0	0	0
20105b0ba92fc93ef259214bf69c74bc	0	53	0	0	0	0	0	0	0	0	0	0	0	0	0	0	0	0	0	0	0	0	0	0	0	0	0	0	0	0	0	0	0	0	0	0	0	0	0	0	0	0	0	0	0	0	0	0	0
2011ba1b4cbb0e309c10eb2a692c76e7	0	0	0	0	0	0	0	0	0	0	0	0	0	0	0	0	0	0	0	0	0	375	0	0	0	0	0	0	0	0	0	0	0	0	0	0	0	0	0	0	0	0	0	0	0	0	0	0	0
2029737ea89f5bf047128fb2238bbad0	0	0	0	0	0	0	0	0	0	0	0	0	0	0	0	0	0	0	0	0	0	0	0	0	0	0	0	0	0	0	0	0	0	0	0	0	0	0	0	0	0	0	0	0	0	0	5	0	0
20309d113068978f41ae8d44d97baa43	0	0	0	0	0	0	0	0	0	40	0	0	0	0	0	0	0	0	0	0	0	0	0	0	0	0	0	0	0	0	0	0	0	0	0	0	0	0	0	0	0	0	0	0	0	0	0	0	0
2036de2b314f70d42751328320685434	0	0	0	0	0	0	0	0	0	0	0	0	0	0	0	0	0	0	0	0	0	0	93	0	0	0	0	0	0	0	0	0	0	0	0	0	0	0	0	0	0	0	0	0	0	0	0	0	0
20375267c87329bba7a774229b857b8a	7.59982	7.59982	7.59982	7.59982	7.59982	7.59982	7.59982	7.59982	7.59982	7.59982	7.59982	7.59982	7.59982	7.59982	7.59982	7.59982	7.59982	7.59982	7.59982	7.59982	7.59982	7.59982	7.59982	7.59982	52.5998	7.59982	7.59982	24.5998	37.5998	7.59982	7.59982	7.59982	7.59982	142.815	0	17.8155	0	237.815	60.8155	0	130.815	0	0	0	0	0	0	0	0
2043712fd79b66e00d45eaae2f356183	0	0	0	0	0	0	0	0	0	0	0	0	0	3	0	0	0	0	0	0	0	0	0	0	0	0	0	0	0	0	0	0	0	0	0	0	0	0	0	0	0	0	0	0	0	0	0	0	0
2046961d66b0a792ea3e9c1414c9b123	0	0	0	0	0	0	0	0	0	0	0	0	0	0	0	0	0	0	0	0	0	0	0	56	0	0	0	0	0	0	0	0	0	0	0	0	0	0	0	0	0	0	0	0	0	0	0	0	0
204c839338ee2269ee0cc9cec82a0d7b	0	0	0	0	0	0	0	0	0	24	0	0	0	0	0	0	0	0	0	0	0	0	0	0	0	0	0	0	0	0	0	0	0	0	0	0	0	0	0	0	0	0	0	0	0	0	0	0	0
204fd3466c16da6233e3bbefcbfd4fab	0	0	0	0	0	0	0	0	0	0	0	0	0	0	0	0	10	0	0	0	0	0	0	0	0	0	0	0	0	0	0	0	0	0	0	0	0	0	0	0	0	0	0	0	0	0	0	0	0
205465c645758dcbac93b08f6b23e5f5	0	0	56	0	0	0	0	0	0	0	0	0	0	0	0	0	0	0	0	0	0	0	0	0	0	0	0	0	0	0	0	0	0	0	0	0	0	0	0	0	0	0	0	0	0	0	0	0	0
2057f623ed50188d7cb5cf57f5ea20d2	0	0	0	0	0	0	0	0	0	0	0	0	0	0	0	0	0	0	9	0	0	0	0	0	0	0	0	0	0	0	0	0	0	0	0	0	0	0	0	0	0	0	0	0	0	0	0	0	0
205ba365cbf6883ead9b18a2a52d54ad	0	0	0	6	0	0	0	0	0	0	0	0	0	0	0	0	0	0	0	0	0	0	0	0	0	0	0	0	0	0	0	0	0	0	0	0	0	0	0	0	0	0	0	0	0	0	0	0	0
2065ba292fd9953daf749227a6e37087	0	0	0	0	0	0	0	0	0	0	0	0	0	0	0	0	0	0	0	0	0	0	7	0	0	0	0	0	0	0	0	0	0	0	0	0	0	0	0	0	0	0	0	0	0	0	0	0	0
20708f9018c9fbf85e80ead497997313	0	0	0	0	0	0	0	0	0	0	0	0	0	0	0	0	0	0	0	0	0	107	0	0	0	0	0	0	0	0	0	0	0	0	0	0	0	0	0	0	0	0	0	0	0	0	0	0	0
20711ca0639daea76d35dea260aabd04	0	0	0	0	0	0	0	0	0	0	0	0	0	0	0	0	7	0	0	0	0	0	0	0	0	0	0	0	0	0	0	0	0	0	0	0	0	0	0	0	0	0	0	0	0	0	0	0	0
207322e6f8511cba17b9dfda72e8f132	0	0	0	0	0	0	0	0	0	0	0	0	0	0	0	0	0	0	0	0	0	0	0	0	0	77.1614	44.1614	0	0	3.16145	0	50.1614	0	7.12939	19.1294	0	0	0	0	0	0	0	0	0	14.1294	0	0	0	0
207ae0abbf86fd4b11a7c00e43238ccd	0	0	0	0	0	0	0	0	0	0	0	39	0	0	0	0	0	0	0	0	0	0	0	0	0	0	0	0	0	0	0	0	0	0	0	0	0	0	0	0	0	0	0	0	0	0	0	0	0
207b2d24295680e2827e3f549e6e273a	0	0	0	0	0	0	0	0	0	0	0	0	0	0	0	0	0	0	0	0	0	0	0	0	0	0	0	0	0	0	0	0	0	0	0	5	0	0	0	0	0	0	0	0	0	0	0	0	0
207c50a4531e3ccbbfa3d9d842191eb7	0	0	0	0	0	0	0	0	0	0	0	0	0	0	0	4	0	0	0	0	0	0	0	0	0	0	0	0	0	0	0	0	0	0	0	0	0	0	0	0	0	0	0	0	0	0	0	0	0
208134d9710bcf4724a053b364b131ae	35.1763	35.1763	35.1763	35.1763	35.1763	35.1763	35.1763	35.1763	35.1763	35.1763	35.1763	35.1763	35.1763	35.1763	35.1763	35.1763	35.1763	35.1763	35.1763	35.1763	35.1763	35.1763	35.1763	35.1763	35.1763	35.1763	35.1763	35.1763	35.1763	35.1763	35.1763	35.1763	91.1763	765.837	0	210.837	194.837	0	0	0	883.837	31.8375	0	0	0	30.8375	562.837	81.8375	0
2094cd61acdb036b0e7e056bf1c24ffb	7	0	0	0	0	0	0	0	0	0	0	0	0	0	0	0	0	0	0	0	0	0	0	0	0	0	0	0	0	0	0	0	0	0	0	0	0	0	0	0	0	0	0	0	0	0	0	0	0
2099b038023a85fe38e7c51805d3fbe3	0	0	0	0	0	0	0	0	0	0	0	0	0	0	0	0	0	0	0	0	0	0	98	0	0	0	0	0	0	0	0	0	0	0	0	0	0	0	0	0	0	0	0	0	0	0	0	0	0
20a3e4d462438c8264d104031f71ec13	0	0	0	0	0	0	0	0	0	0	0	0	0	0	0	0	0	0	3	0	0	0	0	0	0	0	0	0	0	0	0	0	0	0	0	0	0	0	0	0	0	0	0	0	0	0	0	0	0
20a51951a11ff88d162fb07cf30a900b	0	0	0	0	0	0	0	0	0	0	0	0	0	0	0	0	0	0	0	0	0	0	0	0	0	0	0	0	0	0	0	0	0	0	0	0	0	0	0	0	0	0	0	0	0	0	0	0	0
20aa09bf5de29804ae78da6a8240bfe3	0	0	0	0	0	0	0	0	0	0	0	0	0	0	0	0	0	0	0	0	54	0	0	0	0	0	0	0	0	0	0	0	0	0	0	0	0	0	0	0	0	0	0	0	0	0	0	0	0
20b6f6fd9d24602bdeb8d02523ed8c64	0	9	0	0	0	0	0	0	0	0	0	0	0	0	0	0	0	0	0	0	0	0	0	0	0	0	0	0	0	0	0	0	0	0	0	0	0	0	0	0	0	0	0	0	0	0	0	0	0
20c31b34c7fda356f56eb7a56a58d2c0	0	0	0	0	0	0	0	0	0	0	0	0	0	21	0	0	0	0	0	0	0	0	0	0	0	0	0	0	0	0	0	0	0	0	0	0	0	0	0	0	0	0	0	0	0	0	0	0	0
20c5200ab70f704dc208e9405624b46e	0	0	0	0	0	0	0	0	0	0	0	0	0	0	0	0	0	0	0	0	0	0	0	0	0	217	148	0	0	0	0	237	27	0	0	0	0	0	0	0	0	0	0	0	0	0	0	0	0
20c6e892d130aa81ca2de6fcac908fcf	0	0	0	0	0	0	0	0	22	0	0	0	0	0	0	0	0	0	0	0	0	0	0	0	0	0	0	0	0	0	0	0	0	0	0	0	0	0	0	0	0	0	0	0	0	0	0	0	0
20c745600a2915575325cb5700b19ba1	0	0	0	0	0	0	0	0	0	0	0	0	0	0	0	0	0	0	0	0	0	0	0	0	0	0	0	0	0	0	0	0	0	0	0	0	0	0	0	0	0	0	0	4	0	0	0	0	0
20c8d3aeb22a93195fb3f0b0c912db11	0	0	0	0	0	0	108	0	0	0	119	0	0	0	94	0	0	0	0	0	0	0	0	45	0	0	0	0	0	0	0	0	0	0	0	0	0	0	0	0	0	0	0	0	0	0	0	0	0
20cc89447079a968dccac681238dcb72	0	0	0	0	0	0	0	0	0	0	0	0	0	0	0	0	0	46	0	0	0	0	0	0	0	0	0	0	0	0	0	0	0	0	0	0	0	0	0	0	0	0	0	0	0	0	0	0	0
20cdebd897fad778bdf17e7ab8e63581	0	0	0	0	0	0	0	0	0	0	0	0	0	0	0	0	0	0	0	0	126	0	0	0	0	0	0	0	0	0	0	0	0	0	0	0	0	0	0	0	0	0	0	0	0	0	0	0	0
20d6ce5bf2a49048ad25d776c45fc384	0	0	0	0	0	0	37	0	0	0	0	0	0	0	0	0	0	0	0	0	0	0	0	0	0	0	0	0	0	0	0	0	0	0	0	0	0	0	0	0	0	0	0	0	0	0	0	0	0
20e037c7a4dddd92f165bef613e76643	0	0	0	0	0	0	0	0	0	0	0	0	0	0	0	0	92	0	0	0	0	0	0	0	0	0	0	0	0	0	0	0	0	0	0	0	0	0	0	0	0	0	0	0	0	0	0	0	0
20e36696f62eb3a2933e5cec1c4c8702	0	0	0	0	0	0	0	0	0	0	0	0	0	0	0	0	0	0	0	0	16	0	0	0	0	0	0	0	0	0	0	0	0	0	0	0	0	0	0	0	0	0	0	0	0	0	0	0	0
20e419ed9f4761d070a090b47fd2b4b9	0	0	0	0	0	0	0	0	0	0	0	0	0	0	0	0	0	0	0	0	3	0	0	0	0	0	0	0	0	0	0	0	0	0	0	0	0	0	0	0	0	0	0	0	0	0	0	0	0
20f8a9dcd1713ac82789dcfbb405452c	0	0	0	0	0	0	0	0	0	0	0	0	0	0	0	0	0	0	0	0	88	0	0	0	0	0	0	0	0	0	0	0	0	0	0	0	0	0	0	0	0	0	0	0	0	0	0	0	0
20fede99e3d668f567757b1163049c2b	0	0	0	0	0	0	0	0	0	0	0	0	0	0	0	0	0	0	0	0	0	0	0	0	0	0	0	0	0	0	0	0	0	0	0	0	0	0	0	87	0	0	0	0	0	0	0	0	0
210114e86e0da198f7028b54bb4b4a4f	0	0	0	0	0	0	0	0	4	0	0	0	0	0	0	0	0	0	0	0	0	0	0	0	0	0	0	0	0	0	0	0	0	0	0	0	0	0	0	0	0	0	0	0	0	0	0	0	0
21029147f35b8c8e966e8f39d30d327e	0	0	0	0	0	0	0	0	0	0	0	0	0	0	0	0	0	0	0	0	0	0	14	0	0	0	0	0	0	0	0	0	0	0	0	0	0	0	0	0	0	0	0	0	0	0	0	0	0
210a7a97f1de9d2068481b44e20c0ecf	0	0	0	0	0	0	0	0	0	19	0	0	0	0	0	0	0	0	0	0	0	0	0	0	0	0	0	0	0	0	0	0	0	0	0	0	0	0	0	0	0	0	0	0	0	0	0	0	0
210c6cfa3cf661930f46f50c5a66c431	0	0	0	0	8	0	0	0	0	0	0	0	0	0	0	0	0	0	0	0	0	0	0	0	0	0	0	0	0	0	0	0	0	0	0	0	0	0	0	0	0	0	0	0	0	0	0	0	0
210ef095a9571b0305d15afff6ae055b	0	0	0	0	0	0	0	0	0	0	59	0	0	0	0	0	0	0	0	0	0	0	0	0	0	0	0	0	0	0	0	0	0	0	0	0	0	0	0	0	0	0	0	0	0	0	0	0	0
210fb7df5fb62b60affdbedd609470ea	0	0	0	0	0	0	0	0	0	0	0	0	0	0	0	0	0	0	0	0	0	7	0	0	0	0	0	0	0	0	0	0	0	0	0	0	0	0	0	0	0	0	0	0	0	0	0	0	0
210fffe4f1a8b6306655c839561b9ef8	0	0	0	0	0	0	0	0	0	0	0	0	0	0	0	0	0	0	0	0	0	0	0	0	0	0	0	0	0	0	0	0	0	0	0	0	0	0	0	0	0	0	0	0	0	11	0	0	0
2115237413113d51af190d4ed116ce04	0	0	0	0	0	0	0	0	0	0	0	0	0	0	0	0	0	0	0	0	0	0	0	12	0	0	0	0	0	0	0	0	0	0	0	0	0	0	0	0	0	0	0	0	0	0	0	0	0
211bc6fb329caa27372d6280f7a9612d	0	0	0	0	0	0	0	0	0	0	0	0	0	0	0	0	0	0	0	0	0	0	0	0	0	0	0	0	2	0	0	0	0	0	0	0	0	0	0	0	0	0	0	0	0	0	0	0	0
211f357fbfb9eaa306e3dd585060dd18	1.08244	1.08244	1.08244	1.08244	1.08244	1.08244	1.08244	1.08244	1.08244	1.08244	1.08244	1.08244	1.08244	1.08244	1.08244	1.08244	1.08244	1.08244	1.08244	1.08244	1.08244	1.08244	1.08244	1.08244	16.0824	1.08244	1.08244	15.0824	8.08244	1.08244	1.08244	1.08244	30.0824	0	0	0	0	14.4542	34.4542	0	0	0	6.45415	0	0	21.4542	13.4542	0	0
21244344ecc11d34801ea1a3e7e60729	54	31	33	28	75	0	28	0	0	26	126	24	217	28	46	94	88	41	43	0	24	0	38	53	0	0	0	0	0	0	0	0	0	0	0	0	0	0	0	0	0	0	0	0	0	0	0	0	0
2127dce1492f8617a686ffa6da9b0a3c	0	0	0	0	4	0	0	0	0	0	0	0	0	0	0	0	0	0	0	0	0	0	0	0	0	0	0	0	0	0	0	0	0	0	0	0	0	0	0	0	0	0	0	0	0	0	0	0	0
212f53084f97fba446c553a7092aef2a	0	0	0	0	0	0	0	0	0	0	0	0	0	0	0	0	0	0	71	0	0	0	0	0	0	0	0	0	0	0	0	0	0	0	0	0	0	0	0	0	0	0	0	0	0	0	0	0	0
213ec11be947cb33c8e554575ef11e38	0	0	0	0	0	0	0	0	0	0	0	0	0	0	0	0	0	0	0	0	0	0	0	0	0	0	0	0	0	0	0	0	0	0	0	0	0	0	0	0	0	0	0	0	0	0	0	557	0
213fb38e0a22c1bcc3f5b7f6025e4d49	0	0	0	0	0	0	0	0	0	2	0	0	0	0	0	0	0	0	0	0	0	0	0	0	0	0	0	0	0	0	0	0	0	0	0	0	0	0	0	0	0	0	0	0	0	0	0	0	0
2145b1ef1b13742aabf474168d776c20	0	0	0	0	0	0	0	0	0	0	0	0	0	0	0	0	0	0	0	0	0	0	0	0	0	0	0	0	0	0	0	0	0	0	0	0	0	0	0	0	0	0	0	12	0	0	0	0	0
214c70e0028592d0f51a3f8e822f21a6	0	0	26	0	0	0	86	71	0	84	0	0	0	0	59	0	31	82	0	115	51	72	66	55	0	0	0	0	0	0	0	0	0	0	0	0	0	0	0	0	0	0	0	0	0	0	0	0	0
214c7129a0b26fcdd61aa4593169b71f	0	0	0	0	0	0	0	0	0	0	0	255	0	0	0	0	0	0	0	0	0	0	0	0	0	0	0	0	0	0	0	0	0	0	0	0	0	0	0	0	0	0	0	0	0	0	0	0	0
214df6de279c64cf4aeea56c758e1503	77.1257	77.1257	77.1257	77.1257	77.1257	77.1257	77.1257	77.1257	77.1257	77.1257	77.1257	77.1257	77.1257	77.1257	77.1257	77.1257	77.1257	77.1257	77.1257	77.1257	77.1257	77.1257	77.1257	77.1257	141.126	82.1257	126.126	77.1257	77.1257	77.1257	77.1257	77.1257	77.1257	0	0	0	0	0	0	0	0	0	0	0	0	0	0	0	1140.51
214e7ed5987f3dfcf30965208abe8422	0	0	0	107	0	0	0	0	0	0	0	0	0	0	0	0	0	0	0	0	0	0	0	0	0	0	0	0	0	0	0	0	0	0	0	0	0	0	0	0	0	0	0	0	0	0	0	0	0
2154a34fc085f0a611648c8e1d7620e7	0	0	0	0	0	0	0	0	0	0	0	0	0	0	0	0	0	0	0	0	0	0	0	0	0	0	0	0	0	0	0	0	0	0	67	0	0	0	0	0	0	0	0	0	98	0	0	0	0
21560ff683bdcb8ea524d564b79495ad	0	0	0	0	0	0	0	0	0	4	0	0	0	0	0	0	0	0	0	0	0	0	0	0	0	0	0	0	0	0	0	0	0	0	0	0	0	0	0	0	0	0	0	0	0	0	0	0	0
21580e096c50c03a5c794b63e38fa898	0	0	0	0	0	0	0	0	0	0	0	0	0	0	3	0	0	0	0	0	0	0	0	0	0	0	0	0	0	0	0	0	0	0	0	0	0	0	0	0	0	0	0	0	0	0	0	0	0
2161932c757b53e4bc67f5b792e66201	0	0	0	0	0	0	0	0	0	0	0	147	0	0	0	0	0	0	0	0	0	0	0	0	0	0	0	0	0	0	0	0	0	0	0	0	0	0	0	0	0	0	0	0	0	0	0	0	0
2161f30e8bf8651a29369357dba90fc3	0	0	2	0	0	0	0	0	0	0	0	0	0	0	0	0	0	0	0	0	0	0	0	0	0	0	0	0	0	0	0	0	0	0	0	0	0	0	0	0	0	0	0	0	0	0	0	0	0
21652a288a1bdc71c3f39107533c20b9	0	0	0	92	0	0	0	0	0	0	0	0	0	0	0	0	0	0	0	0	0	0	0	0	0	0	0	0	0	0	0	0	0	0	0	0	0	0	0	0	0	0	0	0	0	0	0	0	0
2172bfe21308ce9902a608b996f49ecb	0	0	0	0	0	0	0	0	0	0	0	0	0	0	0	0	0	0	0	0	0	0	0	0	0	39	33	0	0	0	0	48	0	0	0	0	0	0	0	0	0	0	0	0	0	0	0	0	0
2175df4362e0b5477fa0eb267e72f0b5	0	0	0	0	0	0	0	0	0	0	0	0	4	0	0	0	0	0	0	0	0	0	0	0	0	0	0	0	0	0	0	0	0	0	0	0	0	0	0	0	0	0	0	0	0	0	0	0	0
21788184412aeb0fe94ba31f392927bc	0	0	0	0	2	0	0	0	0	0	0	0	0	0	0	0	0	0	0	0	0	0	0	0	0	0	0	0	0	0	0	0	0	0	0	0	0	0	0	0	0	0	0	0	0	0	0	0	0
21869d6e24746af5b0e03bb198bb367f	0	0	0	0	0	0	0	0	0	0	0	0	0	0	0	0	0	0	0	0	0	0	0	0	0	0	0	0	0	0	0	0	0	0	0	0	3	0	0	0	0	0	0	0	0	0	0	0	0
218f40f443caf002f5ad5aa59ee08859	1.854	1.854	1.854	1.854	1.854	1.854	1.854	1.854	1.854	1.854	1.854	1.854	1.854	1.854	1.854	1.854	1.854	1.854	1.854	1.854	1.854	1.854	1.854	1.854	1.854	1.854	1.854	35.854	1.854	185.854	105.854	1.854	1.854	0	0	0	0	0	0	160.995	0	0	0	0	0	0	0	0	17.9952
2197e3ba09521f3b9e56febd16667e87	0	0	0	0	0	0	0	0	0	0	0	0	0	0	0	0	0	0	0	0	0	0	0	0	0	0	0	0	0	0	0	0	0	0	0	0	0	0	0	0	0	0	0	0	0	0	0	0	0
2198c60e32a7154559e01c65ff31114e	0	0	0	0	0	0	0	0	0	0	0	0	0	0	0	0	0	0	0	0	0	0	0	0	0	152	114	0	0	0	0	152	13	0	0	0	0	0	0	0	0	0	0	0	0	0	0	0	0
219f8a3fc08a884e5ca48fb95a2bc37b	0	0	0	27	0	0	0	0	0	0	0	0	0	0	0	0	0	0	0	0	0	0	0	0	0	0	0	0	0	0	0	0	0	0	0	0	0	0	0	0	0	0	0	0	0	0	0	0	0
21abf8ef35f4960fdcaabc9eab3f1786	0	0	0	0	0	0	0	0	0	0	0	0	0	0	0	0	0	0	0	0	0	0	0	0	0	0	0	0	0	0	0	0	0	0	0	0	0	0	0	0	0	40	0	0	0	0	0	0	0
21af71bf48d31ad7d7ae224e97abe611	0	0	0	0	0	0	0	0	0	0	0	0	0	0	0	3	0	0	0	0	0	0	0	0	0	0	0	0	0	0	0	0	0	0	0	0	0	0	0	0	0	0	0	0	0	0	0	0	0
21b5a14f6a460662427c020c7820241e	0	0	0	0	0	0	0	0	0	0	0	0	0	0	0	0	0	0	0	0	0	0	0	0	0	0	0	0	0	0	0	0	0	0	0	0	0	0	0	0	0	0	0	0	0	0	0	0	0
21bbaed47230a3a8e5d8468dfbe6340c	0	0	0	0	0	0	0	0	0	0	0	0	0	0	0	0	0	0	0	0	2	0	0	0	0	0	0	0	0	0	0	0	0	0	0	0	0	0	0	0	0	0	0	0	0	0	0	0	0
21bfbaf47703ff2913d8fa20cb1c28ab	0	0	0	0	0	0	0	0	0	0	0	0	0	0	0	2	0	0	0	0	0	0	0	0	0	0	0	0	0	0	0	0	0	0	0	0	0	0	0	0	0	0	0	0	0	0	0	0	0
21c260d86e80bd12595aa4c219a721f5	0	0	0	0	0	0	0	0	0	0	0	0	0	0	0	0	0	0	0	0	75	0	0	0	0	0	0	0	0	0	0	0	0	0	0	0	0	0	0	0	0	0	0	0	0	0	0	0	0
21c31bc1edc0bece32964b64c55977a9	0	0	0	0	0	0	0	0	0	0	0	0	0	0	0	0	0	0	0	0	0	0	88	0	0	0	0	0	0	0	0	0	0	0	0	0	0	0	0	0	0	0	0	0	0	0	0	0	0
21c4906325d1dc3173b27ccb0190ec05	0	0	0	0	0	0	0	0	0	0	0	0	0	0	0	0	0	0	0	0	0	0	0	0	0	0	0	0	0	0	0	0	0	0	0	0	0	0	0	0	0	0	0	0	0	0	0	0	9
21c4a52c9bd895645bca2d4c2e4862c7	0	0	0	0	0	0	0	0	0	0	0	0	0	0	0	0	2	0	0	0	0	0	0	0	0	0	0	0	0	0	0	0	0	0	0	0	0	0	0	0	0	0	0	0	0	0	0	0	0
21c58a4f18de7b508ffac14dd08a5d11	1.08513	1.08513	1.08513	1.08513	1.08513	1.08513	1.08513	1.08513	1.08513	1.08513	1.08513	1.08513	1.08513	1.08513	1.08513	1.08513	1.08513	1.08513	1.08513	1.08513	1.08513	1.08513	1.08513	1.08513	3.08513	1.08513	1.08513	1.08513	1.08513	1.08513	1.08513	1.08513	1.08513	0	34.4177	0	0	0	0	0	0	0	0	0	29.4177	0	0	0	0
21c89657d67749b7dafba0076e186fcc	0	0	0	0	0	0	0	0	0	0	20	0	0	0	0	0	0	0	0	0	0	0	0	0	0	0	0	0	0	0	0	0	0	0	0	0	0	0	0	0	0	0	0	0	0	0	0	0	0
21cf507c9cae588d69615e51d5bfc586	0	0	0	2	0	0	0	0	0	0	0	0	0	0	0	0	0	0	0	0	0	0	0	0	0	0	0	0	0	0	0	0	0	0	0	0	0	0	0	0	0	0	0	0	0	0	0	0	0
21d0ec6f51b1cfa64d25fad4b4ba4f57	0	0	0	77	0	0	0	0	0	0	0	0	0	0	0	0	0	0	0	0	0	0	0	0	0	0	0	0	0	0	0	0	0	0	0	0	0	0	0	0	0	0	0	0	0	0	0	0	0
21d17c152a812d0f2ddd05b512e78947	0	0	0	0	0	0	0	0	0	0	0	0	0	0	0	0	0	0	0	0	0	0	0	35	0	0	0	0	0	0	0	0	0	0	0	0	0	0	0	0	0	0	0	0	0	0	0	0	0
21d7839449ee0d935174c806775918e1	0	0	0	0	0	0	0	0	0	0	0	0	0	0	0	0	0	0	0	0	0	0	0	0	0	0	0	0	0	0	0	0	0	0	0	0	0	0	0	0	6	0	0	0	0	0	0	0	0
21d95f664fed4a03fa8ddc917f87cfdc	0	0	0	0	0	0	0	0	0	0	0	0	0	0	0	0	0	0	0	0	0	10	0	0	0	0	0	0	0	0	0	0	0	0	0	0	0	0	0	0	0	0	0	0	0	0	0	0	0
21e6ef1e56fc40f618d54b0c91bdb582	2	0	0	0	0	0	0	0	0	0	0	0	0	0	0	0	0	0	0	0	0	0	0	0	0	0	0	0	0	0	0	0	0	0	0	0	0	0	0	0	0	0	0	0	0	0	0	0	0
21e99e1bf395f2bd3d836e7d27e9b069	0	0	0	0	0	0	0	0	0	0	0	0	0	0	0	0	0	0	0	0	0	0	0	0	0	0	0	0	0	0	0	0	0	0	0	0	0	0	0	0	0	0	4	0	0	0	0	0	0
21f303e36c4a668f922d6c093273b45e	0	0	0	0	0	0	0	0	0	0	0	0	0	0	0	0	0	0	0	0	14	0	0	0	0	0	0	0	0	0	0	0	0	0	0	0	0	0	0	0	0	0	0	0	0	0	0	0	0
21f666105ac5546dddb3c5e870d2e454	0	0	0	0	0	0	0	0	0	0	0	0	0	0	0	0	0	0	0	0	0	0	0	0	0	0	0	0	0	0	0	0	96	0	0	0	0	0	0	0	0	0	0	0	0	0	0	0	0
21faa4395b8a4ed8502dae0f1ebb32b0	0	0	0	0	14	0	0	0	0	0	0	0	0	0	0	0	0	0	0	0	0	0	0	0	0	0	0	0	0	0	0	0	0	0	0	0	0	0	0	0	0	0	0	0	0	0	0	0	0
21fab71d8f74e1d3a2b5282e97d8ea02	0	0	0	137	0	0	0	0	0	0	0	0	0	0	0	0	0	0	0	0	0	0	0	0	0	0	0	0	0	0	0	0	0	0	0	0	0	0	0	0	0	0	0	0	0	0	0	0	0
220270f3242195d1fe5654e4cad64006	0	0	0	0	0	0	0	0	0	0	0	0	0	0	0	0	50	0	0	0	0	0	0	0	0	0	0	0	0	0	0	0	0	0	0	0	0	0	0	0	0	0	0	0	0	0	0	0	0
2209bf06fa406adcb0120a2377d98c7e	0	0	0	0	0	0	0	0	0	0	0	0	0	0	0	0	10	0	0	0	0	0	0	0	0	0	0	0	0	0	0	0	0	0	0	0	0	0	0	0	0	0	0	0	0	0	0	0	0
220a03aaca89c20fe0e323a8fee46d91	0	0	0	0	0	0	0	0	0	0	0	0	0	0	0	0	0	0	0	0	0	0	0	24	0	0	0	0	0	0	0	0	0	0	0	0	0	0	0	0	0	0	0	0	0	0	0	0	0
220d493d1070dafa82ff2baa9006931e	0	0	0	0	0	0	0	0	0	0	0	0	0	0	0	0	0	0	0	0	0	0	2	0	0	0	0	0	0	0	0	0	0	0	0	0	0	0	0	0	0	0	0	0	0	0	0	0	0
220e021990ac48fcff50e2a7d5ba2a78	0	0	0	0	0	0	0	0	0	0	0	0	0	0	0	0	0	0	0	0	0	0	14	0	0	0	0	0	0	0	0	0	0	0	0	0	0	0	0	0	0	0	0	0	0	0	0	0	0
2212dbf5fdad0b102edf61b2eb3d2eb1	0	0	0	0	0	0	0	0	0	0	0	0	0	0	0	0	0	0	0	0	5	0	0	0	0	0	0	0	0	0	0	0	0	0	0	0	0	0	0	0	0	0	0	0	0	0	0	0	0
221a8e27cacc04f29b5220e8d43e7318	27	0	0	0	0	0	0	0	0	0	0	0	0	0	0	0	0	0	0	0	0	0	0	0	0	0	0	0	0	0	0	0	0	0	0	0	0	0	0	0	0	0	0	0	0	0	0	0	0
22278b41cfa5ba5eba13f75e3a2b0410	0	0	0	0	0	0	0	0	0	0	0	17	0	0	0	0	0	0	0	0	0	0	0	0	0	0	0	0	0	0	0	0	0	0	0	0	0	0	0	0	0	0	0	0	0	0	0	0	0
22300b88fbede18475f7c951efada59b	0	0	0	0	0	0	0	0	0	0	0	0	0	0	0	0	0	0	0	0	0	0	0	16	0	0	0	0	0	0	0	0	0	0	0	0	0	0	0	0	0	0	0	0	0	0	0	0	0
22346c53515b0b3b636de11172ffde2c	0	0	0	0	0	0	0	0	0	0	63	0	0	0	0	0	0	0	0	0	0	0	0	0	0	0	0	0	0	0	0	0	0	0	0	0	0	0	0	0	0	0	0	0	0	0	0	0	0
2237a0e5aef68b001d56ef3930e09ef7	0	0	0	0	0	0	0	153	0	0	0	133	0	90	0	0	0	0	0	0	16	0	0	72	0	0	0	0	0	0	0	0	0	0	0	0	0	0	0	0	0	0	0	0	0	0	0	0	0
2238c7d8e4d7a4eab5eb5b601977a2e8	0	0	0	0	0	0	0	0	0	0	0	0	0	0	0	0	0	0	0	0	0	0	0	0	0	0	0	0	0	0	0	0	0	0	30	0	0	0	0	0	0	0	0	0	27	0	0	0	0
2239032204125496356638031d65f742	0	0	0	0	0	0	0	0	0	0	0	0	0	0	0	0	0	0	0	0	0	2	0	0	0	0	0	0	0	0	0	0	0	0	0	0	0	0	0	0	0	0	0	0	0	0	0	0	0
223bf4040cc5b5ab668eae72570c1694	0	0	0	0	0	0	0	0	0	0	0	0	0	0	0	0	0	0	0	0	0	0	0	0	0	132	106	0	0	0	0	143	0	0	0	0	0	0	0	0	0	0	0	0	0	0	0	0	0
2243f1503015b6dcc903586a508bb48c	0	0	0	0	0	0	0	0	25	0	0	0	0	0	0	0	0	0	0	0	0	0	0	0	0	0	0	0	0	0	0	0	0	0	0	0	0	0	0	0	0	0	0	0	0	0	0	0	0
2244c608f9d246edf943a34e90588ff1	0	38	0	0	0	0	0	0	0	0	0	0	0	0	0	0	0	0	0	0	0	0	0	0	0	0	0	0	0	0	0	0	0	0	0	0	0	0	0	0	0	0	0	0	0	0	0	0	0
2249f617534ebdcca28e05b886a8f499	0	0	0	0	0	0	0	0	0	0	0	0	71	0	0	0	0	0	0	0	0	0	0	0	0	0	0	0	0	0	0	0	0	0	0	0	0	0	0	0	0	0	0	0	0	0	0	0	0
224d266b147588a000917723c0268775	91.0611	91.0611	91.0611	91.0611	91.0611	91.0611	91.0611	91.0611	91.0611	91.0611	91.0611	91.0611	91.0611	91.0611	91.0611	91.0611	91.0611	91.0611	91.0611	91.0611	91.0611	91.0611	91.0611	91.0611	169.061	112.061	125.061	150.061	91.0611	91.0611	91.0611	112.061	2413.06	0	0	0	0	0	0	0	0	121.547	2390.55	2267.55	0	1698.55	290.547	213.547	0
224d66ae6e9530ff512af19c93505d2a	0	0	0	0	0	0	0	0	0	0	0	20	0	0	0	0	0	0	0	0	0	0	0	0	0	0	0	0	0	0	0	0	0	0	0	0	0	0	0	0	0	0	0	0	0	0	0	0	0
224dddd83f411c415d5922a137a51b8f	0	87	0	0	0	0	0	0	0	0	0	0	0	0	0	0	0	0	0	0	0	0	0	0	0	0	0	0	0	0	0	0	0	0	0	0	0	0	0	0	0	0	0	0	0	0	0	0	0
225352e79f1d349e06378e5ee601d27e	0	0	0	0	0	0	0	0	0	0	0	0	0	0	0	0	0	0	0	0	3	0	0	0	0	0	0	0	0	0	0	0	0	0	0	0	0	0	0	0	0	0	0	0	0	0	0	0	0
225a3b31b57673856aa2118b3fc07e52	0	0	0	0	0	0	0	0	0	0	0	0	0	9	0	0	0	0	0	0	0	0	0	0	0	0	0	0	0	0	0	0	0	0	0	0	0	0	0	0	0	0	0	0	0	0	0	0	0
22653942bd2d04ee931fe874d1660559	0	0	0	0	0	0	0	0	29	82	0	30	29	0	0	0	0	0	33	0	0	40	0	0	0	0	0	0	0	0	0	0	0	0	0	0	0	0	0	0	0	0	0	0	0	0	0	0	0
226c7097ebf34a622c9af71a55409de7	0	0	0	0	0	0	89	0	0	0	0	0	0	0	0	0	0	0	0	0	0	0	0	0	0	0	0	0	0	0	0	0	0	0	0	0	0	0	0	0	0	0	0	0	0	0	0	0	0
226d2bd4351687a7bc0054a4423759fe	0	0	0	0	0	0	0	0	0	0	0	0	0	0	0	0	0	0	0	0	0	0	0	0	0	0	0	16	0	0	0	0	0	0	0	0	0	0	0	0	0	0	0	0	0	0	0	0	0
226fef949bd37a9873f020bc1048808c	0	0	0	0	0	0	0	0	0	0	0	0	0	0	0	0	0	0	0	0	0	55	0	0	0	0	0	0	0	0	0	0	0	0	0	0	0	0	0	0	0	0	0	0	0	0	0	0	0
227002f36096b1c4c737c41aa09db238	4	0	0	0	0	0	0	0	0	0	0	0	0	0	0	0	0	0	0	0	0	0	0	0	0	0	0	0	0	0	0	0	0	0	0	0	0	0	0	0	0	0	0	0	0	0	0	0	0
2278d918505a765549f5da89378e6864	0	0	0	0	0	100	0	0	0	0	0	0	0	0	0	0	0	0	0	0	0	0	0	0	0	0	0	0	0	0	0	0	0	0	0	0	0	0	0	0	0	0	0	0	0	0	0	0	0
227a882633ad92ca76fbb8b2d70ab7a2	53	0	0	0	0	0	19	0	0	0	0	0	0	0	0	0	0	0	0	0	0	0	0	0	0	0	0	0	0	0	0	0	0	0	0	0	0	0	0	0	0	0	0	0	0	0	0	0	0
227f6478a7e0a5cbd0bee17f415f7b8c	0	0	0	0	0	0	0	0	0	0	0	0	0	0	0	0	0	0	0	0	0	0	0	7	0	0	0	0	0	0	0	0	0	0	0	0	0	0	0	0	0	0	0	0	0	0	0	0	0
2287033d981bc771ccec5273d29dc3d0	0	0	0	0	0	0	0	0	0	0	0	0	0	0	0	0	65	0	0	0	0	0	0	0	0	0	0	0	0	0	0	0	0	0	0	0	0	0	0	0	0	0	0	0	0	0	0	0	0
2298648376806044dff06f4321bf651a	0	0	0	0	0	0	102	0	0	0	0	0	0	0	0	0	0	0	0	0	0	0	0	0	0	0	0	0	0	0	0	0	0	0	0	0	0	0	0	0	0	0	0	0	0	0	0	0	0
22a278e6984a81c68b16f65993e7af34	0	0	0	0	0	0	0	0	0	0	0	0	0	0	0	0	0	0	0	0	0	0	0	10	0	0	0	0	0	0	0	0	0	0	0	0	0	0	0	0	0	0	0	0	0	0	0	0	0
22a7b8293ad810594ad6bfb774e9dd7a	0	0	0	0	0	0	0	0	0	0	0	0	0	0	0	0	49	0	0	0	0	0	0	0	0	0	0	0	0	0	0	0	0	0	0	0	0	0	0	0	0	0	0	0	0	0	0	0	0
22b0a779776cc3d227a7930a24e5776f	0	0	0	0	0	0	0	0	0	0	0	0	0	0	0	0	0	0	0	0	0	0	0	0	0	0	0	0	0	0	0	0	0	0	0	0	0	0	0	0	0	0	4	0	0	0	0	0	0
22b2d81a29cebfe5f976b0dc95008ea0	0	0	9	0	0	0	0	0	0	0	0	0	0	0	0	0	0	0	0	0	0	0	0	0	0	0	0	0	0	0	0	0	0	0	0	0	0	0	0	0	0	0	0	0	0	0	0	0	0
22b5319150ed859ae1065c023ce2c2d7	0	0	0	0	0	0	0	0	0	0	0	0	112	0	0	0	0	0	0	0	0	0	0	0	0	0	0	0	0	0	0	0	0	0	0	0	0	0	0	0	0	0	0	0	0	0	0	0	0
22cbae11caa97549cb4ababeb0279f2d	0	46	0	0	0	0	0	0	0	0	0	0	0	0	0	0	0	0	0	0	0	0	0	0	0	0	0	0	0	0	0	0	0	0	0	0	0	0	0	0	0	0	0	0	0	0	0	0	0
22cdef678821c3fe52ade83a9e937d78	0	0	0	0	0	0	0	0	0	114	0	0	0	0	0	0	0	0	0	0	0	0	0	0	0	0	0	0	0	0	0	0	0	0	0	0	0	0	0	0	0	0	0	0	0	0	0	0	0
22d0325f24cf34fac2b82e6f2e777782	0	0	0	0	0	0	0	0	0	0	6	0	0	0	0	0	0	0	0	0	0	0	0	0	0	0	0	0	0	0	0	0	0	0	0	0	0	0	0	0	0	0	0	0	0	0	0	0	0
22d0d6746f8547c6c9b1df6d37b7fc6e	0	0	0	0	0	0	0	0	6	0	0	0	0	0	0	0	0	0	0	0	0	0	0	0	0	0	0	0	0	0	0	0	0	0	0	0	0	0	0	0	0	0	0	0	0	0	0	0	0
22e55c0432ef889721c9370f338b8101	183	0	0	0	0	0	0	0	0	0	0	0	0	0	0	0	0	0	0	0	0	0	0	0	0	0	0	0	0	0	0	0	0	0	0	0	0	0	0	0	0	0	0	0	0	0	0	0	0
22e916693b58d4d21b8d77aefc918073	0	0	0	0	0	0	0	0	0	0	0	0	0	0	0	0	0	0	0	102	0	0	0	0	0	0	0	0	0	0	0	0	0	0	0	0	0	0	0	0	0	0	0	0	0	0	0	0	0
22fc935de05be15f351c1280ef106f98	0	0	0	0	0	0	0	0	0	0	0	0	0	0	0	0	0	0	0	0	0	0	0	0	0	0	0	0	0	0	0	0	0	0	0	0	0	0	0	0	0	0	0	0	0	25	0	0	0
23001eff7e49541ddbde0a1e59b9bc21	0	0	0	0	0	0	0	0	0	0	0	0	0	0	0	0	0	0	0	0	0	0	0	0	0	0	0	0	0	0	0	0	0	0	0	0	0	0	0	6	0	0	0	0	0	0	0	0	0
2309ac5528b2957af03e3b66af202e56	0	0	0	0	0	0	0	0	0	0	0	0	0	0	0	0	52	0	167	0	240	0	0	0	0	0	0	0	0	0	0	0	0	0	0	0	0	0	0	0	0	0	0	0	0	0	0	0	0
230c453024c2600fb683a1dbdce4705c	0	0	0	0	0	0	0	0	0	0	0	0	0	0	0	0	0	0	0	0	0	0	0	0	0	0	0	0	0	10.5157	0	0	17.5157	0	0	0	0	0	0	17.2757	0	0	0	0	6.2757	9.2757	0	0	0
23123a41b4f21a25a3363eaddb54ed0d	0	0	74	0	0	0	0	0	0	0	0	0	0	0	0	0	0	0	0	0	0	0	0	0	0	0	0	0	0	0	0	0	0	0	0	0	0	0	0	0	0	0	0	0	0	0	0	0	0
231856e63188f7c7fe9e269526c93bc9	0	0	0	0	0	0	148	0	0	0	0	0	0	0	0	0	0	0	0	0	0	0	0	0	0	0	0	0	0	0	0	0	0	0	0	0	0	0	0	0	0	0	0	0	0	0	0	0	0
23194628e5b7f34c7fb838cd0b198f28	0	0	0	0	0	0	0	0	0	0	0	0	0	0	0	0	0	0	0	0	0	0	0	0	0	0	0	0	0	0	0	0	0	0	0	0	0	0	0	0	0	0	0	3	0	0	0	0	0
231a433257d725b60531b4ca9b5ab825	0	0	0	0	41	0	0	0	0	0	0	0	0	0	77	0	0	0	0	113	0	0	0	0	0	0	0	0	0	0	0	0	0	0	0	0	0	0	0	0	0	0	0	0	0	0	0	0	0
232c9c3ae0a91a142861f4026a7f9687	0	0	0	0	0	0	0	0	0	0	0	0	0	0	0	0	0	0	0	0	0	0	0	0	0	0	0	0	0	0	0	0	0	0	0	0	0	0	0	0	0	0	0	0	0	0	16	0	0
232d4496d39ed32beefc1af35c2a8a17	0	0	0	0	0	0	0	0	0	0	120	0	0	0	0	0	0	0	0	0	0	0	0	0	0	0	0	0	0	0	0	0	0	0	0	0	0	0	0	0	0	0	0	0	0	0	0	0	0
232e200eb6f4b53adfe2a9dba03ac03e	0	0	0	0	0	0	0	0	0	0	0	0	0	0	0	0	0	0	0	0	0	183	0	0	0	0	0	0	0	0	0	0	0	0	0	0	0	0	0	0	0	0	0	0	0	0	0	0	0
233bd13f894a81817c0726b92da31fce	0	0	0	0	0	0	43	0	0	0	0	0	0	0	0	0	0	0	0	0	0	0	0	0	0	0	0	0	0	0	0	0	0	0	0	0	0	0	0	0	0	0	0	0	0	0	0	0	0
2342fe5df6331371607831a35c4c7edf	0	0	0	0	0	0	0	0	0	0	0	0	0	0	0	5	0	0	0	0	0	0	0	0	0	0	0	0	0	0	0	0	0	0	0	0	0	0	0	0	0	0	0	0	0	0	0	0	0
23431b9112a2568602a6bb017f173e14	0	0	0	0	0	0	0	0	0	0	0	0	0	0	0	87	0	0	0	0	0	0	0	0	0	0	0	0	0	0	0	0	0	0	0	0	0	0	0	0	0	0	0	0	0	0	0	0	0
2348cb7e25b5e4150d544a19a2210ad8	0	0	0	0	0	0	0	0	0	0	0	0	0	0	0	0	0	0	0	0	0	0	0	0	0	0	0	2	0	0	0	0	0	0	0	0	0	0	0	0	0	0	0	0	0	0	0	0	0
2352cc4ddff92994054c3485220e1afe	0	0	0	0	0	0	0	0	0	0	0	0	0	0	0	0	0	20	0	0	0	0	0	0	0	0	0	0	0	0	0	0	0	0	0	0	0	0	0	0	0	0	0	0	0	0	0	0	0
23594a25ef772f81b1a3586b04ea6eb4	0	0	0	0	0	0	0	0	0	0	73	0	0	0	0	0	0	0	0	0	0	0	0	0	0	0	0	0	0	0	0	0	0	0	0	0	0	0	0	0	0	0	0	0	0	0	0	0	0
235a848b2b5148c7a86413f653faf40a	0	132	0	0	0	0	0	0	0	0	0	0	0	0	0	0	0	0	0	0	0	0	0	0	0	0	0	0	0	0	0	0	0	0	0	0	0	0	0	0	0	0	0	0	0	0	0	0	0
235b6b134c89dacd81dcc39907db9e49	0	34	0	0	0	0	0	0	0	0	0	0	0	0	0	0	0	0	0	0	0	0	0	0	0	0	0	0	0	0	0	0	0	0	0	0	0	0	0	0	0	0	0	0	0	0	0	0	0
2364f95e8a16ce15a10cc3163d1f1e6a	0	0	0	0	0	0	0	0	0	0	0	0	0	0	0	6	0	0	0	0	0	0	0	0	0	0	0	0	0	0	0	0	0	0	0	0	0	0	0	0	0	0	0	0	0	0	0	0	0
2366c3b2dfc6ef861b388ffa2b86096c	0	0	0	0	0	0	0	0	0	0	0	0	0	0	0	0	0	0	0	0	0	0	0	0	0	0	0	0	0	0	2	0	0	0	0	0	0	0	0	0	0	0	0	0	0	0	0	0	0
236bc04b641d8de20dfa52535a488a17	0	0	0	0	0	0	0	0	0	0	0	0	0	0	0	0	0	12	0	0	0	0	0	0	0	0	0	0	0	0	0	0	0	0	0	0	0	0	0	0	0	0	0	0	0	0	0	0	0
236dd1b896ef2eb8e01c823961c36f79	0	0	0	0	0	0	0	0	0	4	0	0	0	0	0	0	0	0	0	0	0	0	0	0	0	0	0	0	0	0	0	0	0	0	0	0	0	0	0	0	0	0	0	0	0	0	0	0	0
236e7aed559ab14ad40a4066b9788d91	0	0	107	0	0	0	0	0	0	0	0	0	0	0	0	0	0	0	0	0	0	0	0	0	0	0	0	0	0	0	0	0	0	0	0	0	0	0	0	0	0	0	0	0	0	0	0	0	0
23702e39433f4a47f2a6fbf59b23a53a	0	0	0	0	0	0	0	0	98	0	0	0	0	0	0	0	0	0	0	0	0	0	0	0	0	0	0	0	0	0	0	0	0	0	0	0	0	0	0	0	0	0	0	0	0	0	0	0	0
2373f401ec951e5b0c2579366d5c8ace	0	0	0	0	0	0	0	0	0	0	0	0	0	0	0	0	0	0	0	0	0	0	15	0	0	0	0	0	0	0	0	0	0	0	0	0	0	0	0	0	0	0	0	0	0	0	0	0	0
237450f1e9fd32b928270307e8a4fb1f	0	0	0	0	156	0	0	0	0	0	0	0	0	0	0	0	0	0	0	0	0	0	0	0	0	0	0	0	0	0	0	0	0	0	0	0	0	0	0	0	0	0	0	0	0	0	0	0	0
237db27dbd63f133c38ecd12849bcf1c	0	0	0	0	0	0	0	0	0	0	0	0	0	0	0	0	0	0	0	0	0	0	0	0	0	0	0	0	0	0	0	0	0	0	0	0	0	0	0	0	0	0	0	0	0	0	0	0	0
237e80e7ce3ab2abe82b702f92db2e1a	0	0	0	0	0	0	0	0	0	0	0	0	0	0	0	0	0	0	0	0	0	4	0	0	0	0	0	0	0	0	0	0	0	0	0	0	0	0	0	0	0	0	0	0	0	0	0	0	0
237f52dee42ac9d65af9e5bbdd95a4bf	0	0	3	0	0	0	0	0	0	0	0	0	0	0	0	0	0	0	0	0	0	0	0	0	0	0	0	0	0	0	0	0	0	0	0	0	0	0	0	0	0	0	0	0	0	0	0	0	0
2383b18f10dc41e52c46239161bff63d	0	0	0	0	0	0	0	0	6	0	0	0	0	0	0	0	0	0	0	0	0	0	0	0	0	0	0	0	0	0	0	0	0	0	0	0	0	0	0	0	0	0	0	0	0	0	0	0	0
23955577b3db46fcaf2760134b0ad063	0	0	0	14	0	0	0	0	0	0	0	0	0	0	0	0	0	0	0	0	0	0	0	0	0	0	0	0	0	0	0	0	0	0	0	0	0	0	0	0	0	0	0	0	0	0	0	0	0
23a7dbef74c09f7fcf30cf67186d82c4	0	0	0	0	0	0	0	0	0	0	0	0	0	0	0	0	0	0	0	0	0	0	0	0	0	9.53567	0	0	0	0	0	0	0	12.2291	0	0	0	0	0	0	0	0	21.2291	10.2291	0	0	0	0	0
23a7e50a9258b576b75c7b3f04f80a7e	0	0	0	0	0	0	0	0	0	0	0	0	0	0	0	0	0	0	0	0	68	0	0	0	0	0	0	0	0	0	0	0	0	0	0	0	0	0	0	0	0	0	0	0	0	0	0	0	0
23a8edabc06a117633ecd47b65051b76	0	0	0	0	0	0	0	0	0	0	0	0	0	0	0	0	0	0	0	0	0	0	0	194	0	0	0	0	0	0	0	0	0	0	0	0	0	0	0	0	0	0	0	0	0	0	0	0	0
23b021fe1e8e1e0e92378600be36199a	0	0	0	0	0	3	0	0	0	0	0	0	0	0	0	0	0	0	0	0	0	0	0	0	0	0	0	0	0	0	0	0	0	0	0	0	0	0	0	0	0	0	0	0	0	0	0	0	0
23b84ad9954ac955c43df253cae78bda	0	0	0	0	0	0	0	0	0	0	0	0	0	0	0	0	177	0	0	0	0	0	0	0	0	0	0	0	0	0	0	0	0	0	0	0	0	0	0	0	0	0	0	0	0	0	0	0	0
23c8aa1ba500cd60b133eade75e23172	0	0	0	0	0	0	0	0	0	0	0	0	0	0	0	0	0	0	0	0	0	0	0	0	0	0	0	0	0	0	0	0	0	4	0	0	0	0	0	0	0	0	0	0	0	0	0	0	0
23ca8694c5c7facfec5e4b564cce1497	0	0	0	0	0	0	0	0	0	68	0	0	0	0	0	0	0	0	0	0	0	0	0	0	0	0	0	0	0	0	0	0	0	0	0	0	0	0	0	0	0	0	0	0	0	0	0	0	0
23d1a8a74f927996e7c01b805807fd4f	41	0	59	39	77	0	0	188	180	0	0	0	0	0	60	0	62	0	0	0	0	0	41	0	0	0	0	0	0	0	0	0	0	0	0	0	0	0	0	0	0	0	0	0	0	0	0	0	0
23dfefa513822722992daf468bac175a	0	0	0	0	0	0	0	0	0	0	0	0	0	0	0	0	0	0	0	0	0	0	0	0	0	0	0	0	0	0	17	0	0	0	0	0	0	0	0	0	0	0	0	0	0	0	0	0	0
23e14c5a958e378d6cda2631b51d60f1	15	0	0	0	0	0	0	0	0	0	0	0	0	0	0	0	0	0	0	0	0	0	0	0	0	0	0	0	0	0	0	0	0	0	0	0	0	0	0	0	0	0	0	0	0	0	0	0	0
23e44a54c935a53d20a3e99ee8ba8f31	0	0	0	0	0	5	0	0	0	0	0	0	0	0	0	0	0	0	0	0	0	0	0	0	0	0	0	0	0	0	0	0	0	0	0	0	0	0	0	0	0	0	0	0	0	0	0	0	0
23e92eb595fb5412c06734169fc35748	0	0	0	0	0	0	0	0	0	0	0	0	0	0	0	0	0	0	0	0	5	0	0	0	0	0	0	0	0	0	0	0	0	0	0	0	0	0	0	0	0	0	0	0	0	0	0	0	0
23eefcfa86a3c3a9f9a35f80a7045dec	0	0	0	0	0	0	0	0	0	0	0	0	0	0	0	0	0	0	0	5	0	0	0	0	0	0	0	0	0	0	0	0	0	0	0	0	0	0	0	0	0	0	0	0	0	0	0	0	0
23f95c036fa3743d81f9f049bf51a28c	0	0	0	0	0	0	0	0	0	0	0	0	0	0	0	32	0	0	0	0	0	0	0	0	0	0	0	0	0	0	0	0	0	0	0	0	0	0	0	0	0	0	0	0	0	0	0	0	0
23fb0dba5e9ee540a2f701c119951e4f	0	0	0	0	0	0	0	0	0	0	0	0	0	0	0	0	0	0	0	0	0	0	68	0	0	0	0	0	0	0	0	0	0	0	0	0	0	0	0	0	0	0	0	0	0	0	0	0	0
23fcdb90480f42bacc643b045f97bd90	0	0	0	0	0	0	0	0	0	0	0	0	0	0	0	0	0	0	0	0	0	0	0	0	0	0	0	0	0	0	0	0	0	0	0	0	0	0	0	0	0	4	0	0	0	0	0	0	0
2404f10a29a417ccaf3845d891b9c472	0	0	0	0	0	0	0	0	0	0	0	0	0	0	0	0	0	173	0	0	0	0	0	0	0	0	0	0	0	0	0	0	0	0	0	0	0	0	0	0	0	0	0	0	0	0	0	0	0
2413cd7436c11b6d78cc2ad9c14f57f5	0	0	62	0	0	0	0	0	0	0	0	40	0	45	17	0	0	0	0	29	0	0	0	0	0	0	0	0	0	0	0	0	0	0	0	0	0	0	0	0	0	0	0	0	0	0	0	0	0
241e1b4b80ab2dbf5a4c73ad25c28cfb	0	0	0	0	0	0	0	0	0	0	0	6	0	0	0	0	0	0	0	0	0	0	0	0	0	0	0	0	0	0	0	0	0	0	0	0	0	0	0	0	0	0	0	0	0	0	0	0	0
241e48b0b8f1054cc880be297dfcd95d	0	0	0	0	0	0	0	0	0	0	0	0	0	0	0	0	0	0	0	0	0	0	0	125	0	0	0	0	0	0	0	0	0	0	0	0	0	0	0	0	0	0	0	0	0	0	0	0	0
2420b4618b6e8359c8fe68afc020f130	0	0	0	0	0	0	0	0	77	0	0	0	0	0	0	0	0	0	0	0	0	0	0	0	0	0	0	0	0	0	0	0	0	0	0	0	0	0	0	0	0	0	0	0	0	0	0	0	0
2422d36a6f952a7bdad92cacac374804	0	0	0	0	0	0	0	0	17	0	0	51	0	0	0	75	0	77	0	0	0	0	0	0	0	0	0	0	0	0	0	0	0	0	0	0	0	0	0	0	0	0	0	0	0	0	0	0	0
242654bae3ff52fd783f6adf2be08541	0	0	0	0	0	0	0	0	0	0	63	0	0	0	0	0	0	0	0	0	0	0	0	0	0	0	0	0	0	0	0	0	0	0	0	0	0	0	0	0	0	0	0	0	0	0	0	0	0
2428441dd5a18b81cb5c77fb758c6933	0	0	0	0	0	0	11	0	0	0	0	0	0	0	0	0	0	0	0	0	0	0	0	0	0	0	0	0	0	0	0	0	0	0	0	0	0	0	0	0	0	0	0	0	0	0	0	0	0
242f12b214d1de2ec42b9c843cf0dce8	0	0	0	0	0	0	0	0	0	0	0	0	0	0	0	0	0	0	0	0	0	0	0	0	0	0	0	0	0	0	0	0	0	0	0	0	0	0	0	0	0	0	0	0	0	4	0	0	0
243172e534597cd4a3f22db9b9c63b05	0	0	0	0	0	0	0	0	164	0	0	0	0	0	0	0	0	0	0	0	0	0	0	0	0	0	0	0	0	0	0	0	0	0	0	0	0	0	0	0	0	0	0	0	0	0	0	0	0
243ab15dfb810a5c26e7341366850236	0	0	0	0	0	0	0	0	0	0	0	0	0	0	0	0	0	0	0	0	68	0	0	0	0	0	0	0	0	0	0	0	0	0	0	0	0	0	0	0	0	0	0	0	0	0	0	0	0
2443dcbfe18a51ca3a444f4280cd5602	0	0	0	26	0	0	0	0	0	0	0	0	0	0	0	0	0	0	0	0	0	0	0	0	0	0	0	0	0	0	0	0	0	0	0	0	0	0	0	0	0	0	0	0	0	0	0	0	0
24515eef3fcc9de979df0b502eeacab8	0	0	0	0	0	0	0	0	0	0	0	0	0	0	0	0	0	0	0	0	0	0	0	0	0	0	0	0	0	0	5	0	0	0	0	0	0	0	0	0	0	0	0	0	0	0	0	0	0
24518679201a50ca7fd66d1084779e51	66	0	62	0	0	0	0	199	141	0	0	0	0	0	0	0	0	0	74	0	38	0	0	96	0	0	0	0	0	0	0	0	0	0	0	0	0	0	0	0	0	0	0	0	0	0	0	0	0
24578db50b9b6240e8ac6a852c590ae4	0	0	0	0	0	0	0	0	0	0	0	0	0	0	0	0	0	0	0	0	0	0	0	0	0	0	0	9.22497	8.22497	0	0	0	14.225	0	0	0	0	0	0	0	0	0	0	5.72175	0	0	0	4.72175	0
245f158298dd1eb42a6213affe80e749	0	3	0	0	0	0	0	0	0	0	0	0	0	0	0	0	0	0	0	0	0	0	0	0	0	0	0	0	0	0	0	0	0	0	0	0	0	0	0	0	0	0	0	0	0	0	0	0	0
2461978f1a7b4ff25fda881e74e8df8e	0	0	0	0	0	0	0	0	0	0	0	0	0	0	0	0	0	0	0	0	0	0	0	0	0	0	0	0	0	0	0	0	0	0	0	2	0	0	0	0	0	0	0	0	0	0	0	0	0
24638bf9d5bb3db2aefbb82597bd2d4e	0	0	0	0	0	0	0	0	0	0	0	0	0	0	0	0	0	0	0	0	110	0	0	0	0	0	0	0	0	0	0	0	0	0	0	0	0	0	0	0	0	0	0	0	0	0	0	0	0
2463bcb5eb5a05f2c73e849aefaae60a	16.1008	16.1008	16.1008	16.1008	16.1008	16.1008	16.1008	16.1008	16.1008	16.1008	16.1008	16.1008	16.1008	16.1008	16.1008	16.1008	16.1008	16.1008	16.1008	16.1008	16.1008	16.1008	16.1008	16.1008	40.1008	62.1008	84.1008	71.1008	41.1008	190.101	259.101	92.1008	421.101	131.289	92.2888	27.2888	0	62.2888	14.2888	225.289	103.289	87.2888	0	67.2888	62.2888	218.289	0	0	9.28883
246cc7cf7840eefebe3df25e41c2425d	0	0	0	0	0	0	0	0	142	0	0	0	0	0	0	0	0	0	0	0	0	0	0	0	0	0	0	0	0	0	0	0	0	0	0	0	0	0	0	0	0	0	0	0	0	0	0	0	0
2474e8c1f55d9e6d714f7e8919278336	0	0	0	0	0	0	0	0	0	0	0	0	0	0	0	0	0	0	0	0	0	0	0	0	0	0	0	0	0	0	0	0	0	0	0	0	0	0	0	0	0	0	0	0	0	0	0	0	0
24790b25e7099889f8d7a997855b89a5	0	0	0	0	0	0	0	0	0	0	0	0	0	0	0	0	0	0	0	0	0	0	0	0	0	0	0	0	0	0	0	0	0	3	0	0	0	0	0	0	0	0	0	0	0	0	0	0	0
2483add7cb733b85706ec1f83cd55cf3	0	0	0	0	0	0	0	0	0	133	0	0	0	0	0	0	0	0	0	0	0	0	0	0	0	0	0	0	0	0	0	0	0	0	0	0	0	0	0	0	0	0	0	0	0	0	0	0	0
24851e85d76f0ed83f3d725f95b55313	0	0	0	0	0	0	0	0	0	0	0	39	0	0	0	0	0	0	0	0	0	0	0	0	0	0	0	0	0	0	0	0	0	0	0	0	0	0	0	0	0	0	0	0	0	0	0	0	0
2486b51455e261a6ff9961170fe4e9c0	0	0	0	0	0	0	0	0	0	0	0	0	0	0	0	0	0	0	0	0	0	0	0	0	0	0	0	0	0	0	0	0	0	0	0	0	0	0	0	0	0	0	0	0	0	0	0	0	0
248d7e7e0531068d6e55c64a16fb6028	0	0	0	0	0	0	0	0	0	0	0	0	0	0	0	3	0	0	0	0	0	0	0	0	0	0	0	0	0	0	0	0	0	0	0	0	0	0	0	0	0	0	0	0	0	0	0	0	0
248f7adce7efa1e5555660d53abdebc0	0	0	0	0	0	0	0	0	0	0	0	0	0	0	0	0	0	0	6	0	0	0	0	0	0	0	0	0	0	0	0	0	0	0	0	0	0	0	0	0	0	0	0	0	0	0	0	0	0
24914048ac32ed004b6ab8a3ec728bec	0	0	0	0	0	0	0	0	0	0	0	55	0	0	0	0	0	0	0	0	0	0	0	0	0	0	0	0	0	0	0	0	0	0	0	0	0	0	0	0	0	0	0	0	0	0	0	0	0
249171ac24d05fb492d89b4d5ea32946	0	0	0	0	0	0	0	0	0	0	0	0	0	0	0	0	0	0	0	0	0	0	0	0	0	0	0	0	0	0	0	0	0	0	0	0	0	0	0	0	0	0	0	16	0	0	0	0	0
24954ced1bab68d743667fef77098baf	0	0	0	9	0	0	0	0	0	0	0	0	0	0	0	0	0	0	0	0	0	0	0	0	0	0	0	0	0	0	0	0	0	0	0	0	0	0	0	0	0	0	0	0	0	0	0	0	0
249a310f8109007108fc0e6f9f3cd059	0	0	0	0	0	0	0	0	0	0	0	0	0	0	0	0	0	0	0	0	0	0	0	0	0	9.20045	6.20045	0	0	0	0	0	0	0	7.73543	0	0	0	0	0	0	0	0	0	10.7354	0	0	0	0
24a3cc49b0c605ad2db7a63b930129c5	0	0	0	0	0	0	175	0	0	0	0	0	0	0	0	0	0	0	0	0	0	0	0	0	0	0	0	0	0	0	0	0	0	0	0	0	0	0	0	0	0	0	0	0	0	0	0	0	0
24ad7a0d73954786a590f171c3a4e775	0	0	0	0	0	0	0	0	0	0	0	0	0	0	0	3	0	0	0	0	0	0	0	0	0	0	0	0	0	0	0	0	0	0	0	0	0	0	0	0	0	0	0	0	0	0	0	0	0
24b8c7ffa57ff38b79d0ac9a38477ea4	0	0	0	0	0	40	0	0	0	0	0	0	0	0	0	0	0	0	0	0	0	0	0	0	0	0	0	0	0	0	0	0	0	0	0	0	0	0	0	0	0	0	0	0	0	0	0	0	0
24bb67b13300449441bdc3403323602d	0	0	0	21	0	0	0	0	0	0	0	0	0	0	0	0	0	0	0	0	0	0	0	0	0	0	0	0	0	0	0	0	0	0	0	0	0	0	0	0	0	0	0	0	0	0	0	0	0
24be8d3e0636b812081dcd7a9bbfbc07	0	0	0	0	0	0	0	0	0	0	0	0	0	0	0	0	0	0	0	0	0	33	0	0	0	0	0	0	0	0	0	0	0	0	0	0	0	0	0	0	0	0	0	0	0	0	0	0	0
24bf6ca6f95de2f0eb76b4c6c779b977	0	0	0	0	0	0	0	0	0	0	0	0	0	0	0	0	0	0	163	0	0	0	0	0	0	0	0	0	0	0	0	0	0	0	0	0	0	0	0	0	0	0	0	0	0	0	0	0	0
24c411b5a95be53ec39a9f1611d68446	0	0	0	0	0	0	0	0	0	0	0	0	0	0	0	0	0	0	0	0	36	0	0	0	0	0	0	0	0	0	0	0	0	0	0	0	0	0	0	0	0	0	0	0	0	0	0	0	0
24cde6850a08b1c1ffc28d457f1f0c48	0	0	0	0	0	0	0	0	0	0	0	0	0	0	0	0	0	0	0	0	86	0	0	0	0	0	0	0	0	0	0	0	0	0	0	0	0	0	0	0	0	0	0	0	0	0	0	0	0
24ce85e0d7b24ed90440b1c13b71a0a8	0	0	5	0	0	0	0	0	0	0	0	0	0	0	0	0	0	0	0	0	0	0	0	0	0	0	0	0	0	0	0	0	0	0	0	0	0	0	0	0	0	0	0	0	0	0	0	0	0
24cf5a91d12213ad9b8de5f2f0477caf	0	0	0	0	0	0	0	7	0	0	0	0	0	0	0	0	0	0	0	0	0	0	0	0	0	0	0	0	0	0	0	0	0	0	0	0	0	0	0	0	0	0	0	0	0	0	0	0	0
24d02ca6d1f654f309e9318dd6f3ea6d	0	0	0	0	0	0	0	0	0	0	0	0	0	0	0	62	0	0	0	0	0	0	0	0	0	0	0	0	0	0	0	0	0	0	0	0	0	0	0	0	0	0	0	0	0	0	0	0	0
24d4f2d6a45565b3742bb279038ed4e5	0	0	0	114	0	0	0	0	0	0	0	0	0	0	0	0	0	0	0	0	0	0	0	0	0	0	0	0	0	0	0	0	0	0	0	0	0	0	0	0	0	0	0	0	0	0	0	0	0
24d5e5b529ee22851a092a5905de6429	0	0	0	0	0	0	0	0	0	0	0	0	0	0	0	0	0	0	0	0	0	0	0	0	0	0	0	0	0	0	0	0	0	0	0	0	0	0	0	0	0	0	0	0	0	0	13	0	0
24dc205ccb203e7a9024808d24c26636	0	0	0	0	0	0	0	0	0	0	0	0	0	68	0	0	0	0	0	0	0	0	0	0	0	0	0	0	0	0	0	0	0	0	0	0	0	0	0	0	0	0	0	0	0	0	0	0	0
24df3316f8a090807b71107106ea281d	0	0	3	0	0	0	0	0	0	0	0	0	0	0	0	0	0	0	0	0	0	0	0	0	0	0	0	0	0	0	0	0	0	0	0	0	0	0	0	0	0	0	0	0	0	0	0	0	0
24e271af2139b93e289f40d0072c6bbb	53	278	34	0	616	50	332	310	160	345	65	438	0	119	132	30	206	126	0	76	72	221	57	77	0	0	0	0	0	0	0	0	0	0	0	0	0	0	0	0	0	0	0	0	0	0	0	0	0
24ee689946f9dfe9e5f9e5400e52357c	0	0	0	0	0	0	0	0	0	0	0	0	0	0	0	0	0	0	0	161	0	0	0	0	0	0	0	0	0	0	0	0	0	0	0	0	0	0	0	0	0	0	0	0	0	0	0	0	0
24ef62e8eab9e05223911f81af09d93d	0	0	0	0	0	0	0	0	0	0	0	0	0	0	0	0	0	19	0	0	0	0	0	0	0	0	0	0	0	0	0	0	0	0	0	0	0	0	0	0	0	0	0	0	0	0	0	0	0
24f1a27314ecae1ba6abcb74364901ae	15	0	0	0	0	0	0	0	0	0	0	0	0	0	0	0	0	0	0	0	0	0	0	0	0	0	0	0	0	0	0	0	0	0	0	0	0	0	0	0	0	0	0	0	0	0	0	0	0
24f750b5a44f4dc9c406e4c7c94cb3bb	0	0	0	0	0	0	0	0	0	0	0	0	0	0	0	0	0	0	0	0	0	0	0	0	0	0	0	0	0	0	0	0	0	0	0	0	0	0	0	0	0	0	0	0	0	0	0	0	0
24f8d6946f85cb600147a5225003608f	0	0	8	0	0	0	0	0	0	0	0	0	0	0	0	0	0	0	0	0	0	0	0	0	0	0	0	0	0	0	0	0	0	0	0	0	0	0	0	0	0	0	0	0	0	0	0	0	0
24fe6e7fcc5851da85926f0b1a72fa8a	0	0	0	0	0	0	0	0	0	0	0	0	0	0	0	0	0	0	0	0	0	0	0	0	0	0	0	0	0	0	0	0	0	0	0	0	0	0	0	0	8	0	0	0	0	0	0	0	0
250946c47fc5cb9c1b0e95cad003c72b	0	0	0	0	0	0	0	0	0	0	0	0	0	0	0	0	0	0	0	0	2	0	0	0	0	0	0	0	0	0	0	0	0	0	0	0	0	0	0	0	0	0	0	0	0	0	0	0	0
250a008c810ed9169ac5932719dd3384	21.6549	21.6549	21.6549	21.6549	21.6549	21.6549	21.6549	21.6549	21.6549	21.6549	21.6549	21.6549	21.6549	21.6549	21.6549	21.6549	21.6549	21.6549	21.6549	21.6549	21.6549	21.6549	21.6549	21.6549	156.655	336.655	332.655	493.655	270.655	131.655	316.655	478.655	1228.65	22.9701	70.9701	4.97012	0	0	9.97012	64.9701	0	0	0	0	109.97	0	31.9701	0	0
250eaeb32533ba2f3d8b76170724d219	0	0	0	0	0	0	0	0	0	0	0	0	0	0	0	0	0	0	0	0	0	0	0	0	0	0	0	0	0	0	0	0	0	0	0	0	0	0	0	0	0	0	0	0	0	0	0	0	0
2512ae65ec50ff3e8ac2d2bd71fb865e	0	0	0	0	0	0	0	0	0	0	0	0	0	0	0	0	0	77	0	0	0	0	0	0	0	0	0	0	0	0	0	0	0	0	0	0	0	0	0	0	0	0	0	0	0	0	0	0	0
25148c6256d2c8254a210038b6350057	0	0	0	0	0	0	0	0	0	0	0	0	0	0	0	0	0	0	0	0	0	0	0	0	0	41	37	0	0	0	0	36	0	0	0	0	0	0	0	0	0	0	0	0	0	0	0	0	0
2516c5dbfe0d224896931741c461fb9f	0	0	0	0	0	0	0	0	0	0	0	0	0	0	0	0	0	0	0	0	0	0	2	0	0	0	0	0	0	0	0	0	0	0	0	0	0	0	0	0	0	0	0	0	0	0	0	0	0
251d6aff9d2a1748f5c0256354fa456b	0	0	0	0	0	0	0	0	0	0	0	0	0	0	0	0	0	0	0	0	35	0	0	50	0	0	0	0	0	0	0	0	0	0	0	0	0	0	0	0	0	0	0	0	0	0	0	0	0
251e0e9aee775552e17203e88bf746a0	0	0	0	0	0	0	0	0	0	0	0	0	0	0	0	0	0	0	0	2	0	0	0	0	0	0	0	0	0	0	0	0	0	0	0	0	0	0	0	0	0	0	0	0	0	0	0	0	0
25216270eee10c5b0b811bee357dd6b3	4.89463	4.89463	4.89463	4.89463	4.89463	4.89463	4.89463	4.89463	4.89463	4.89463	4.89463	4.89463	4.89463	4.89463	4.89463	4.89463	4.89463	4.89463	4.89463	4.89463	4.89463	4.89463	4.89463	4.89463	4.89463	23.8946	19.8946	4.89463	17.8946	299.895	324.895	108.895	23.8946	3.47305	0	0	0	8.47305	1.47305	473.473	0	0	0	0	0	0	0	0	0
2525434844d636513f909d8b7bd6263d	0	0	24	0	0	114	0	0	0	0	0	0	0	44	116	57	0	56	0	0	0	44	88	40	0	0	0	0	0	0	0	0	0	0	0	0	0	0	0	0	0	0	0	0	0	0	0	0	0
25279b4f44509918ecb3372e9db682f2	0	0	0	0	0	0	0	0	0	0	0	0	0	0	30	0	0	0	0	0	0	0	0	0	0	0	0	0	0	0	0	0	0	0	0	0	0	0	0	0	0	0	0	0	0	0	0	0	0
2534c743b6e01a7d9e8ba9e1c4aa6835	0	0	0	133	94	0	0	0	0	0	0	0	0	0	0	0	0	0	0	0	0	0	0	0	0	0	0	0	0	0	0	0	0	0	0	0	0	0	0	0	0	0	0	0	0	0	0	0	0
2537d0b74445b3dc2a62ab8285cc614c	0	0	0	91	0	0	0	0	0	0	0	0	0	0	0	0	0	0	0	0	0	0	0	0	0	0	0	0	0	0	0	0	0	0	0	0	0	0	0	0	0	0	0	0	0	0	0	0	0
2540cfe2f325ef09fb3753bba0912636	0	0	0	0	0	0	0	0	0	0	0	0	0	0	0	0	0	0	13	0	0	0	0	0	0	0	0	0	0	0	0	0	0	0	0	0	0	0	0	0	0	0	0	0	0	0	0	0	0
2544a1f48051adc7acd3e9611b997cca	0	0	0	0	0	0	0	0	0	0	0	0	0	0	0	0	0	0	0	0	38	0	0	0	0	0	0	0	0	0	0	0	0	0	0	0	0	0	0	0	0	0	0	0	0	0	0	0	0
254afd480e6897d355ef6b3cd94b2a6f	0	0	5	0	0	0	0	0	0	0	0	0	0	0	0	0	0	0	0	0	0	0	0	0	0	0	0	0	0	0	0	0	0	0	0	0	0	0	0	0	0	0	0	0	0	0	0	0	0
254b037c7a0f0c2b3ba3d86d3352d5d8	0	0	0	0	0	99	0	0	0	0	0	0	0	0	0	0	0	0	0	0	0	0	0	0	0	0	0	0	0	0	0	0	0	0	0	0	0	0	0	0	0	0	0	0	0	0	0	0	0
254bdb2bc61a4cd9e1bae55ee6df1b0c	0	0	0	0	0	0	0	0	0	0	0	0	0	0	0	0	0	0	0	0	0	0	85	0	0	0	0	0	0	0	0	0	0	0	0	0	0	0	0	0	0	0	0	0	0	0	0	0	0
254d565a4c8fc34b85b1fa85b39edafb	0	0	0	0	0	0	0	0	0	0	0	0	0	0	0	0	0	0	0	0	0	0	0	0	0	0	0	0	0	0	0	0	36	0	0	0	0	0	0	0	0	0	0	0	0	0	0	0	0
2554ca2ee25465fac4fccdef1fd954ba	0	0	0	0	0	0	0	0	0	0	0	0	0	0	0	0	0	0	0	0	0	0	0	0	0	0	0	0	0	0	0	0	0	0	0	0	0	0	0	0	0	0	0	0	0	0	0	0	0
2556cfeba3a31af237c6502ae5c4234b	0	0	0	0	0	0	0	0	0	0	0	110	0	0	0	0	0	0	0	0	0	0	0	0	0	0	0	0	0	0	0	0	0	0	0	0	0	0	0	0	0	0	0	0	0	0	0	0	0
2557f698f1e47b25cd90183c84418f21	123	0	0	0	0	0	0	0	0	0	0	0	0	0	0	0	0	0	0	0	0	0	0	0	0	0	0	0	0	0	0	0	0	0	0	0	0	0	0	0	0	0	0	0	0	0	0	0	0
255bc106e94acacfd51ad049b725e8ce	119	0	0	0	0	0	0	0	0	0	0	0	0	0	0	0	0	0	0	0	0	0	0	0	0	0	0	0	0	0	0	0	0	0	0	0	0	0	0	0	0	0	0	0	0	0	0	0	0
255ecbab7a6203462c1804c43389720d	0	0	0	21	0	0	0	0	0	0	0	0	0	0	0	0	0	0	0	0	0	0	0	0	0	0	0	0	0	0	0	0	0	0	0	0	0	0	0	0	0	0	0	0	0	0	0	0	0
2569520ea095e9e9d9fbaab6bb03e539	0	0	0	0	0	0	0	0	5	0	0	0	0	0	0	0	0	0	0	0	0	0	0	0	0	0	0	0	0	0	0	0	0	0	0	0	0	0	0	0	0	0	0	0	0	0	0	0	0
257943597dcf1593880ae6d61c2ad1bc	0	0	0	0	0	0	0	0	0	0	0	0	0	0	0	0	0	0	0	0	0	0	0	0	0	0	0	0	0	0	0	0	0	0	0	0	0	0	0	0	0	0	0	0	0	0	0	0	0
25814b2afb625cfb5258c5ce0049af08	0	0	22	0	0	0	0	0	0	0	0	0	0	0	0	0	0	0	0	0	0	0	0	0	0	0	0	0	0	0	0	0	0	0	0	0	0	0	0	0	0	0	0	0	0	0	0	0	0
2583b13b4078c0003e12f5b10da90c11	0	0	0	0	0	0	0	0	0	0	0	0	0	0	0	0	66	0	0	0	0	0	0	0	0	0	0	0	0	0	0	0	0	0	0	0	0	0	0	0	0	0	0	0	0	0	0	0	0
25850193499b5aa8842d45f284199eac	0	0	0	0	0	0	0	0	0	0	0	0	0	0	0	0	0	0	0	0	0	0	0	0	22.9187	0	17.9187	0	0	0	0	0	7.91875	0	15.6644	4.66439	0	5.66439	12.6644	0	0	8.66439	0	0	24.6644	0	0	3.66439	0
259071a681adfbf063e425c00d03dc60	0	0	0	0	0	0	0	0	0	0	0	0	0	0	28	0	0	0	0	0	0	0	0	0	0	0	0	0	0	0	0	0	0	0	0	0	0	0	0	0	0	0	0	0	0	0	0	0	0
2593aae11d1e6108af042e2ffdcd0f03	14.5571	14.5571	14.5571	14.5571	14.5571	14.5571	14.5571	14.5571	14.5571	14.5571	14.5571	14.5571	14.5571	14.5571	14.5571	14.5571	14.5571	14.5571	14.5571	14.5571	14.5571	14.5571	14.5571	14.5571	14.5571	14.5571	14.5571	14.5571	14.5571	321.557	354.557	166.557	31.5571	0	0	0	0	0	0	357.104	0	0	0	0	0	0	0	0	306.104
259d1f982e957e18214e4f88b3c34970	4.8091	4.8091	4.8091	4.8091	4.8091	4.8091	4.8091	4.8091	4.8091	4.8091	4.8091	4.8091	4.8091	4.8091	4.8091	4.8091	4.8091	4.8091	4.8091	4.8091	4.8091	4.8091	4.8091	4.8091	4.8091	4.8091	4.8091	63.8091	41.8091	179.809	186.809	73.8091	57.8091	0	49.4888	0	0	0	0	244.489	0	54.4888	0	27.4888	42.4888	0	0	0	32.4888
25a0850f7a3964cc9de69fce405fb199	0	0	0	0	0	0	0	0	0	0	0	0	0	0	0	0	0	0	0	0	0	0	0	0	0	0	0	0	0	0	0	0	0	0	0	0	0	0	0	0	0	0	0	0	0	0	0	0	0
25aadf91d1d51f59c778c5f421bfe2a6	0	0	0	137	0	0	0	0	0	0	0	0	0	0	0	0	0	0	0	0	0	0	0	0	0	0	0	0	0	0	0	0	0	0	0	0	0	0	0	0	0	0	0	0	0	0	0	0	0
25ad1215c4b82d6ae398007341e5ef6b	0	0	0	0	0	0	0	0	0	0	0	0	0	0	0	0	0	0	0	0	0	0	135	0	0	0	0	0	0	0	0	0	0	0	0	0	0	0	0	0	0	0	0	0	0	0	0	0	0
25ad494d87467d9029fed0caa115b5f8	0	0	0	0	0	0	0	0	0	0	0	0	0	0	0	0	0	0	0	0	0	0	0	0	0	0	0	0	0	0	0	0	0	0	10	0	0	0	0	0	0	0	0	0	0	0	0	0	0
25b4b1b9a5c6be1df49114a1282a68e5	1.99084	1.99084	1.99084	1.99084	1.99084	1.99084	1.99084	1.99084	1.99084	1.99084	1.99084	1.99084	1.99084	1.99084	1.99084	1.99084	1.99084	1.99084	1.99084	1.99084	1.99084	1.99084	1.99084	1.99084	1.99084	128.991	112.991	1.99084	1.99084	1.99084	1.99084	188.991	1.99084	0	0	0	0	0	0	0	0	0	0	0	0	0	0	0	0
25b770353a8a12b3d5e4b3997042bb7d	0	0	0	0	0	0	0	0	0	0	0	0	0	0	0	0	0	0	0	0	0	0	0	0	0	0	0	0	0	0	0	0	0	0	0	0	0	0	0	0	0	0	0	0	0	0	0	0	28
25bb3b149843a5f9affc5324fc06600a	0	0	0	0	0	0	0	0	0	0	0	0	0	0	0	0	0	0	0	0	0	0	0	0	0	0	0	0	0	0	0	0	0	0	0	0	0	0	0	0	0	0	0	0	0	0	0	0	0
25bbb93b6e45049916e13fd6effce475	0	0	0	0	0	0	0	0	0	0	0	0	0	0	0	0	0	0	0	0	49	0	0	0	0	0	0	0	0	0	0	0	0	0	0	0	0	0	0	0	0	0	0	0	0	0	0	0	0
25bd7a44f271b2ca8c021f899793e4aa	0	0	0	0	0	0	0	0	0	0	0	0	0	0	0	0	0	0	2	0	0	0	0	0	0	0	0	0	0	0	0	0	0	0	0	0	0	0	0	0	0	0	0	0	0	0	0	0	0
25c13696e0e30eaf6966b68a19d591df	0	0	0	0	0	0	0	0	0	0	0	0	0	0	0	0	0	0	0	0	0	0	0	0	0	0	0	0	0	0	0	0	0	0	0	0	0	0	0	13	0	0	0	0	0	0	0	0	0
25c3e3f0e72335709513cbc2f551f8bf	0	0	0	0	0	0	0	0	0	0	0	0	0	0	0	0	12	0	0	0	0	0	0	0	0	0	0	0	0	0	0	0	0	0	0	0	0	0	0	0	0	0	0	0	0	0	0	0	0
25c8390604c91df04fb67d257d238b5a	0	2	0	0	0	0	0	0	0	0	0	0	0	0	0	0	0	0	0	0	0	0	0	0	0	0	0	0	0	0	0	0	0	0	0	0	0	0	0	0	0	0	0	0	0	0	0	0	0
25d11c805a33ec994041651e916579c4	0	0	0	0	0	0	0	0	0	0	0	0	0	0	0	0	0	0	0	0	0	0	0	2	0	0	0	0	0	0	0	0	0	0	0	0	0	0	0	0	0	0	0	0	0	0	0	0	0
25d59d5d5ea51c2c1234e337f9602aa6	0	0	0	0	0	0	0	0	0	3	0	0	0	0	0	0	0	0	0	0	0	0	0	0	0	0	0	0	0	0	0	0	0	0	0	0	0	0	0	0	0	0	0	0	0	0	0	0	0
25d6ea13ba2ea5249f25904ff2cc344b	0	0	0	0	0	0	0	0	0	0	0	0	0	0	0	0	0	0	0	0	0	107	0	0	0	0	0	0	0	0	0	0	0	0	0	0	0	0	0	0	0	0	0	0	0	0	0	0	0
25d7b973c1cc03d1516e90a8b5703f3f	0	0	0	0	14	0	0	0	0	0	0	0	0	0	0	0	0	0	0	0	0	0	0	0	0	0	0	0	0	0	0	0	0	0	0	0	0	0	0	0	0	0	0	0	0	0	0	0	0
25e0855859676a412f5588c410248ada	0	0	0	0	0	0	0	0	0	0	5	0	0	0	0	0	0	0	0	0	0	0	0	0	0	0	0	0	0	0	0	0	0	0	0	0	0	0	0	0	0	0	0	0	0	0	0	0	0
25e866d5257d5f9b79a48899ad0d10c6	27	0	0	0	0	0	0	0	0	0	0	0	0	0	0	0	0	0	0	0	0	0	0	0	0	0	0	0	0	0	0	0	0	0	0	0	0	0	0	0	0	0	0	0	0	0	0	0	0
25f6535de58700208d6f589e71a921f0	0	0	0	0	0	0	0	0	0	0	0	0	0	0	0	0	0	0	0	0	0	0	13	0	0	0	0	0	0	0	0	0	0	0	0	0	0	0	0	0	0	0	0	0	0	0	0	0	0
25f6c2d76af3e2911df3576203bdc5da	0	0	0	0	0	0	72	0	0	0	0	0	0	0	0	0	0	0	0	0	0	0	0	0	0	0	0	0	0	0	0	0	0	0	0	0	0	0	0	0	0	0	0	0	0	0	0	0	0
25f851375c43221990d17877ed306d6e	0	0	0	0	0	0	0	0	0	0	0	0	0	57	0	0	0	0	0	0	0	0	0	0	0	0	0	0	0	0	0	0	0	0	0	0	0	0	0	0	0	0	0	0	0	0	0	0	0
25f85ea9503e17dfb35697355fd59553	0	0	0	0	0	0	0	0	0	0	0	0	0	0	0	0	0	0	26	0	0	0	0	0	0	0	0	0	0	0	0	0	0	0	0	0	0	0	0	0	0	0	0	0	0	0	0	0	0
25fa9c79605e9ef9f7b5abf42e8232a0	0	0	0	0	0	0	0	0	0	0	0	0	0	0	0	0	0	0	0	0	0	0	0	0	0	0	0	0	0	0	0	0	0	0	0	0	0	0	0	0	0	0	0	0	0	0	13	0	0
25fdea02305d8da688b6ff3657f8eef2	9.37876	9.37876	9.37876	9.37876	9.37876	9.37876	9.37876	9.37876	9.37876	9.37876	9.37876	9.37876	9.37876	9.37876	9.37876	9.37876	9.37876	9.37876	9.37876	9.37876	9.37876	9.37876	9.37876	9.37876	9.37876	9.37876	9.37876	9.37876	9.37876	304.379	284.379	74.3788	9.37876	0	89.1142	0	0	0	0	316.114	0	0	0	0	98.1142	0	0	0	0
25ff4a4e6c6c7bd04c91d4d404696a17	0	0	55	0	0	0	142	0	0	0	0	0	0	0	0	0	0	0	232	0	0	0	0	0	0	0	0	0	0	0	0	0	0	0	0	0	0	0	0	0	0	0	0	0	0	0	0	0	0
2602e090d6618eeba3c9874e61f2ff6a	0	0	0	0	0	0	0	0	0	0	0	0	0	0	0	0	0	0	0	0	12	0	0	0	0	0	0	0	0	0	0	0	0	0	0	0	0	0	0	0	0	0	0	0	0	0	0	0	0
2606568e6c50174af5b261871c06a16f	0	0	0	0	0	0	0	0	0	83	0	0	0	0	0	0	0	0	0	0	0	0	0	0	0	0	0	0	0	0	0	0	0	0	0	0	0	0	0	0	0	0	0	0	0	0	0	0	0
260b5821c8d3667bc82130ede8aa11b6	0	0	0	0	0	0	0	0	0	0	0	0	0	0	0	0	5	0	0	0	0	0	0	0	0	0	0	0	0	0	0	0	0	0	0	0	0	0	0	0	0	0	0	0	0	0	0	0	0
260d3250277b98fec2e82436dbeb15c2	0	0	0	0	0	0	0	0	0	0	0	0	0	0	0	0	0	0	0	0	0	0	3	0	0	0	0	0	0	0	0	0	0	0	0	0	0	0	0	0	0	0	0	0	0	0	0	0	0
2613f01132efa8bf288a888a6a523a72	0	0	0	0	0	0	0	0	0	0	0	0	0	0	0	31	0	0	0	0	0	0	0	0	0	0	0	0	0	0	0	0	0	0	0	0	0	0	0	0	0	0	0	0	0	0	0	0	0
261873b00c5a7ce89644e13f64bd8588	0	0	0	0	0	0	0	0	0	0	0	0	0	0	0	0	0	0	0	0	0	0	0	0	0	0	0	0	0	0	0	0	0	0	0	0	0	0	0	0	0	0	0	0	0	2	0	0	0
261892aae3a6dfa5cfb3898836e18a28	0	0	0	0	0	0	0	0	0	0	65	0	0	0	0	0	0	76	0	0	0	0	0	0	0	0	0	0	0	0	0	0	0	0	0	0	0	0	0	0	0	0	0	0	0	0	0	0	0
262012b7e2b51f613c9bf3fae7205b5d	0	0	0	0	0	0	0	0	0	0	0	0	0	0	0	0	0	0	0	90	0	0	0	0	0	0	0	0	0	0	0	0	0	0	0	0	0	0	0	0	0	0	0	0	0	0	0	0	0
26206be6559743bd3fe9f9fb495979a3	0	0	0	0	0	0	0	0	0	0	0	0	0	0	0	0	0	0	0	0	0	0	0	0	0	8	4	0	0	0	0	0	0	0	0	0	0	0	0	0	0	0	0	0	0	0	0	0	0
26268a24eb4042970500ec41cda67c27	0	0	0	0	0	0	0	0	0	0	0	0	0	0	0	0	0	0	0	0	0	0	0	0	0	0	0	0	0	0	0	0	0	0	0	0	0	0	0	0	0	0	0	0	0	0	0	0	0
262c7c1d16e8fb628748299619a5b295	0	0	0	0	0	0	0	0	0	0	0	0	0	0	0	0	0	17	0	0	0	0	0	0	0	0	0	0	0	0	0	0	0	0	0	0	0	0	0	0	0	0	0	0	0	0	0	0	0
262e475c448fd0cfedf474638c02ae61	0	0	0	0	0	0	0	0	0	0	0	0	20	0	0	0	0	0	0	0	0	0	0	0	0	0	0	0	0	0	0	0	0	0	0	0	0	0	0	0	0	0	0	0	0	0	0	0	0
26357e3af4b21fd8888fb38d531a96d6	0	0	0	0	0	0	0	0	0	0	0	0	0	0	0	0	0	0	0	0	0	0	0	0	0	0	0	0	0	0	0	0	0	0	0	0	0	0	0	0	0	0	0	0	0	3	0	0	0
263dc98fd929d64a1adbf77bc091add9	0	0	0	0	0	0	0	0	0	0	0	0	0	0	0	0	0	0	0	0	0	0	54	0	0	0	0	0	0	0	0	0	0	0	0	0	0	0	0	0	0	0	0	0	0	0	0	0	0
264042c20ad8f4630e3fbcb9eb7cdd9a	0	0	0	0	0	0	215	0	0	0	0	0	0	0	0	0	0	0	0	0	0	0	0	0	0	0	0	0	0	0	0	0	0	0	0	0	0	0	0	0	0	0	0	0	0	0	0	0	0
2641324d293c327880ea653230b0d57e	0	0	0	0	0	0	0	0	0	0	0	0	0	0	0	0	0	0	0	0	0	0	22	0	0	0	0	0	0	0	0	0	0	0	0	0	0	0	0	0	0	0	0	0	0	0	0	0	0
2648caa7b59ea79b240da35d76cac63d	0	15	0	0	0	0	89	0	0	104	0	0	0	0	0	0	38	0	71	22	71	0	39	0	0	0	0	0	0	0	0	0	0	0	0	0	0	0	0	0	0	0	0	0	0	0	0	0	0
264edeb50098d7f98632d05379aa53b0	2.43671	2.43671	2.43671	2.43671	2.43671	2.43671	2.43671	2.43671	2.43671	2.43671	2.43671	2.43671	2.43671	2.43671	2.43671	2.43671	2.43671	2.43671	2.43671	2.43671	2.43671	2.43671	2.43671	2.43671	110.437	2.43671	2.43671	2.43671	2.43671	2.43671	64.4367	2.43671	68.4367	36.6936	0	0	53.6936	0	0	0	0	0	0	0	0	0	0	52.6936	0
26514fdc0839a82a37255d2d38fbdc71	0	0	0	0	0	0	0	0	0	0	0	0	0	0	10	0	0	0	0	0	0	0	0	0	0	0	0	0	0	0	0	0	0	0	0	0	0	0	0	0	0	0	0	0	0	0	0	0	0
26547c96837ae7efcfa67fca0cc71140	95.5092	95.5092	95.5092	95.5092	95.5092	95.5092	95.5092	95.5092	95.5092	95.5092	95.5092	95.5092	95.5092	95.5092	95.5092	95.5092	95.5092	95.5092	95.5092	95.5092	95.5092	95.5092	95.5092	95.5092	1025.51	238.509	470.509	95.5092	95.5092	95.5092	95.5092	255.509	104.509	0	0	0	0	0	740.801	0	0	0	0	0	0	0	0	0	0
2656f8db526e989ad44f875170b34ea6	0	0	0	0	0	0	0	0	0	0	0	0	0	0	0	0	0	0	0	6	0	0	0	0	0	0	0	0	0	0	0	0	0	0	0	0	0	0	0	0	0	0	0	0	0	0	0	0	0
265d8b13dd0170fd6d535aa69f21dd16	0	0	0	0	0	0	0	0	0	0	0	0	0	0	0	0	0	0	0	0	0	0	0	0	0	0	0	0	0	0	0	0	0	0	106	0	0	0	0	0	0	0	0	0	0	0	0	0	0
2668f568a5fa861300a4a5a0f49ac257	2.50298	2.50298	2.50298	2.50298	2.50298	2.50298	2.50298	2.50298	2.50298	2.50298	2.50298	2.50298	2.50298	2.50298	2.50298	2.50298	2.50298	2.50298	2.50298	2.50298	2.50298	2.50298	2.50298	2.50298	12.503	2.50298	2.50298	2.50298	2.50298	2.50298	2.50298	2.50298	2.50298	0	0	0	0	0	0	0	0	0	0	0	0	0	0	0	0
2669b0112ad67e32f0905200ee17a099	0	82	0	0	0	0	0	0	0	0	0	0	0	0	0	0	0	0	0	0	0	0	0	0	0	0	0	0	0	0	0	0	0	0	0	0	0	0	0	0	0	0	0	0	0	0	0	0	0
266fb207ab31d8779341d4dff4d705bc	0	0	0	0	0	0	0	0	0	0	0	0	0	0	0	0	0	0	0	0	0	0	0	0	0	0	0	0	0	0	0	0	0	0	0	0	0	0	0	0	0	2	0	0	0	0	0	0	0
266fd51d7c31d96f9fbc4016eed804f8	0	0	0	0	0	0	0	0	0	0	0	0	0	0	0	0	0	0	0	0	0	0	0	0	0	0	0	0	0	0	0	0	0	0	0	0	0	0	0	0	0	0	0	0	0	0	6	0	0
2672c8bc94d1a494a8715e161f4c90ea	0	0	0	0	0	0	0	0	0	0	0	0	0	0	10	0	0	0	0	0	0	0	0	0	0	0	0	0	0	0	0	0	0	0	0	0	0	0	0	0	0	0	0	0	0	0	0	0	0
2673d7a00df3e9b0bab1dd2de8c6660d	0	0	0	0	0	0	0	0	0	0	0	0	0	59	0	0	0	0	0	0	0	0	0	0	0	0	0	0	0	0	0	0	0	0	0	0	0	0	0	0	0	0	0	0	0	0	0	0	0
2678e6ce4d06e25f94d2209153482dcb	0	0	0	12	0	0	0	0	0	0	0	0	0	0	0	0	0	0	0	0	0	0	0	0	0	0	0	0	0	0	0	0	0	0	0	0	0	0	0	0	0	0	0	0	0	0	0	0	0
267962760cc56772c59bd3ef039d412c	0	0	0	0	0	0	0	0	0	0	0	0	0	0	0	0	0	0	0	0	0	0	0	0	0	35.2398	24.2398	0	0	0	17.2398	20.2398	0	0	14.8185	0	0	13.8185	0	0	0	0	0	0	0	0	0	0	15.8185
26878d688cfdfb6886d24c2e392c1995	0	0	0	0	0	0	0	0	0	0	0	0	0	0	0	0	0	0	0	0	0	0	0	0	0	10	0	0	0	0	0	0	0	0	0	0	0	0	0	0	0	0	0	0	0	0	0	0	0
2687aac5725e592f1944c929a192a784	0	0	0	0	0	0	0	0	0	0	0	0	0	0	0	0	0	0	145	0	0	0	0	0	0	0	0	0	0	0	0	0	0	0	0	0	0	0	0	0	0	0	0	0	0	0	0	0	0
268ae52e286c00d7e65248707266a166	0	0	0	0	0	0	0	0	0	0	0	0	0	0	0	0	0	0	0	0	0	0	0	0	0	0	0	0	8	0	0	0	0	0	0	0	0	0	0	0	0	0	0	0	0	0	0	0	0
268f8699358b1f7238f6e432fa85a80e	0	0	0	0	0	0	0	0	0	0	0	0	0	0	0	0	0	0	0	0	0	0	0	0	0	0	0	0	0	0	0	0	0	0	0	0	0	0	0	0	0	0	0	0	0	0	0	0	6
2691d57bdda22e46cdb1d19fa331ff3b	0	0	0	0	0	0	0	0	0	0	0	0	0	0	0	0	0	0	0	0	0	0	0	0	0	0	0	0	0	0	0	0	0	0	0	0	0	0	63	0	0	0	0	0	0	0	0	0	0
269b2f226b760b94f70a885d964feb36	0	0	0	0	0	0	0	0	0	0	0	0	0	0	0	59	0	0	0	0	0	0	0	0	0	0	0	0	0	0	0	0	0	0	0	0	0	0	0	0	0	0	0	0	0	0	0	0	0
269cb71db9595b0b8dd4e1ee49d4c8ba	0	0	0	0	0	0	0	0	0	0	0	0	0	0	0	0	0	0	0	0	131	0	0	0	0	0	0	0	0	0	0	0	0	0	0	0	0	0	0	0	0	0	0	0	0	0	0	0	0
26a2b455d2e5f759c300b4c5617ea839	0	0	0	0	0	0	0	0	0	0	0	0	0	0	0	0	0	0	0	0	0	0	0	0	0	0	0	0	0	0	0	0	0	0	0	0	0	0	0	0	0	0	0	0	0	0	0	0	0
26b20d6dfeded3aaa2a7009dad5714d9	0	0	0	0	0	0	0	0	0	0	0	0	0	0	0	0	0	0	0	0	0	0	0	0	0	0	0	0	0	0	0	0	3	0	0	0	0	0	0	0	0	0	0	0	0	0	0	0	0
26bcdfa6620c3bcf613c2e8fc56d5d5a	0	0	0	0	0	48	0	0	0	0	0	0	0	0	0	0	0	0	0	0	0	0	0	0	0	0	0	0	0	0	0	0	0	0	0	0	0	0	0	0	0	0	0	0	0	0	0	0	0
26cd7ec446ecb7feffa8d12408f51a27	0	0	0	0	0	0	0	0	0	7	0	0	0	0	0	0	0	0	0	0	0	0	0	0	0	0	0	0	0	0	0	0	0	0	0	0	0	0	0	0	0	0	0	0	0	0	0	0	0
26ce1704fd997da50701f62b97b2e25a	0	0	0	0	0	0	0	0	0	0	0	0	0	0	0	0	0	0	0	0	0	0	0	0	0	0	0	0	0	0	0	2	0	0	0	0	0	0	0	0	0	0	0	0	0	0	0	0	0
26cf4b3a1d8ec76ae515ab623941648b	2.05464	2.05464	2.05464	2.05464	2.05464	2.05464	2.05464	2.05464	2.05464	2.05464	2.05464	2.05464	2.05464	2.05464	2.05464	2.05464	2.05464	2.05464	2.05464	2.05464	2.05464	2.05464	2.05464	2.05464	16.0546	2.05464	2.05464	2.05464	2.05464	2.05464	2.05464	2.05464	2.05464	0	0	0	0	0	0	0	0	0	0	131.132	0	0	0	0	0
26d8542e966b7d44cc71091ee6612cef	0	38	0	0	0	0	0	0	0	0	0	0	0	0	0	0	0	0	0	0	0	0	0	0	0	0	0	0	0	0	0	0	0	0	0	0	0	0	0	0	0	0	0	0	0	0	0	0	0
26da456b5637c287b3b1552c4bec4087	0	0	0	0	0	0	0	0	0	0	0	0	0	0	0	0	0	0	0	0	0	0	0	0	0	0	0	0	0	0	0	0	0	0	0	0	0	0	0	0	0	0	4	0	0	0	0	0	0
26de50a158bb0ac319c6888d4714f6fb	0	0	0	97	0	0	0	0	0	0	0	0	0	0	0	0	0	0	0	0	0	0	0	0	0	0	0	0	0	0	0	0	0	0	0	0	0	0	0	0	0	0	0	0	0	0	0	0	0
26e37d1635884eb4bdf4ff0c8b18580a	0	0	0	0	0	0	0	0	0	0	0	0	0	0	0	0	3	0	0	0	0	0	0	0	0	0	0	0	0	0	0	0	0	0	0	0	0	0	0	0	0	0	0	0	0	0	0	0	0
26eebc6e1152711951bda8cc7026e58c	0	0	0	4	0	0	0	0	0	0	0	0	0	0	0	0	0	0	0	0	0	0	0	0	0	0	0	0	0	0	0	0	0	0	0	0	0	0	0	0	0	0	0	0	0	0	0	0	0
26f26e5134b61d653f33125f729c4357	0	0	0	0	0	0	0	0	0	0	0	0	0	11	0	0	0	0	0	0	0	0	0	0	0	0	0	0	0	0	0	0	0	0	0	0	0	0	0	0	0	0	0	0	0	0	0	0	0
26f3555017f2c453de565531fd504412	0	0	5	0	0	0	0	0	0	0	0	0	0	0	0	0	0	0	0	0	0	0	0	0	0	0	0	0	0	0	0	0	0	0	0	0	0	0	0	0	0	0	0	0	0	0	0	0	0
26f5ebfd2d7ac3f0d40a2e3ee2721d90	0	0	0	0	0	0	0	0	0	0	0	0	0	0	0	0	0	0	0	0	0	0	0	0	0	0	0	0	0	0	0	0	0	0	0	0	0	0	0	0	0	0	0	0	0	0	0	0	0
26f9d46eb90371fe6c1642a882c1ff0b	0	0	0	0	120	0	0	0	0	0	0	0	0	0	0	0	0	0	0	0	0	0	0	0	0	0	0	0	0	0	0	0	0	0	0	0	0	0	0	0	0	0	0	0	0	0	0	0	0
26fc0ce7680120de0839e4dc60beabc2	0	0	0	0	0	0	0	0	0	0	0	0	0	0	0	0	0	0	0	0	0	0	0	63	0	0	0	0	0	0	0	0	0	0	0	0	0	0	0	0	0	0	0	0	0	0	0	0	0
270098d2999e476072cda9436f151ec7	0	0	7	0	0	0	0	0	0	0	0	0	0	0	0	0	0	0	0	0	0	0	0	0	0	0	0	0	0	0	0	0	0	0	0	0	0	0	0	0	0	0	0	0	0	0	0	0	0
27074f99cca10573482fae55667bd4ce	0	0	0	0	0	0	0	0	0	0	0	0	0	0	0	0	0	0	0	0	3	0	0	0	0	0	0	0	0	0	0	0	0	0	0	0	0	0	0	0	0	0	0	0	0	0	0	0	0
27077636b0606f7dd5ac968d3337dda2	0	54	0	0	0	0	0	0	0	0	0	0	0	0	0	0	0	0	0	0	0	0	0	0	0	0	0	0	0	0	0	0	0	0	0	0	0	0	0	0	0	0	0	0	0	0	0	0	0
27078c0c42fc5005d0fcb7dc935b9008	0	0	0	0	0	0	0	0	0	0	0	0	0	0	0	0	0	0	0	0	0	0	0	0	0	0	0	0	0	0	0	0	0	0	0	0	0	0	0	0	0	0	0	0	0	34	0	0	0
2707dadf0185cd64eeef89bf3b3752f8	0	0	77	0	0	0	0	0	0	0	0	0	0	0	0	0	0	0	0	0	0	0	0	0	0	0	0	0	0	0	0	0	0	0	0	0	0	0	0	0	0	0	0	0	0	0	0	0	0
27157f5e822a807ec522452c768242ae	0	0	0	0	0	0	0	0	0	0	0	0	0	0	0	0	0	0	0	0	0	0	0	6	0	0	0	0	0	0	0	0	0	0	0	0	0	0	0	0	0	0	0	0	0	0	0	0	0
27248c46ffb1df95660f99f0e75027d4	0	0	0	0	0	0	0	0	0	0	0	0	0	0	0	0	0	0	0	0	0	0	0	0	0	0	0	0	0	0	0	5	0	0	0	0	0	0	0	0	0	0	0	0	0	0	0	0	0
2729174cd013974d32a4244892a091ca	0	0	0	87	0	0	0	0	0	0	0	0	0	0	0	0	0	0	0	0	0	0	0	0	0	0	0	0	0	0	0	0	0	0	0	0	0	0	0	0	0	0	0	0	0	0	0	0	0
272e170d1dfd3f7c686588f6048f344d	0	0	0	0	0	0	0	0	0	0	0	0	0	0	0	0	0	0	0	0	17	0	0	0	0	0	0	0	0	0	0	0	0	0	0	0	0	0	0	0	0	0	0	0	0	0	0	0	0
27315a01166c4050bcca203a6957b15d	0	0	0	0	0	0	0	0	0	0	0	0	0	0	0	0	0	0	0	0	0	0	0	0	0	0	0	0	0	0	0	0	0	0	0	0	0	0	0	0	0	0	0	0	0	0	7	0	0
27384dfa1ff6a4deaccf55ac9247af4b	0	0	0	0	0	0	0	0	0	0	0	0	0	0	0	0	0	0	0	0	0	0	0	0	0	0	0	0	0	0	0	0	0	0	0	0	0	0	0	0	7	0	0	0	0	0	0	0	0
27445dc02d2e13127080b528fd747feb	0	0	0	0	0	0	0	0	0	0	0	0	0	0	0	8	0	0	0	0	0	0	0	0	0	0	0	0	0	0	0	0	0	0	0	0	0	0	0	0	0	0	0	0	0	0	0	0	0
2744992ce9ac988807340a6a8aa4573a	0	89	0	0	0	0	0	0	0	0	0	0	0	0	0	0	0	0	0	0	0	0	0	0	0	0	0	0	0	0	0	0	0	0	0	0	0	0	0	0	0	0	0	0	0	0	0	0	0
27456baca19dd05c296e635ccedf4cd1	0	0	0	0	0	0	0	0	0	0	0	0	0	0	0	0	0	0	0	0	0	0	0	0	0	0	0	0	0	0	0	0	0	0	0	0	0	0	0	2	0	0	0	0	0	0	0	0	0
27460ebd5ca1194ad683c271dadf51b2	0	0	0	0	0	0	0	0	0	0	0	0	0	0	0	0	0	0	0	0	0	0	0	0	0	0	0	0	0	0	0	0	0	0	0	0	0	0	0	0	0	0	0	0	0	0	0	0	0
2751acbe954577dc5c39574abe17cd9b	0	0	0	0	0	0	0	0	0	0	0	0	0	0	0	0	0	0	0	0	0	0	0	0	0	0	0	0	0	0	0	0	0	0	0	0	0	0	0	0	0	0	0	0	0	0	22	0	0
2754a64d94d402e49f76c33de0c1e09a	0	0	0	0	0	0	0	0	0	0	43	0	0	0	0	0	0	0	0	0	0	0	0	0	0	0	0	0	0	0	0	0	0	0	0	0	0	0	0	0	0	0	0	0	0	0	0	0	0
275cc3019fada1f593a33b626aa0c2e5	0	0	0	0	0	0	0	0	0	0	0	0	0	0	0	0	0	0	0	0	0	0	0	0	0	0	0	0	0	0	0	0	0	0	0	0	2	0	0	0	0	0	0	0	0	0	0	0	0
275dda980701641f6d801cdc9ec0f989	0	0	0	0	0	0	0	0	0	0	0	0	6	0	0	0	0	0	0	0	0	0	0	0	0	0	0	0	0	0	0	0	0	0	0	0	0	0	0	0	0	0	0	0	0	0	0	0	0
275efd7ca9e0384f84990fac80bb43bb	2.94606	2.94606	2.94606	2.94606	2.94606	2.94606	2.94606	2.94606	2.94606	2.94606	2.94606	2.94606	2.94606	2.94606	2.94606	2.94606	2.94606	2.94606	2.94606	2.94606	2.94606	2.94606	2.94606	2.94606	2.94606	2.94606	2.94606	2.94606	43.9461	27.9461	46.9461	36.9461	167.946	40.0158	0	0	0	0	0	27.0158	17.0158	0	0	43.0158	16.0158	113.016	0	0	0
275fcd65bb17dcd4b84b38e60d35cb68	0	0	0	0	0	0	0	0	0	0	0	0	0	0	0	0	0	0	0	0	0	2	0	0	0	0	0	0	0	0	0	0	0	0	0	0	0	0	0	0	0	0	0	0	0	0	0	0	0
2761d45334eee3b370b5dd19c6394e3c	0	0	0	0	0	0	0	0	0	0	0	0	0	0	0	0	0	0	0	0	0	0	0	0	0	0	0	10.5257	0	0	0	0	0	0	0	0	0	0	0	0	0	0	0	0	0	0	0	0	0
276cbc90caf1dbc916ba115e8d883df1	0	0	0	0	0	0	0	0	0	0	0	0	0	0	0	0	0	0	0	182	0	0	0	0	0	0	0	0	0	0	0	0	0	0	0	0	0	0	0	0	0	0	0	0	0	0	0	0	0
2773607f4d983734c9a98a507fb75e41	0	0	0	0	0	0	0	0	0	0	0	0	0	4	0	0	0	0	0	0	0	0	0	0	0	0	0	0	0	0	0	0	0	0	0	0	0	0	0	0	0	0	0	0	0	0	0	0	0
27739602da6886fdc61c3f9df2a874f3	0	2	0	0	0	0	0	0	0	0	0	0	0	0	0	0	0	0	0	0	0	0	0	0	0	0	0	0	0	0	0	0	0	0	0	0	0	0	0	0	0	0	0	0	0	0	0	0	0
27753b8c6c79a9385527027a7a4dc96f	80	0	0	0	0	0	0	0	0	0	0	0	0	0	0	0	0	0	113	72	72	0	66	0	0	0	0	0	0	0	0	0	0	0	0	0	0	0	0	0	0	0	0	0	0	0	0	0	0
2778eb1bf20e2f3c9928095d47c940b1	0	0	0	0	0	0	0	0	0	0	0	0	0	0	0	0	0	0	0	0	0	0	0	0	0	0	0	0	0	0	0	0	0	0	88	0	0	0	0	0	0	0	0	0	99	0	0	0	0
277c9c671bd5321a6e10021c923f2158	0	0	0	0	0	0	0	0	0	0	0	0	0	0	0	0	0	0	3	0	0	0	0	0	0	0	0	0	0	0	0	0	0	0	0	0	0	0	0	0	0	0	0	0	0	0	0	0	0
277d868dcacb79a7d68f9191c9d0e7be	0	0	0	0	0	0	0	0	0	0	0	0	0	0	0	0	0	0	158	0	0	0	0	0	0	0	0	0	0	0	0	0	0	0	0	0	0	0	0	0	0	0	0	0	0	0	0	0	0
277f50a10f941db914ab740ef7531454	0	0	0	0	0	0	0	0	0	0	0	0	0	0	0	0	0	0	0	0	0	0	0	0	0	0	0	0	0	0	0	0	0	3	0	0	0	0	0	0	0	0	0	0	0	0	0	0	0
278473145dd65eead5cc9e05fb3784b1	0	0	0	0	0	0	0	0	0	0	0	0	0	0	0	0	0	0	0	0	0	6	0	0	0	0	0	0	0	0	0	0	0	0	0	0	0	0	0	0	0	0	0	0	0	0	0	0	0
2789c2ee9d301cb5218865086faaadd9	0	2	0	0	0	0	0	0	0	0	0	0	0	0	0	0	0	0	0	0	0	0	0	0	0	0	0	0	0	0	0	0	0	0	0	0	0	0	0	0	0	0	0	0	0	0	0	0	0
27920dfa7c1211380dc9b733bf97e5ef	0	0	165	197	0	0	0	0	0	0	0	0	0	0	0	0	0	0	0	0	0	0	0	0	0	0	0	0	0	0	0	0	0	0	0	0	0	0	0	0	0	0	0	0	0	0	0	0	0
27927231560f6f52bfd62a1b43e71591	0	0	0	0	0	0	0	0	0	0	0	0	0	0	0	0	0	0	0	0	0	0	0	0	0	0	0	0	0	0	0	0	6	0	0	0	0	0	0	0	0	0	0	0	0	0	0	0	0
27958c1049572cc0097b06a56bdbd786	0	0	0	0	0	0	0	0	0	0	0	0	0	0	0	0	0	0	0	132	0	0	0	0	0	0	0	0	0	0	0	0	0	0	0	0	0	0	0	0	0	0	0	0	0	0	0	0	0
2796c084eb775197fc6a67929cfe6262	0	0	0	3	0	0	0	0	0	0	0	0	0	0	0	0	0	0	0	0	0	0	0	0	0	0	0	0	0	0	0	0	0	0	0	0	0	0	0	0	0	0	0	0	0	0	0	0	0
27a23eccf0b1e5b71358d135bc262c71	0	0	0	0	0	0	0	0	0	0	0	0	0	0	0	0	0	87	0	0	0	0	0	0	0	0	0	0	0	0	0	0	0	0	0	0	0	0	0	0	0	0	0	0	0	0	0	0	0
27b0d01f3d72cecd072f98e7166f7782	0	0	0	0	0	0	0	0	0	0	0	0	0	0	0	0	0	0	0	0	0	0	0	0	0	0	36	0	0	0	0	0	0	0	0	0	0	0	0	0	0	0	0	0	0	0	0	0	0
27b4558d0b5c970005f5d276b54908bb	0	0	0	0	0	0	0	0	57	0	0	0	0	0	0	0	0	0	0	0	0	0	0	0	0	0	0	0	0	0	0	0	0	0	0	0	0	0	0	0	0	0	0	0	0	0	0	0	0
27c47157cdc6d98f4b1c910856ec6209	0	2	0	0	0	0	0	0	0	0	0	0	0	0	0	0	0	0	0	0	0	0	0	0	0	0	0	0	0	0	0	0	0	0	0	0	0	0	0	0	0	0	0	0	0	0	0	0	0
27c87f47cfcb737b936d95cb362114f0	17.2505	17.2505	17.2505	17.2505	17.2505	17.2505	17.2505	17.2505	17.2505	17.2505	17.2505	17.2505	17.2505	17.2505	17.2505	17.2505	17.2505	17.2505	17.2505	17.2505	17.2505	17.2505	17.2505	17.2505	17.2505	17.2505	17.2505	495.25	217.25	545.25	535.25	168.25	463.25	61.1855	0	0	0	0	384.186	672.186	0	0	0	0	0	680.186	0	0	0
27d20e79eee522169e58a0bbc7350e28	1.65718	1.65718	1.65718	1.65718	1.65718	1.65718	1.65718	1.65718	1.65718	1.65718	1.65718	1.65718	1.65718	1.65718	1.65718	1.65718	1.65718	1.65718	1.65718	1.65718	1.65718	1.65718	1.65718	1.65718	1.65718	1.65718	1.65718	1.65718	1.65718	71.6572	1.65718	1.65718	1.65718	0	0	0	0	0	15.7725	107.772	0	0	0	0	0	0	0	0	0
27dba7f414dcb89726559a04d25e75f6	0	0	0	0	3	0	0	0	0	0	0	0	0	0	0	0	0	0	0	0	0	0	0	0	0	0	0	0	0	0	0	0	0	0	0	0	0	0	0	0	0	0	0	0	0	0	0	0	0
27f4f9b1419523b6f60e19f1fe908b0b	0	0	0	0	0	0	0	0	0	0	0	0	0	0	0	0	0	0	0	0	100	0	0	0	0	0	0	0	0	0	0	0	0	0	0	0	0	0	0	0	0	0	0	0	0	0	0	0	0
27f718f290d8eaab0a8cf821a09a0daa	0	0	0	0	0	0	0	0	0	0	0	0	0	48	0	0	0	0	0	0	0	0	0	0	0	0	0	0	0	0	0	0	0	0	0	0	0	0	0	0	0	0	0	0	0	0	0	0	0
27f9ab21a63f51c1d7b0a63e72bddc76	0	0	0	0	0	0	0	0	0	0	0	0	0	0	0	0	0	0	0	14	0	0	0	0	0	0	0	0	0	0	0	0	0	0	0	0	0	0	0	0	0	0	0	0	0	0	0	0	0
27fb57942bf92cb7769691441b6e7251	0	0	0	0	0	0	0	0	0	0	0	0	0	0	0	0	0	0	3	0	0	0	0	0	0	0	0	0	0	0	0	0	0	0	0	0	0	0	0	0	0	0	0	0	0	0	0	0	0
2800ad1e7ac9dd971d0b325998108f2e	0	0	0	0	0	0	0	109	0	0	0	0	0	0	0	0	0	0	0	0	0	0	0	0	0	0	0	0	0	0	0	0	0	0	0	0	0	0	0	0	0	0	0	0	0	0	0	0	0
280568e32be37fc9913591284358933b	0	0	0	0	0	0	0	0	0	0	0	0	0	0	0	0	0	0	54	0	0	0	0	0	0	0	0	0	0	0	0	0	0	0	0	0	0	0	0	0	0	0	0	0	0	0	0	0	0
2810b90719b1e4cd8a21792608951a08	0	0	0	0	0	0	0	0	0	0	0	0	0	0	0	0	43	0	0	0	0	0	0	0	0	0	0	0	0	0	0	0	0	0	0	0	0	0	0	0	0	0	0	0	0	0	0	0	0
28148f99a260203d4d73c3c83bbc177c	0	0	0	0	0	0	0	0	0	0	0	0	0	0	0	0	0	0	0	0	0	0	0	0	0	0	0	0	0	0	0	0	0	8	0	0	0	0	0	0	0	0	0	0	0	0	0	0	0
281b50a9e3d0a39440989bc530aae3f9	0	0	0	0	0	0	0	0	0	0	0	0	0	0	0	0	0	0	0	0	0	0	0	0	131.348	0	0	0	0	0	0	0	0	0	0	0	0	0	0	0	0	0	0	0	0	0	2.94228	0	0
281ee6ed38c31855cb73b4635c83a247	0	0	8	0	0	0	0	0	0	0	0	0	0	0	0	0	0	0	0	0	0	0	0	0	0	0	0	0	0	0	0	0	0	0	0	0	0	0	0	0	0	0	0	0	0	0	0	0	0
2823558acd12346cc6108c4ed5ba4182	0	0	0	0	0	0	0	0	0	0	0	0	0	0	0	0	0	0	0	0	76	0	0	0	0	0	0	0	0	0	0	0	0	0	0	0	0	0	0	0	0	0	0	0	0	0	0	0	0
2827f2439d1d60856ac7d29f2076e43e	0	0	0	0	0	0	0	125	0	0	0	0	0	0	0	0	0	0	0	0	0	0	0	0	0	0	0	0	0	0	0	0	0	0	0	0	0	0	0	0	0	0	0	0	0	0	0	0	0
2828c4d58a19b143a08be587b74d8af1	0	0	0	0	0	0	0	0	0	0	0	0	0	0	116	0	0	0	0	0	0	0	0	0	0	0	0	0	0	0	0	0	0	0	0	0	0	0	0	0	0	0	0	0	0	0	0	0	0
282bf855f74aa44f732299bfcd45043c	1.66705	1.66705	1.66705	1.66705	1.66705	1.66705	1.66705	1.66705	1.66705	1.66705	1.66705	1.66705	1.66705	1.66705	1.66705	1.66705	1.66705	1.66705	1.66705	1.66705	1.66705	1.66705	1.66705	1.66705	1.66705	1.66705	1.66705	1.66705	1.66705	129.667	86.6671	1.66705	1.66705	0	0	0	0	0	0	148.091	0	0	0	0	0	0	0	0	0
2833cc1fd25a60298c733c0fa4108d45	0	0	0	0	0	0	0	0	0	0	0	0	0	0	0	0	0	0	0	0	0	0	0	0	0	0	0	0	0	0	0	0	3	0	0	0	0	0	0	0	0	0	0	0	0	0	0	0	0
2835be1b16f8f3eb15974b76a65da7f5	0	0	0	0	0	0	0	0	0	0	0	0	0	0	0	20	0	0	0	0	0	0	0	0	0	0	0	0	0	0	0	0	0	0	0	0	0	0	0	0	0	0	0	0	0	0	0	0	0
283909c6afe36b22c07adaf91905de9f	0	0	0	0	0	0	0	0	0	0	0	0	0	0	0	0	0	0	0	0	0	0	20	0	0	0	0	0	0	0	0	0	0	0	0	0	0	0	0	0	0	0	0	0	0	0	0	0	0
283e3ecbc86238453c2aaf0257de383d	0	0	0	0	0	0	3	0	0	0	0	0	0	0	0	0	0	0	0	0	0	0	0	0	0	0	0	0	0	0	0	0	0	0	0	0	0	0	0	0	0	0	0	0	0	0	0	0	0
28481f17f5ba1c8cb506632542df0f8d	0	0	0	0	0	0	0	0	0	0	0	0	0	0	0	0	0	0	0	0	0	0	0	0	0	0	0	7.9798	0	0	0	0	0	0	0	0	0	0	0	0	0	0	0	0	0	0	0	0	0
284c634d9a2d2dfae3ae0d9c1397d43d	0	0	0	0	0	0	0	0	0	0	0	0	0	0	0	0	0	0	0	0	0	0	0	0	0	0	0	0	0	0	0	2	0	0	0	0	0	0	0	0	0	0	0	0	0	0	0	0	0
284e2936d00de101e2250826523a8486	0	0	0	0	0	0	0	0	0	0	0	0	0	0	0	0	0	0	0	0	0	0	0	0	0	0	0	0	0	0	0	0	9	0	0	0	0	0	0	0	0	0	0	0	0	0	0	0	0
284eab74610f3c14ec695594e2f7c5b5	0	0	0	39	0	0	0	0	0	0	0	0	0	0	0	0	0	0	0	0	0	0	0	0	0	0	0	0	0	0	0	0	0	0	0	0	0	0	0	0	0	0	0	0	0	0	0	0	0
28508daba2afb57611a342119350f983	68.6498	68.6498	68.6498	68.6498	68.6498	68.6498	68.6498	68.6498	68.6498	68.6498	68.6498	68.6498	68.6498	68.6498	68.6498	68.6498	68.6498	68.6498	68.6498	68.6498	68.6498	68.6498	68.6498	68.6498	184.65	416.65	365.65	1515.65	716.65	653.65	805.65	593.65	1346.65	491.322	442.322	0	0	0	0	773.322	394.322	269.322	0	169.322	391.322	0	0	0	1114.32
28523dd8e0295855c5f2ad263e4dedde	0	0	0	0	0	0	0	0	0	0	0	0	0	0	10	0	0	0	0	0	0	0	0	0	0	0	0	0	0	0	0	0	0	0	0	0	0	0	0	0	0	0	0	0	0	0	0	0	0
2853cd467c585e9c7e2140eb8d750878	0	0	0	0	0	0	0	0	0	10	0	0	0	0	0	0	0	0	0	0	0	0	0	0	0	0	0	0	0	0	0	0	0	0	0	0	0	0	0	0	0	0	0	0	0	0	0	0	0
2856bdc37b19383a195ccae48c47f3e0	0	0	0	0	0	0	0	0	0	0	0	0	0	0	0	0	0	0	2	0	0	0	0	0	0	0	0	0	0	0	0	0	0	0	0	0	0	0	0	0	0	0	0	0	0	0	0	0	0
2857dce4267c053df23fce5be56e4b79	0	0	0	0	0	0	0	0	0	0	0	0	0	45	0	0	0	0	0	0	0	0	0	0	0	0	0	0	0	0	0	0	0	0	0	0	0	0	0	0	0	0	0	0	0	0	0	0	0
285f2fda60176849ddad7ee99e9d3e74	0	0	0	0	0	0	0	0	0	0	0	0	0	0	0	0	0	0	0	0	0	0	0	0	0	0	0	0	0	0	0	0	0	0	0	0	0	0	0	0	0	0	0	0	0	0	0	0	0
2867a7ff6340398bf1a728cecdc5da9f	0	0	0	0	0	0	0	0	0	0	0	0	0	0	0	0	0	0	0	31	0	0	0	0	0	0	0	0	0	0	0	0	0	0	0	0	0	0	0	0	0	0	0	0	0	0	0	0	0
28746cf96eded4643b74e8c9a497b020	0	0	0	0	0	0	0	0	0	0	0	0	0	0	0	0	0	0	0	0	6	0	0	0	0	0	0	0	0	0	0	0	0	0	0	0	0	0	0	0	0	0	0	0	0	0	0	0	0
2875de89b8f062d8e849951df169ad15	0	0	0	0	0	0	0	0	0	0	0	0	0	0	0	0	0	0	0	0	0	0	0	0	0	0	0	0	0	0	8	0	0	0	0	0	0	0	0	0	0	0	0	0	0	0	0	0	0
28842b971a01708cc4c1ee776b73f3c5	0	0	0	0	0	0	0	0	0	0	0	0	0	0	0	0	0	0	0	0	128	0	0	0	0	0	0	0	0	0	0	0	0	0	0	0	0	0	0	0	0	0	0	0	0	0	0	0	0
288648d058159f29f0a5cd819c97064c	3	0	0	0	0	0	0	0	0	0	0	0	0	0	0	0	0	0	0	0	0	0	0	0	0	0	0	0	0	0	0	0	0	0	0	0	0	0	0	0	0	0	0	0	0	0	0	0	0
288683ffad490501f2d3dbf62ce777c5	0	109	0	0	0	0	0	0	0	0	0	0	0	0	0	0	0	0	0	0	0	0	0	0	0	0	0	0	0	0	0	0	0	0	0	0	0	0	0	0	0	0	0	0	0	0	0	0	0
288b1aa1fc7299f48e757f37845eba22	0	0	0	0	0	0	115	0	0	0	0	0	0	0	0	0	0	0	0	0	0	0	0	0	0	0	0	0	0	0	0	0	0	0	0	0	0	0	0	0	0	0	0	0	0	0	0	0	0
288e86120146f537666cdfc48b89c567	0	0	0	0	0	0	0	0	0	0	0	0	0	0	0	0	0	0	19	0	0	0	0	0	0	0	0	0	0	0	0	0	0	0	0	0	0	0	0	0	0	0	0	0	0	0	0	0	0
2892dfbec539bd1b1bd68e875fa58281	0	0	89	0	0	0	0	0	0	0	0	0	0	0	0	0	0	0	0	0	0	0	0	0	0	0	0	0	0	0	0	0	0	0	0	0	0	0	0	0	0	0	0	0	0	0	0	0	0
289791716bb556689baa4f30e9fb81ac	38	1037	603	567	0	315	27	1984	0	351	866	0	803	959	1113	258	0	821	23	59	337	695	377	650	0	0	0	0	0	0	0	0	0	0	0	0	0	0	0	0	0	0	0	0	0	0	0	0	0
289811c95579fae9c115f10eecd14626	0	0	0	0	0	0	0	0	133	0	0	0	0	0	0	0	0	0	0	0	0	0	0	0	0	0	0	0	0	0	0	0	0	0	0	0	0	0	0	0	0	0	0	0	0	0	0	0	0
289bcc815c05ef08d756e37556e0ced1	0	0	0	0	0	0	0	0	0	0	0	0	0	0	0	0	0	0	0	0	0	0	18	0	0	0	0	0	0	0	0	0	0	0	0	0	0	0	0	0	0	0	0	0	0	0	0	0	0
28a8c91663bd4e9541afd081431e3cb3	0	0	0	0	0	0	0	137	0	0	0	0	0	0	0	0	0	0	0	0	0	0	0	0	0	0	0	0	0	0	0	0	0	0	0	0	0	0	0	0	0	0	0	0	0	0	0	0	0
28ab086563c908840977e759960996bb	0	0	0	2	0	0	0	0	0	0	0	0	0	0	0	0	0	0	0	0	0	0	0	0	0	0	0	0	0	0	0	0	0	0	0	0	0	0	0	0	0	0	0	0	0	0	0	0	0
28b068bced4079949389753e2ef56fe5	0	0	0	0	0	0	0	0	0	0	0	0	0	0	0	0	0	0	0	0	0	3	0	0	0	0	0	0	0	0	0	0	0	0	0	0	0	0	0	0	0	0	0	0	0	0	0	0	0
28b36397c402282a82cb5e7cd05ba14a	0	0	0	0	0	0	5	0	0	0	0	0	0	0	0	0	0	0	0	0	0	0	0	0	0	0	0	0	0	0	0	0	0	0	0	0	0	0	0	0	0	0	0	0	0	0	0	0	0
28b75527b219870a728ba0fb66449a92	0	106	0	0	0	0	0	0	0	0	0	0	0	0	0	0	0	0	0	0	0	0	0	0	0	0	0	0	0	0	0	0	0	0	0	0	0	0	0	0	0	0	0	0	0	0	0	0	0
28b903e82a55895e3538d20956e5870e	0	0	0	0	39	0	0	0	0	0	0	0	0	0	0	0	0	0	0	0	0	0	0	0	0	0	0	0	0	0	0	0	0	0	0	0	0	0	0	0	0	0	0	0	0	0	0	0	0
28be6a7edb2631cb4f244fd0fd53aa76	0	0	0	0	0	0	0	0	8	0	0	0	0	0	0	0	0	0	0	0	0	0	0	0	0	0	0	0	0	0	0	0	0	0	0	0	0	0	0	0	0	0	0	0	0	0	0	0	0
28c4c12e061cc7cb6ca771fa87a9acfc	0	0	0	0	0	0	0	0	0	0	0	0	0	0	0	0	0	0	0	0	108	0	0	0	0	0	0	0	0	0	0	0	0	0	0	0	0	0	0	0	0	0	0	0	0	0	0	0	0
28c7903521d5658bad8addc08d6b9e4f	0	0	0	0	0	0	0	0	0	0	0	0	0	0	0	0	0	0	0	0	0	0	0	0	0	0	0	0	0	0	0	0	2	0	0	0	0	0	0	0	0	0	0	0	0	0	0	0	0
28d3d9d12815f3e82c86aa60ab82e625	0	0	0	0	0	0	0	0	0	0	0	0	0	0	0	0	0	136	0	0	0	0	0	0	0	0	0	0	0	0	0	0	0	0	0	0	0	0	0	0	0	0	0	0	0	0	0	0	0
28d4fbf9d5a8448489349403a2f0a8ca	0	0	0	0	0	0	0	0	0	0	0	0	0	0	0	0	0	0	0	0	121	0	0	0	0	0	0	0	0	0	0	0	0	0	0	0	0	0	0	0	0	0	0	0	0	0	0	0	0
28da36afd6d86f6293e51e0b01216b01	0	0	0	0	0	0	0	0	0	0	0	0	0	0	0	0	2	0	0	0	0	0	0	0	0	0	0	0	0	0	0	0	0	0	0	0	0	0	0	0	0	0	0	0	0	0	0	0	0
28ddff4de2ab22d73d320427516193ca	0	2	0	0	0	0	0	0	0	0	0	0	0	0	0	0	0	0	0	0	0	0	0	0	0	0	0	0	0	0	0	0	0	0	0	0	0	0	0	0	0	0	0	0	0	0	0	0	0
28e312922d3c7ec34ba403539ff09572	0	0	13	0	0	0	0	0	0	0	0	0	0	0	0	0	0	0	0	0	0	0	0	0	0	0	0	0	0	0	0	0	0	0	0	0	0	0	0	0	0	0	0	0	0	0	0	0	0
28e529d47c9c16cc009d6aa496a38f95	0	0	0	0	0	0	0	0	0	0	0	0	0	0	0	0	0	0	0	0	0	0	0	0	0	0	0	0	0	0	0	0	0	0	0	0	0	0	0	0	0	0	0	0	0	0	0	0	0
28ef69f0eb6aef798de83adbb8a35b97	0	0	97	0	0	0	0	0	0	0	0	0	0	0	0	0	0	0	0	0	0	0	0	0	0	0	0	0	0	0	0	0	0	0	0	0	0	0	0	0	0	0	0	0	0	0	0	0	0
28f0ef4199dd5c8318bc5e3a7a92d2ef	0	0	0	0	0	0	0	0	10	0	0	0	0	0	0	0	0	0	0	0	0	0	0	0	0	0	0	0	0	0	0	0	0	0	0	0	0	0	0	0	0	0	0	0	0	0	0	0	0
290efe1f7ae81f57fd0e23f823b7b568	0	0	0	171	0	0	0	0	0	0	0	0	0	0	0	0	0	0	0	0	0	0	0	0	0	0	0	0	0	0	0	0	0	0	0	0	0	0	0	0	0	0	0	0	0	0	0	0	0
2910ed969be3c7ce1df0c5d5e54f393e	0	0	0	0	0	0	0	0	0	0	0	0	0	0	0	0	0	0	0	0	0	0	0	0	0	0	0	0	0	0	0	0	0	0	0	0	0	0	0	0	0	0	0	0	0	0	4	0	0
29196d0ce23b12abb797399a0e78e2c8	3.29774	3.29774	3.29774	3.29774	3.29774	3.29774	3.29774	3.29774	3.29774	3.29774	3.29774	3.29774	3.29774	3.29774	3.29774	3.29774	3.29774	3.29774	3.29774	3.29774	3.29774	3.29774	3.29774	3.29774	3.29774	3.29774	3.29774	3.29774	3.29774	3.29774	3.29774	3.29774	66.2977	0	0	0	0	0	0	0	0	0	0	0	0	169.327	12.3272	69.3272	0
291da019421af34c426f203fa9364477	0	0	0	0	0	5	0	0	0	0	0	0	0	0	0	0	0	0	0	0	0	0	0	0	0	0	0	0	0	0	0	0	0	0	0	0	0	0	0	0	0	0	0	0	0	0	0	0	0
2926ece83edf998e4e525ca4a78aea6b	0	0	0	0	0	0	0	0	0	0	0	0	0	0	0	0	2	0	0	0	0	0	0	0	0	0	0	0	0	0	0	0	0	0	0	0	0	0	0	0	0	0	0	0	0	0	0	0	0
29314309d36e0b1d35a28478d5bf8d76	0	0	0	0	0	0	0	0	0	0	0	0	0	0	0	0	0	0	3	0	0	0	0	0	0	0	0	0	0	0	0	0	0	0	0	0	0	0	0	0	0	0	0	0	0	0	0	0	0
2931a45730a354e5f12f4f27cad133d0	5	0	0	0	0	0	0	0	0	0	0	0	0	0	0	0	0	0	0	0	0	0	0	0	0	0	0	0	0	0	0	0	0	0	0	0	0	0	0	0	0	0	0	0	0	0	0	0	0
2931a89e783b0822b77ecbb87eb1c505	0	0	0	0	0	0	0	0	0	100	0	0	0	21	0	0	0	0	0	0	0	0	0	0	0	0	0	0	0	0	0	0	0	0	0	0	0	0	0	0	0	0	0	0	0	0	0	0	0
293adadea9ca43c0ff79137f1e8659cf	0	0	0	0	0	0	0	0	0	0	0	0	0	0	0	0	0	0	0	0	0	0	0	33	0	0	0	0	0	0	0	0	0	0	0	0	0	0	0	0	0	0	0	0	0	0	0	0	0
293dd01f8aed0393a99e3284f4fa19be	0	0	0	0	0	0	0	0	0	0	0	0	0	0	0	0	0	0	0	0	0	0	9	0	0	0	0	0	0	0	0	0	0	0	0	0	0	0	0	0	0	0	0	0	0	0	0	0	0
2953e0869532db568e11a554b321a808	0	0	0	0	0	0	0	0	0	0	0	0	0	0	0	0	0	0	0	0	0	0	8	0	0	0	0	0	0	0	0	0	0	0	0	0	0	0	0	0	0	0	0	0	0	0	0	0	0
29548361f06f271cba37d04fa61514cb	0	0	0	0	0	0	0	0	0	0	0	0	0	0	0	38	0	0	0	0	0	0	0	0	0	0	0	0	0	0	0	0	0	0	0	0	0	0	0	0	0	0	0	0	0	0	0	0	0
296b0d5b06f97e63fdffaf30385fdeca	69.0509	69.0509	69.0509	69.0509	69.0509	69.0509	69.0509	69.0509	69.0509	69.0509	69.0509	69.0509	69.0509	69.0509	69.0509	69.0509	69.0509	69.0509	69.0509	69.0509	69.0509	69.0509	69.0509	69.0509	142.051	69.0509	140.051	69.0509	69.0509	69.0509	69.0509	69.0509	69.0509	0	0	0	0	0	0	0	0	0	0	0	0	0	0	0	0
296eb67349e4bfc019de001e7e83e94c	0	0	0	0	0	0	0	0	0	0	0	0	0	0	0	0	0	37	0	0	0	0	0	0	0	0	0	0	0	0	0	0	0	0	0	0	0	0	0	0	0	0	0	0	0	0	0	0	0
2970716fab3b7b3eb6634a755a5d88f6	312	0	159	59	2462	59	37	0	1760	170	0	2368	59	0	0	636	796	60	0	0	0	335	68	112	0	0	0	0	0	0	0	0	0	0	0	0	0	0	0	0	0	0	0	0	0	0	0	0	0
2976bfb62a226363985a5755227a257b	0	0	0	0	0	0	0	0	0	0	0	0	0	0	0	0	0	0	0	0	0	0	0	0	0	0	0	0	0	0	0	0	0	0	15	0	0	0	0	0	0	0	0	0	0	0	0	0	0
29821a4bea4716246f4928ec8ed196cb	0	0	0	0	0	0	4	0	0	0	0	0	0	0	0	0	0	0	0	0	0	0	0	0	0	0	0	0	0	0	0	0	0	0	0	0	0	0	0	0	0	0	0	0	0	0	0	0	0
298b0cc90d3d8126da03661053fd7d24	0	0	0	0	0	0	0	0	0	0	0	0	0	0	0	0	0	0	0	0	0	0	0	0	0	0	0	0	0	0	0	0	0	0	0	0	0	0	0	0	0	0	0	0	0	2	0	0	0
298e6104d8ec05967a9660e1710b3111	0	0	0	0	0	0	0	0	0	0	0	0	16	0	0	0	0	0	0	0	0	0	0	0	0	0	0	0	0	0	0	0	0	0	0	0	0	0	0	0	0	0	0	0	0	0	0	0	0
299815bc5649b6426d4eae9442c59659	0	0	0	0	0	0	0	0	0	0	0	0	0	0	0	0	0	0	0	0	0	0	0	7	0	0	0	0	0	0	0	0	0	0	0	0	0	0	0	0	0	0	0	0	0	0	0	0	0
2998f0f97de5f7d611498fa7821a0d0f	0	0	0	0	0	0	0	0	0	0	0	0	0	0	94	0	0	0	0	0	0	0	0	0	0	0	0	0	0	0	0	0	0	0	0	0	0	0	0	0	0	0	0	0	0	0	0	0	0
29a111894585d4919ca6fae717eab4ee	0	0	0	0	0	0	0	0	0	0	4	0	0	0	0	0	0	0	0	0	0	0	0	0	0	0	0	0	0	0	0	0	0	0	0	0	0	0	0	0	0	0	0	0	0	0	0	0	0
29a4b6eebdabcfcde4e70696b7e1f80d	0	0	0	0	22	0	0	0	0	0	0	0	0	0	0	0	0	0	0	0	0	0	0	0	0	0	0	0	0	0	0	0	0	0	0	0	0	0	0	0	0	0	0	0	0	0	0	0	0
29a668689cd36c0513becb6e2c1335b4	175	0	0	0	0	0	0	0	0	0	0	0	0	0	0	0	0	0	0	0	80	0	0	0	0	0	0	0	0	0	0	0	0	0	0	0	0	0	0	0	0	0	0	0	0	0	0	0	0
29aca51cbb0f190cf54c52abe18ef4ed	0	0	0	0	0	0	0	0	0	0	0	0	0	0	0	0	0	0	0	10	0	0	0	0	0	0	0	0	0	0	0	0	0	0	0	0	0	0	0	0	0	0	0	0	0	0	0	0	0
29bb5db6f8cf20103b735ace8ae900cb	0	0	0	0	0	0	0	0	0	0	0	0	0	0	0	0	0	0	0	0	0	0	0	0	0	0	0	0	0	0	0	0	0	0	0	0	0	0	0	0	0	0	0	0	0	0	2	0	0
29bd21a909c35593d396901c758accec	0	0	0	0	0	0	0	128	0	0	0	0	0	0	0	0	0	0	0	0	0	0	0	0	0	0	0	0	0	0	0	0	0	0	0	0	0	0	0	0	0	0	0	0	0	0	0	0	0
29bdb78630330ad47f7b5158e86925f4	0	0	0	0	0	0	0	0	0	0	0	0	0	0	0	0	0	0	0	0	32	0	0	0	0	0	0	0	0	0	0	0	0	0	0	0	0	0	0	0	0	0	0	0	0	0	0	0	0
29c47911b71b9ee75d5f53706ebb965b	0	0	0	0	0	0	0	0	0	0	0	0	0	0	0	116	0	0	0	0	0	0	0	0	0	0	0	0	0	0	0	0	0	0	0	0	0	0	0	0	0	0	0	0	0	0	0	0	0
29c99bf70c74aac812231b5f68aa5911	0	0	0	0	0	0	0	0	0	0	0	0	0	0	0	0	0	0	0	0	0	0	0	0	0	100	111	0	0	0	0	120	0	0	0	0	0	0	0	0	0	0	0	0	0	0	0	0	0
29d1646d78a9f72ed4c64e637e889756	0	0	0	0	0	0	0	57	0	0	0	0	0	0	0	0	0	0	0	0	0	0	0	0	0	0	0	0	0	0	0	0	0	0	0	0	0	0	0	0	0	0	0	0	0	0	0	0	0
29d354e1fb37877fe28242c974ac4ad6	0	0	0	0	0	0	0	0	0	0	0	0	0	0	0	0	0	0	0	0	53	0	0	0	0	0	0	0	0	0	0	0	0	0	0	0	0	0	0	0	0	0	0	0	0	0	0	0	0
29d7a1bbe949f40ea249e793415da13c	0	0	0	5	0	0	0	0	0	0	0	0	0	0	0	0	0	0	0	0	0	0	0	0	0	0	0	0	0	0	0	0	0	0	0	0	0	0	0	0	0	0	0	0	0	0	0	0	0
29d85887bdc29ad28bda6f94de3f0de9	0	0	0	0	0	0	0	0	0	0	0	0	0	0	0	0	0	0	0	0	0	0	0	0	0	0	0	0	0	0	0	0	0	0	0	0	0	0	0	0	8	150	0	11	0	0	0	0	0
29dc72f97c5a88fd8862c36f3576f333	0	0	0	0	0	0	0	0	0	0	0	0	0	0	0	0	0	0	0	0	0	0	7	0	0	0	0	0	0	0	0	0	0	0	0	0	0	0	0	0	0	0	0	0	0	0	0	0	0
29dd94724c1caa7fce85463abd71c389	0	0	0	0	0	0	0	0	0	0	0	0	0	0	0	0	0	0	0	0	0	0	0	0	0	47	19	0	0	0	0	40	5	0	0	0	0	0	0	0	0	0	0	0	0	0	0	0	0
29e2c4d64d658ffc8e54b961e283ed18	0	0	0	0	0	0	0	0	0	0	0	0	0	0	0	0	0	0	0	0	0	0	25	0	0	0	0	0	0	0	0	0	0	0	0	0	0	0	0	0	0	0	0	0	0	0	0	0	0
29ea0759a76c3d05ef35aa91ba4c0d05	0	0	0	0	0	0	0	0	0	0	0	103	0	0	0	0	0	0	0	0	0	0	0	0	0	0	0	0	0	0	0	0	0	0	0	0	0	0	0	0	0	0	0	0	0	0	0	0	0
29ea9b6f6acaa2787ac7802a2e08b2e7	15	0	0	0	0	0	0	0	0	0	0	0	0	0	0	0	0	0	0	0	0	0	0	0	0	0	0	0	0	0	0	0	0	0	0	0	0	0	0	0	0	0	0	0	0	0	0	0	0
29eaf8cbc38fa066a7b1268db3410543	0	0	0	0	0	0	0	0	0	0	0	0	175	188	0	0	0	0	0	0	0	0	0	0	0	0	0	0	0	0	0	0	0	0	0	0	0	0	0	0	0	0	0	0	0	0	0	0	0
29ed3f64fa08d62ca91b94692fe1d29f	0	0	0	0	0	0	0	0	0	64	0	0	0	0	0	0	0	0	0	0	0	0	0	0	0	0	0	0	0	0	0	0	0	0	0	0	0	0	0	0	0	0	0	0	0	0	0	0	0
29f15511c193206168a02fc7d283fe36	0	0	0	0	0	0	0	0	0	0	40	0	0	0	0	0	0	0	0	0	0	0	0	0	0	0	0	0	0	0	0	0	0	0	0	0	0	0	0	0	0	0	0	0	0	0	0	0	0
29f5eac0f3480d5970db3d1298b4f32b	0	0	0	0	0	0	0	0	0	0	0	0	0	0	0	0	0	0	0	0	0	0	0	82	0	0	0	0	0	0	0	0	0	0	0	0	0	0	0	0	0	0	0	0	0	0	0	0	0
29f6ce497826418106371e2e0a48a98d	0	0	0	0	0	0	0	0	0	0	0	0	0	0	0	0	0	0	0	0	0	0	0	0	0	0	0	0	0	0	0	0	0	0	0	21	0	0	0	0	0	0	0	0	0	0	0	0	0
29fc27c5f10a2de27212b7c2e6f0e114	0	0	0	0	0	0	0	0	0	0	0	0	0	0	0	0	0	0	0	0	0	0	0	0	0	0	0	0	0	0	0	0	0	0	0	0	0	0	0	0	0	0	0	56	0	0	0	0	0
29fe13e84ded7c5e393e32e7d881b496	0	0	0	0	0	0	0	0	0	0	0	0	0	0	0	0	0	0	0	0	0	0	0	0	0	0	0	0	0	0	0	0	0	0	0	0	0	0	0	0	0	0	0	0	11	0	0	0	0
2a0606dbf093373318c6ef16ea5a9a26	40.7366	40.7366	40.7366	40.7366	40.7366	40.7366	40.7366	40.7366	40.7366	40.7366	40.7366	40.7366	40.7366	40.7366	40.7366	40.7366	40.7366	40.7366	40.7366	40.7366	40.7366	40.7366	40.7366	40.7366	71.7366	40.7366	40.7366	40.7366	40.7366	40.7366	40.7366	40.7366	40.7366	610.078	130.078	46.0779	0	0	0	0	682.078	30.0779	0	935.078	97.0779	452.078	0	0	0
2a1493e8e729e684cb169a5b54cfa1c3	0	0	0	0	0	0	0	0	0	0	0	0	0	0	0	0	0	0	2	0	0	0	0	0	0	0	0	0	0	0	0	0	0	0	0	0	0	0	0	0	0	0	0	0	0	0	0	0	0
2a1dd6a456a9d7b008b9934f44481431	0	0	0	0	0	0	0	0	0	0	0	0	0	0	0	2	0	0	0	0	0	0	0	0	0	0	0	0	0	0	0	0	0	0	0	0	0	0	0	0	0	0	0	0	0	0	0	0	0
2a1fadc0b96221e22504d2f6b61101b7	0	0	0	0	0	0	0	0	0	0	0	0	0	0	0	0	0	0	0	0	0	0	0	167	0	0	0	0	0	0	0	0	0	0	0	0	0	0	0	0	0	0	0	0	0	0	0	0	0
2a23ac4f94cb292ce369184c3262b780	0	0	0	0	0	0	0	0	0	0	0	0	0	0	0	0	0	0	0	0	0	0	0	103	0	0	0	0	0	0	0	0	0	0	0	0	0	0	0	0	0	0	0	0	0	0	0	0	0
2a2496c4e1fe688ac9aed86abcf2562e	0	44	0	0	0	0	0	0	0	0	0	0	0	0	0	0	0	0	0	0	0	0	0	0	0	0	0	0	0	0	0	0	0	0	0	0	0	0	0	0	0	0	0	0	0	0	0	0	0
2a269287bf7c82f7fd93e46c5dd44559	0	0	226	0	0	0	0	0	0	0	0	0	0	0	0	0	0	0	0	0	0	0	0	0	0	0	0	0	0	0	0	0	0	0	0	0	0	0	0	0	0	0	0	0	0	0	0	0	0
2a2bf97e24a0dbd389e0e75199124601	0	0	0	0	0	0	2	0	0	0	0	0	0	0	0	0	0	0	0	0	0	0	0	0	0	0	0	0	0	0	0	0	0	0	0	0	0	0	0	0	0	0	0	0	0	0	0	0	0
2a3275b135f4273ee1383ef2425bceb4	0	0	0	5	0	0	0	0	0	0	0	0	0	0	0	0	0	0	0	0	0	0	0	0	0	0	0	0	0	0	0	0	0	0	0	0	0	0	0	0	0	0	0	0	0	0	0	0	0
2a33169b466605cd87989f09e49e316f	0	0	0	22	0	0	0	0	0	0	0	0	0	0	0	0	0	0	0	0	0	0	0	0	0	0	0	0	0	0	0	0	0	0	0	0	0	0	0	0	0	0	0	0	0	0	0	0	0
2a33a82257e3e113391b2cb86fca1dd9	0	0	0	0	0	0	0	0	0	0	2	0	0	0	0	0	0	0	0	0	0	0	0	0	0	0	0	0	0	0	0	0	0	0	0	0	0	0	0	0	0	0	0	0	0	0	0	0	0
2a3a4c210d75534b329a83a196efcca4	0	27	0	0	0	0	0	0	0	0	0	0	0	0	0	0	0	0	0	0	0	0	0	0	0	0	0	0	0	0	0	0	0	0	0	0	0	0	0	0	0	0	0	0	0	0	0	0	0
2a3b18a8f39373a0f2232a2e48d49fcb	1.69064	1.69064	1.69064	1.69064	1.69064	1.69064	1.69064	1.69064	1.69064	1.69064	1.69064	1.69064	1.69064	1.69064	1.69064	1.69064	1.69064	1.69064	1.69064	1.69064	1.69064	1.69064	1.69064	1.69064	1.69064	1.69064	1.69064	1.69064	1.69064	150.691	126.691	1.69064	1.69064	0	0	0	0	0	0	158.2	0	0	0	0	0	0	0	0	0
2a415f95d6e15b58521c338efa0934d9	0	0	0	0	0	0	0	0	0	0	0	0	0	0	0	0	168	0	0	0	0	0	0	0	0	0	0	0	0	0	0	0	0	0	0	0	0	0	0	0	0	0	0	0	0	0	0	0	0
2a49620f18745e2f6b7363d7cda385a0	0	0	0	0	0	0	0	0	224	0	0	0	0	0	0	0	0	0	0	0	0	0	0	0	0	0	0	0	0	0	0	0	0	0	0	0	0	0	0	0	0	0	0	0	0	0	0	0	0
2a4d87027e36b20dc031a4e256fc899f	0	0	0	0	0	0	0	0	0	0	0	0	0	0	0	0	0	0	0	0	0	0	0	0	0	0	0	0	0	0	0	0	0	0	0	0	0	0	0	0	0	0	0	137	0	0	0	0	0
2a4dce2592577a9db2545d437ee07e3d	0	0	0	0	0	0	0	0	0	0	0	0	0	0	0	0	0	0	0	0	0	38	0	0	0	0	0	0	0	0	0	0	0	0	0	0	0	0	0	0	0	0	0	0	0	0	0	0	0
2a4ea533bc96f1e6431b4354a036907f	0	0	0	0	0	0	0	0	0	0	0	0	0	0	0	0	0	0	0	0	0	0	0	0	0	0	0	0	0	0	0	0	0	0	0	0	11	0	0	0	0	0	0	0	0	0	0	0	0
2a5268b2a0375617b52a32ac855eff10	0	0	4	0	0	0	0	0	0	0	0	0	0	0	0	0	0	0	0	0	0	0	0	0	0	0	0	0	0	0	0	0	0	0	0	0	0	0	0	0	0	0	0	0	0	0	0	0	0
2a53b62a8ad7277bde8dd4c5cd0c790a	3	0	0	0	0	0	0	0	0	0	0	0	0	0	0	0	0	0	0	0	0	0	0	0	0	0	0	0	0	0	0	0	0	0	0	0	0	0	0	0	0	0	0	0	0	0	0	0	0
2a6886233f15fb6dfb7e8538d9c4a5a2	0	0	0	0	0	0	0	0	0	0	0	0	0	0	2	0	0	0	0	0	0	0	0	0	0	0	0	0	0	0	0	0	0	0	0	0	0	0	0	0	0	0	0	0	0	0	0	0	0
[truncated: 10,070 more rows]
[truncated: 8 more columns]

## Sheet: Taxonomy
#Taxonomy	Kingdom	Phylum	Class	Order	Family	Genus
000111cdf354e7b4ecbb86ddedb11115	Bacteria	Bacteroidota	Bacteroidia	Bacteroidales	Bacteroidaceae	Bacteroides
000241b7ba2446da7f55e4bb536c0ada	Bacteria	Firmicutes	Clostridia	Lachnospirales	Lachnospiraceae
000389b43afc744e66d89090c1cbe635	Bacteria	Firmicutes	Bacilli	Erysipelotrichales	Erysipelatoclostridiaceae	Catenibacterium
000961f2ead418dbb384867bf8149917	Bacteria	Firmicutes	Clostridia	Lachnospirales	Lachnospiraceae
001285fe577730f4821cf38e7a3b874a	Bacteria	Firmicutes	Clostridia	Lachnospirales	Lachnospiraceae
0014232e2ba313ad001e10a3ee893161	Bacteria	Firmicutes	Clostridia
00185993df9f4544c1a39df649557028	Bacteria	Bacteroidota	Bacteroidia	Bacteroidales	Bacteroidaceae	Bacteroides
001c2cf092596b8fed6263663a9eeef3	Bacteria	Firmicutes	Clostridia	Lachnospirales	Lachnospiraceae	Coprococcus
001f785dc947bb1b450945be51d429ed	Bacteria	Firmicutes	Clostridia	Oscillospirales	Ruminococcaceae	Faecalibacterium
002713c9d069d07615b6d8100828b585	Bacteria	Firmicutes	Clostridia	Oscillospirales	Oscillospiraceae
002d838ad0367ef1064b940b9a6b8dcb	Bacteria	Proteobacteria	Gammaproteobacteria	Enterobacterales	Enterobacteriaceae
00313b6a41b30ed29c549ce06f4825d5	Bacteria	Firmicutes	Clostridia	Oscillospirales	UCG-010	UCG-010
0031c14538edf11c16ad1f217e0a7586	Bacteria	Firmicutes	Clostridia	Oscillospirales	UCG-010	UCG-010
0046c7c6226ac6e252ef57512f401aa4	Bacteria	Bacteroidota	Bacteroidia	Bacteroidales	Tannerellaceae	Parabacteroides
004d26ad2070ade0f24c6d041b2429d3	Bacteria	Actinobacteriota	Coriobacteriia	Coriobacteriales	Eggerthellaceae	Adlercreutzia
004f89e458560d070e2a6c6e25dc34e9	Bacteria	Firmicutes	Clostridia	Lachnospirales	Lachnospiraceae
007046dbefd50b615f4737a1de3461e9	Bacteria	Firmicutes	Negativicutes	Veillonellales-Selenomonadales	Veillonellaceae	Negativicoccus
0073cbb4725f78552377d36e0b43f57d	Bacteria	Proteobacteria	Gammaproteobacteria	Enterobacterales	Enterobacteriaceae
007452065cf77a5e6028469dce5c44e8	Bacteria	Bacteroidota	Bacteroidia	Bacteroidales	Tannerellaceae	Parabacteroides
0081a17b2b4305551d6e9d17b91e9e7c	Bacteria	Bacteroidota	Bacteroidia	Bacteroidales	Bacteroidaceae	Bacteroides
0085fdb0f2b760b218874bab405e1915	Bacteria	Firmicutes	Clostridia	Oscillospirales	Ruminococcaceae
00905c22c142a039e7b9d7039a842fb1	Bacteria	Bacteroidota	Bacteroidia	Bacteroidales	Bacteroidaceae	Bacteroides
009203baf750fdb19d66191df46aa049	Bacteria	Firmicutes	Clostridia	Oscillospirales	Ruminococcaceae
009991a3e6fbca38e0689ba5c6ed75f5	Bacteria	Firmicutes	Clostridia	Christensenellales	Christensenellaceae	Christensenellaceae_R-7_group
009a0df71afeb8bfa9ba578f5a804573	Bacteria	Bacteroidota	Bacteroidia	Bacteroidales	Tannerellaceae	Parabacteroides
009ee0f63d7e0618213473313eda288c	Bacteria	Firmicutes	Clostridia	Oscillospirales	Ruminococcaceae	uncultured
00c3c8a322627e770c8784a6ecf8e59d	Bacteria	Firmicutes	Clostridia	Oscillospirales	Ruminococcaceae
00c46b672bc431943915f3218425f65d	Bacteria	Firmicutes	Clostridia	Oscillospirales	Ruminococcaceae	Faecalibacterium
00c75a7a92a5eddbeaf25ae8c8e0df3f	Bacteria	Bacteroidota	Bacteroidia	Bacteroidales	Bacteroidaceae	Bacteroides
00c9e5008c061fd1ba5b472fe7407dac	Bacteria	Firmicutes	Clostridia	Oscillospirales	UCG-010	UCG-010
00cb526cfbf7bb3cf2f0312483b911b3	Bacteria	Firmicutes	Clostridia	Oscillospirales	Oscillospiraceae
00e28dfc99426c187862b4cafab57f78	Bacteria	Firmicutes	Clostridia	Lachnospirales	Lachnospiraceae	Lachnoclostridium
00e5e200c66d103167bbc54f86d1f45f	Bacteria	Firmicutes	Clostridia	Christensenellales	Christensenellaceae	uncultured
00e6e59da87595c4caab0632fd002abc	Bacteria	Firmicutes	Clostridia	Lachnospirales	Lachnospiraceae	Howardella
00e9661162ac1e0c9fda378afc5f159d	Bacteria	Bacteroidota	Bacteroidia	Bacteroidales	Bacteroidaceae	Bacteroides
00ee0c51f5611d9b95e180a5b9bd1308	Bacteria	Firmicutes	Clostridia	Oscillospirales	UCG-010	UCG-010
00f045f89ad5f1ea1fb8062843b43151	Bacteria	Firmicutes	Bacilli	Lactobacillales	Streptococcaceae	Streptococcus
0101d7f5ed72a9596bae1001685a8be5	Bacteria	Bacteroidota	Bacteroidia	Bacteroidales	Prevotellaceae	Prevotella
01061bfeb3e1c46b72cf9ad62e818cad	Bacteria	Proteobacteria	Gammaproteobacteria	Burkholderiales
01086d0563712cdc6f22003b6e3c8e71	Bacteria	Firmicutes	Clostridia	Oscillospirales	[Eubacterium]_coprostanoligenes_group	[Eubacterium]_coprostanoligenes_group
010e1f1471ebe7ffb78b0220f5a227d2	Bacteria	Actinobacteriota	Actinobacteria	Corynebacteriales	Corynebacteriaceae	Corynebacterium
011755eb178e98e08caf70b914473557	Bacteria	Bacteroidota	Bacteroidia	Bacteroidales	Bacteroidaceae	Bacteroides
011aca7168dc9320deabfab11ef3248c	Bacteria
011ee4268fdc9778000fd43bf9d96ba1	Bacteria	Firmicutes	Clostridia	Lachnospirales	Lachnospiraceae	Lachnospiraceae_UCG-008
011f11ff5f58ac5859ff947665027fc2	Bacteria	Firmicutes	Clostridia	Lachnospirales	Lachnospiraceae
012192937530bde07b85fff10867eb54	Bacteria	Firmicutes	Clostridia	Oscillospirales	Ruminococcaceae	Subdoligranulum
0121a3b74560c514df538613b3932894	Bacteria	Firmicutes	Clostridia	Oscillospirales	Ruminococcaceae
012b27e80782a2b7e6693cf0f683ba67	Bacteria	Proteobacteria	Gammaproteobacteria	Burkholderiales	Sutterellaceae	Sutterella
012c3578ed1a3113ad795b2be41d1bf0	Bacteria	Firmicutes	Clostridia	Oscillospirales	Ruminococcaceae	uncultured
012ceb4076049af02b18af6d2e56c04b	Bacteria	Desulfobacterota	Desulfovibrionia	Desulfovibrionales	Desulfovibrionaceae	Desulfovibrio
012d66d5a3fe8833df7adfd112acb8c8	Bacteria	Bacteroidota	Bacteroidia	Bacteroidales
01320c99f9cbac1db076cdcb7f975e8b	Bacteria
01321b694ad79f29f5f47b380843e096	Bacteria	Firmicutes	Clostridia
01364fa107fe5bda5c3c2ce0c9170ee3	Bacteria	Firmicutes	Clostridia	Lachnospirales	Lachnospiraceae
0147cd373dbc477ac4768d7ceda7cc2d	Bacteria	Firmicutes	Clostridia	Oscillospirales	Oscillospiraceae	UCG-005
0149da2fe6aca01d4b23d1841d9bdb4a	Bacteria	Firmicutes	Clostridia	Oscillospirales	Ruminococcaceae	Subdoligranulum
0158fec448c7efd727a75fa7d9fb9b3a	Bacteria	Bacteroidota	Bacteroidia	Bacteroidales	Rikenellaceae	Alistipes
015bf54ae249d30851d4a017df1b050d	Bacteria	Proteobacteria	Gammaproteobacteria	Burkholderiales	Sutterellaceae	Sutterella
015da6418625ab86540b0f079dfd69d5	Bacteria	Proteobacteria	Gammaproteobacteria	Burkholderiales	Sutterellaceae	Sutterella
015eef32063684eaf1a949679dad3698	Bacteria	Bacteroidota	Bacteroidia	Bacteroidales	Bacteroidaceae	Bacteroides
015f189f839813341674d2d167ca2e5c	Bacteria	Bacteroidota	Bacteroidia	Bacteroidales	Barnesiellaceae	Barnesiella
016291743205eea14c5e3004975596bb	Bacteria	Firmicutes	Clostridia	Christensenellales	Christensenellaceae	Christensenellaceae_R-7_group
0163df2aa860ad118fff567541fbb037	Bacteria	Firmicutes	Clostridia	Oscillospirales	Ruminococcaceae
0170f264b3e52b71e97dd7eb506d3957	Bacteria	Firmicutes	Clostridia	Lachnospirales	Lachnospiraceae
01857b8cc058e534cb3e2e677009bfca	Bacteria	Bacteroidota	Bacteroidia	Bacteroidales	Prevotellaceae	Prevotella
018699c775b952802d8ee5b430279434	Bacteria	Bacteroidota	Bacteroidia	Bacteroidales	Bacteroidaceae	Bacteroides
0190f78124e2fd61f15ccb7b312863ea	Bacteria	Firmicutes	Bacilli	Lactobacillales	Streptococcaceae	Lactococcus
0195007e44be14090c854115a057ec0e	Bacteria	Firmicutes	Clostridia	Oscillospirales	UCG-010	UCG-010
01981c38036b35bb3014543d37012ba0	Bacteria	Firmicutes	Clostridia	Oscillospirales	Oscillospiraceae	Oscillibacter
019865d0f5e7615e722fefe1b4765755	Bacteria	Proteobacteria	Alphaproteobacteria	Rhodospirillales	uncultured	uncultured
019aa1411156e7742ec8645b48797cc7	Bacteria	Firmicutes	Clostridia	Oscillospirales	Ruminococcaceae	[Eubacterium]_siraeum_group
019bf99f10ac131a77cad2daf8f0dfd9	Bacteria	Bacteroidota	Bacteroidia	Bacteroidales	Bacteroidaceae	Bacteroides
019e9b9ed2f129bc0a723741a56d822a	Bacteria	Actinobacteriota	Actinobacteria	Actinomycetales	Actinomycetaceae	F0332
01a74c0b5fd1e8691c3bfdb110f86852	Bacteria	Firmicutes	Clostridia	Oscillospirales	Ruminococcaceae	Subdoligranulum
01ac7a611b22876e9ee12db4f22e90ec	Bacteria	Bacteroidota	Bacteroidia	Bacteroidales	Rikenellaceae	Alistipes
01aed11afdaec4c89a9e65845fbb25d4	Bacteria	Bacteroidota	Bacteroidia	Bacteroidales	Bacteroidaceae	Bacteroides
01b0bbb349f04821c5f8318280cc3d6b	Bacteria	Firmicutes	Clostridia	Oscillospirales	Ruminococcaceae
01b49016e85df500a42e4a24b5339af7	Bacteria	Firmicutes	Clostridia	Oscillospirales	[Eubacterium]_coprostanoligenes_group	[Eubacterium]_coprostanoligenes_group
01b4e9b8375beac05c6e3a57ade644d5	Bacteria	Firmicutes	Clostridia	Oscillospirales	Oscillospiraceae	Oscillibacter
01cb27572a8cfd141b861d5fc5da2b88	Bacteria	Actinobacteriota	Actinobacteria	Corynebacteriales	Corynebacteriaceae	Corynebacterium
01cd0a7a3c9bf0747ad9b40ab2a96a47	Bacteria	Firmicutes	Clostridia	Oscillospirales	Ruminococcaceae	Faecalibacterium
01cedc2a9dca8173aec7fe7b1ddba9c7	Bacteria	Firmicutes	Clostridia	Lachnospirales	Lachnospiraceae
01dc22536d1a44c08bf38b5e7f811bbd	Bacteria	Bacteroidota	Bacteroidia	Bacteroidales	Bacteroidaceae	Bacteroides
01dd3336e2dbc374e69a2ac66df3fe36	Bacteria	Firmicutes	Clostridia	Oscillospirales	Oscillospiraceae	UCG-002
01df9d1f9fd1da7d5f1d9870c4e8b8a8	Bacteria	Firmicutes	Clostridia	Oscillospirales	Ruminococcaceae
01e3f7231c3f2e9f91829337246d7915	Bacteria	Firmicutes	Clostridia	Oscillospirales	UCG-010	UCG-010
01ee9b2cf2da4ce04fcc4fae00a10d61	Bacteria	Bacteroidota	Bacteroidia	Bacteroidales	Bacteroidaceae	Bacteroides
0205dc3041aaf5af2e3684dc2579b54c	Bacteria	Firmicutes	Bacilli	RF39	RF39	RF39
02089a38677ad5cf6690602bcfd1b298	Bacteria	Firmicutes	Clostridia	Lachnospirales	Lachnospiraceae	Roseburia
02161e6c3dea70881d98e833f1bc356a	Bacteria	Firmicutes	Clostridia	Peptococcales	Peptococcaceae	uncultured
02163fd92fb0c73b3188f2f28ced65e5	Bacteria	Firmicutes	Clostridia	Oscillospirales
02171fe96517471a83e54e8c9ad8f263	Bacteria	Firmicutes	Clostridia	Oscillospirales	UCG-010	UCG-010
021734293b5ea6e6522ae67c4af2cafc	Bacteria	Firmicutes	Clostridia	Oscillospirales	Oscillospiraceae	UCG-002
0224d94ae24f2c82dfbbb334ba7fd0b5	Bacteria	Firmicutes	Clostridia	Oscillospirales	Ruminococcaceae	Faecalibacterium
022f6d7f867ce80b3cd6740c4d8516ab	Bacteria	Firmicutes	Clostridia	Christensenellales	Christensenellaceae	Christensenellaceae_R-7_group
02321762ebef690c2101271cb6d05147	Bacteria	Firmicutes	Clostridia	Oscillospirales	UCG-010	UCG-010
0241566d086852c194cc44ee7276f1ef	Bacteria	Bacteroidota	Bacteroidia	Bacteroidales	Bacteroidaceae	Bacteroides
0246885cf7157b74ba80daf1b827b996	Bacteria	Bacteroidota	Bacteroidia	Bacteroidales	Bacteroidaceae	Bacteroides
0246b6777ad151d91fbbdb6873c7fbaa	Bacteria	Firmicutes	Clostridia	Oscillospirales	UCG-010	UCG-010
024790cdc2f5818e9765271af0c622ca	Bacteria	Firmicutes	Clostridia	Oscillospirales	[Eubacterium]_coprostanoligenes_group	[Eubacterium]_coprostanoligenes_group
0248b466d3328753420bc21e9ec0feb5	Bacteria	Firmicutes	Clostridia	Clostridia_vadinBB60_group	Clostridia_vadinBB60_group	Clostridia_vadinBB60_group
024e2a282c7d6522e9c23ca96005a6b8	Bacteria	Firmicutes	Clostridia	Oscillospirales	Oscillospiraceae
0252c1d690b8ee2e564cd9458caf127b	Bacteria	Firmicutes	Clostridia	Lachnospirales	Lachnospiraceae	Lachnospira
0254f85fc7840cd823f86ccb8abef8cd	Bacteria	Proteobacteria	Gammaproteobacteria	Pasteurellales	Pasteurellaceae
02651806f08d7191931d521734305749	Bacteria	Firmicutes	Clostridia	Oscillospirales	Oscillospiraceae	UCG-002
026a2e066995b6564a4bcffd4789ee71	Bacteria	Firmicutes	Clostridia	Peptostreptococcales-Tissierellales	Peptostreptococcales-Tissierellales	Peptoniphilus
026e251269d93df88ab22ab873d64284	Bacteria	Firmicutes	Clostridia	Clostridia_vadinBB60_group	Clostridia_vadinBB60_group	Clostridia_vadinBB60_group
027184f9f93bd61b244869f2aea3f75a	Bacteria	Firmicutes	Bacilli	Erysipelotrichales	Erysipelatoclostridiaceae	Erysipelotrichaceae_UCG-003
02776e3e86f00ee4303346a2a46b3f80	Bacteria	Bacteroidota	Bacteroidia	Bacteroidales	Bacteroidaceae	Bacteroides
027948f93aad91a4fa788bc0a81d3de4	Bacteria	Bacteroidota	Bacteroidia	Bacteroidales	Bacteroidaceae	Bacteroides
0280326b605bf56f0b840d186245535d	Bacteria	Firmicutes	Clostridia	Lachnospirales	Lachnospiraceae	Lachnospiraceae_UCG-004
0281ed292b66bb96246082ce3b9caf2f	Bacteria	Firmicutes	Clostridia	Lachnospirales	Lachnospiraceae	Coprococcus
0284af10e4758cf0cdfc8359bc2aada7	Bacteria	Firmicutes	Clostridia	Lachnospirales	Lachnospiraceae	Lachnospiraceae_NK4A136_group
0284c9cdb83d78f0ae63c924c40daaee	Bacteria	Proteobacteria	Gammaproteobacteria	Enterobacterales	Enterobacteriaceae
02961bc2e035ad747217f2c7e2161394	Bacteria	Verrucomicrobiota	Lentisphaeria	Victivallales	Victivallaceae	Victivallis
029ffb64617459279cafbd1ee4288075	Bacteria	Firmicutes	Clostridia	Oscillospirales	Ruminococcaceae
02a2b436cbf91d7c0498aa9721cdd6dd	Bacteria	Firmicutes	Clostridia	Lachnospirales	Lachnospiraceae
02aaade0e0c17068a8061682592b8986	Bacteria	Firmicutes	Clostridia	Oscillospirales	Ruminococcaceae	uncultured
02ac6eb3c4c72a7d729f0a1dd92ff27d	Bacteria	Firmicutes	Negativicutes	Veillonellales-Selenomonadales	Veillonellaceae	Veillonella
02b02c3009f12a9b60c2f47a6b67750d	Bacteria	Firmicutes	Clostridia	Lachnospirales	Lachnospiraceae
02b73f1624ed6f21f84b00bbe366d59a	Bacteria	Firmicutes	Clostridia	Oscillospirales	Ruminococcaceae
02c6490a65056b60227e4516a68c76a0	Bacteria	Actinobacteriota	Actinobacteria	Bifidobacteriales	Bifidobacteriaceae	Bifidobacterium
02c97510763e2367d0b6eb7490326181	Bacteria	Bacteroidota	Bacteroidia	Bacteroidales	Bacteroidaceae	Bacteroides
02d99a9beeccdde703d5ce30c11372ff	Bacteria	Firmicutes	Clostridia	Lachnospirales	Lachnospiraceae	[Eubacterium]_eligens_group
02de7647f33aacfa8e096c89d35761d4	Bacteria	Firmicutes	Negativicutes	Veillonellales-Selenomonadales	Selenomonadaceae	Megamonas
02e160f5b850523f494b4a91a52de51a	Bacteria	Firmicutes	Clostridia	Oscillospirales	Ruminococcaceae	Fournierella
02e29495d81c4a3709bcb88e6561db63	Bacteria	Bacteroidota	Bacteroidia	Bacteroidales	Prevotellaceae	Prevotella
0307c2701300b9523d7dd547f92ec682	Bacteria	Firmicutes	Clostridia
030b4716b1a052df1be86b670def8e56	Bacteria	Bacteroidota	Bacteroidia	Bacteroidales	Rikenellaceae	Alistipes
0310e7f11aa5b8b61edbef4f8246ef37	Bacteria	Firmicutes	Clostridia	Clostridia	Hungateiclostridiaceae
0313bbbdabb7fadb9ffe2fe0aa75d60d	Bacteria	Firmicutes	Clostridia	Oscillospirales	Oscillospiraceae	Oscillibacter
031435ea2f321e28ff930a0e44c202e1	Bacteria	Firmicutes	Clostridia	Oscillospirales	Oscillospiraceae	UCG-005
031f4ddb057c18131f71d85e2fdfc487	Bacteria	Firmicutes	Clostridia	Oscillospirales	Ruminococcaceae	Candidatus_Soleaferrea
032265c83ef715ed9cd025ef7e8e7fe4	Bacteria	Firmicutes	Clostridia	Oscillospirales	Oscillospiraceae	UCG-003
032462e7bfbf4164763796ffaf9fb885	Bacteria	Firmicutes	Clostridia	Lachnospirales	Defluviitaleaceae	Defluviitaleaceae_UCG-011
0327c0d2f97b5269d6841fe95e77dbc7	Bacteria	Firmicutes	Clostridia	Lachnospirales	Lachnospiraceae
032c433183fc094e9acc3768b525c115	Bacteria	Bacteroidota	Bacteroidia	Bacteroidales	Bacteroidaceae	Bacteroides
032f604efc71b9425bc69782629428c3	Bacteria	Firmicutes	Clostridia	Lachnospirales	Lachnospiraceae
0340c787d8e497da46274d18d5c182be	Bacteria	Firmicutes	Clostridia
034e078d4c72688a85b1fecda4653718	Bacteria
035363636f00f41c2d68094261db4db6	Bacteria	Firmicutes	Bacilli	Erysipelotrichales	Erysipelotrichaceae	Holdemanella
03641c3421cd1f6d509c2f35f4d1430e	Bacteria	Firmicutes	Negativicutes	Acidaminococcales	Acidaminococcaceae	Phascolarctobacterium
03672fb8e6ba31d788df8c947461168a	Bacteria	Firmicutes	Clostridia	Lachnospirales	Lachnospiraceae	Lachnospiraceae_UCG-004
03676d621b2201e30f3c05a5496d0702	Bacteria	Firmicutes	Clostridia	Lachnospirales	Lachnospiraceae	Blautia
036c91ec99b731e623e95f28ff2b82e5	Bacteria	Firmicutes	Bacilli	Lactobacillales	Streptococcaceae	Streptococcus
03724ba2fece3d3591e86c9a594bcd69	Bacteria	Bacteroidota	Bacteroidia	Bacteroidales	Bacteroidaceae	Bacteroides
037a8329879973090b10388287ad92e1	Bacteria	Firmicutes	Clostridia	Oscillospirales	Ruminococcaceae	Faecalibacterium
037aee588b246f9205ed339914ef3950	Bacteria	Firmicutes	Clostridia	Oscillospirales	Ruminococcaceae	Faecalibacterium
037ecd087908fb56981e641161221f77	Bacteria	Firmicutes	Clostridia	Oscillospirales	Ruminococcaceae
03801771ee309e82c93d31ae4c54eef0	Bacteria	Firmicutes	Clostridia	Lachnospirales	Lachnospiraceae	Tyzzerella
038f3192d4ce5ce4016717914933f6a9	Bacteria	Bacteroidota	Bacteroidia	Bacteroidales	Bacteroidaceae	Bacteroides
038f8b40e8d899ed825683bab293d023	Bacteria	Bacteroidota	Bacteroidia	Bacteroidales	Tannerellaceae	Parabacteroides
0395e3475316cf86789e9807b73d8e0e	Bacteria	Firmicutes	Clostridia	Lachnospirales	Lachnospiraceae
03af913f480e8db31df1734f47eb913e	Bacteria	Bacteroidota	Bacteroidia	Bacteroidales	Bacteroidaceae	Bacteroides
03b1ee6e7f54160453b47f2a41d13615	Bacteria	Firmicutes	Clostridia	Lachnospirales	Lachnospiraceae
03b9d3dff9c7a3dd944f850c3acdabfd	Bacteria	Bacteroidota	Bacteroidia	Bacteroidales	Rikenellaceae	Alistipes
03bb92fbfbd29889b4bd7d2ef21f3c96	Bacteria	Bacteroidota	Bacteroidia	Bacteroidales	uncultured	uncultured
03bc00ee4169ea414f4171c1a1353bc7	Bacteria	Firmicutes	Clostridia	Oscillospirales	Ruminococcaceae
03c1bb036d0dcd86446be57b6ebbd30c	Bacteria	Bacteroidota	Bacteroidia	Bacteroidales
03c5ffe8e18a7e35c575a2916d684c4d	Bacteria	Firmicutes	Clostridia	Oscillospirales	[Eubacterium]_coprostanoligenes_group	[Eubacterium]_coprostanoligenes_group
03ca6c373380ccb32dc7be01a28d9772	Bacteria	Firmicutes	Clostridia	Clostridia_UCG-014	Clostridia_UCG-014	Clostridia_UCG-014
03cf1295aca1bc0a6481bd42e614ea63	Bacteria	Firmicutes	Clostridia
03daec94978f1d2d60a7b267e46844c9	Bacteria	Firmicutes	Clostridia
03e32ee1230b60e35b42c03ad660644f	Bacteria	Firmicutes	Clostridia	Oscillospirales	Oscillospiraceae	Oscillibacter
03e3853153367cba49651112defe48bb	Bacteria	Bacteroidota	Bacteroidia	Bacteroidales	Barnesiellaceae	Barnesiella
03ec9a85db0e1dd95bc293653e8b52ae	Bacteria
03fa7a523cd35ff9a9785f32e06dbd03	Bacteria	Firmicutes	Bacilli	Erysipelotrichales	Erysipelatoclostridiaceae	Erysipelatoclostridium
03ff4f10d759cc6528367008b4e083bd	Bacteria	Firmicutes	Clostridia	Oscillospirales
0401430e0a8d6be831f4e9294053b61e	Bacteria	Firmicutes	Clostridia	Clostridia_vadinBB60_group	Clostridia_vadinBB60_group	Clostridia_vadinBB60_group
04069382b31962154ed3b3a11738bae9	Bacteria	Bacteroidota	Bacteroidia	Bacteroidales	Bacteroidaceae	Bacteroides
0408ce6c5784f5d5228a3656d6c03f85	Bacteria	Firmicutes	Clostridia
041efa7ee69f0aca18358461f02eaecf	Bacteria	Firmicutes	Clostridia
0426c7010b3773da5595cfcafe909795	Bacteria	Firmicutes	Clostridia	Lachnospirales	Lachnospiraceae	uncultured
043b1876886d3686e421ad019de834e2	Unassigned
043dccac1927dddf17ae43e99a21eba5	Bacteria	Bacteroidota	Bacteroidia	Bacteroidales	Prevotellaceae	Prevotella
044a94b7fc0b16eb07408a22d01b089d	Bacteria	Firmicutes	Bacilli	Lactobacillales	Streptococcaceae	Lactococcus
044ade1e3bb2de683406d9d89d73041e	Bacteria	Firmicutes	Clostridia	Clostridia_vadinBB60_group	Clostridia_vadinBB60_group	Clostridia_vadinBB60_group
044b508c00a7e527ef04693a37b42b3c	Bacteria	Proteobacteria	Gammaproteobacteria	Pseudomonadales	Moraxellaceae	Acinetobacter
044cdf4c09e4354c2cfc5a268dccd51f	Bacteria	Firmicutes	Clostridia	Lachnospirales	Lachnospiraceae	Lachnospiraceae_FCS020_group
045c685d890a62b41078d9f672e385b7	Bacteria	Firmicutes	Clostridia	Lachnospirales	Lachnospiraceae
045fb64475358d7881088c087297aa6b	Bacteria	Bacteroidota	Bacteroidia	Bacteroidales	Bacteroidaceae	Bacteroides
04611a28bf25e1c14f5bc8d7aa8c804b	Bacteria	Firmicutes	Clostridia	Lachnospirales	Lachnospiraceae	Agathobacter
046539f4cd2339881279fd187c0bebd7	Bacteria	Firmicutes	Clostridia	Oscillospirales	Ruminococcaceae	Faecalibacterium
04679f4f507783dd6f57a4c61f28d93b	Bacteria	Firmicutes	Clostridia	Lachnospirales	Lachnospiraceae
046965731ff0ac8d8692a7a1875d93f2	Bacteria	Bacteroidota	Bacteroidia	Bacteroidales	Bacteroidaceae	Bacteroides
0472a57236a9a0dd010184422b8d9595	Bacteria	Bacteroidota	Bacteroidia	Bacteroidales	Bacteroidaceae	Bacteroides
047f4112447444241693a8e59eeb7e28	Bacteria	Firmicutes	Clostridia	Oscillospirales	UCG-010	UCG-010
0482da6ca68c734eb59bd86218cad965	Bacteria	Bacteroidota	Bacteroidia	Bacteroidales	Bacteroidaceae	Bacteroides
04a120aea84ba70f77942e4baf527e96	Bacteria	Firmicutes	Clostridia	Oscillospirales	Oscillospiraceae	Oscillibacter
04add077da0da34c37f1d36d1b627f66	Bacteria
04b6a52734d35c0558383d99212bdfa5	Bacteria	Firmicutes	Clostridia	Oscillospirales
04be3a80b93393e5c1f8c3259c3672b4	Bacteria	Bacteroidota	Bacteroidia	Bacteroidales	Bacteroidaceae	Bacteroides
04c6625a28045db4c9026725c7fa0002	Bacteria	Firmicutes	Clostridia	Oscillospirales	Butyricicoccaceae	Butyricicoccus
04c7fe0775df3a19d347f94f78843fb7	Bacteria	Bacteroidota	Bacteroidia	Bacteroidales	Bacteroidaceae	Bacteroides
04c990d57e32eef56d56f03addbaa536	Bacteria	Bacteroidota	Bacteroidia	Bacteroidales	Bacteroidaceae	Bacteroides
04cfa997d093e45bc774efb3d1b29364	Bacteria	Firmicutes	Clostridia
04d3270d4d31e9edb958bed119c35122	Bacteria	Bacteroidota	Bacteroidia	Bacteroidales
04d541f1e30edf30fd1a15e94e180005	Bacteria	Bacteroidota	Bacteroidia	Bacteroidales	Bacteroidaceae	Bacteroides
04da4af9ea1a4638c74f1ffd081eae51	Bacteria	Firmicutes	Clostridia	Lachnospirales	Lachnospiraceae	Fusicatenibacter
04e708ebc7502ad6559b3296471d206f	Bacteria	Proteobacteria	Gammaproteobacteria	Enterobacterales	Enterobacteriaceae
04e738546bf8d4c66b56c69353e95fa8	Bacteria	Firmicutes	Clostridia	Oscillospirales	Oscillospiraceae	UCG-002
04eab2bdae1daf3918b92d44245b665b	Bacteria	Firmicutes	Clostridia	Lachnospirales	Lachnospiraceae
04f073e563957017fca6ac7d6f351f36	Bacteria	Bacteroidota	Bacteroidia	Bacteroidales	Bacteroidaceae	Bacteroides
04fce258861e230e6bf838f41d6e7028	Bacteria	Firmicutes	Bacilli	Lactobacillales	Lactobacillaceae	Lactobacillus
050b0cd33bd6ce1f1263eaead559679f	Bacteria
050ce0dccc25ce0aba697b7dff030b3e	Bacteria	Firmicutes	Clostridia	Oscillospirales
05143751b5a6040b958dab9f033b58d6	Bacteria	Firmicutes	Clostridia	Oscillospirales	Oscillospirales	Hydrogenoanaerobacterium
05188ebcb03a40a8e44c8a47894b969d	Bacteria	Firmicutes	Clostridia	Lachnospirales	Lachnospiraceae
0519c79bf5632950cd2a3e7b486eeb22	Bacteria	Proteobacteria	Gammaproteobacteria	Burkholderiales
0519ed95e3ceabb6677c7574de9f1a58	Bacteria	Bacteroidota	Bacteroidia	Bacteroidales	Tannerellaceae	Parabacteroides
0526320ddba5b1ced5ca2fbd6f47e809	Bacteria	Firmicutes	Clostridia	Lachnospirales	Lachnospiraceae
052704c2d68b4d4b636d3224b8fcdfcb	Bacteria	Actinobacteriota	Actinobacteria	Corynebacteriales	Corynebacteriaceae	Corynebacterium
052bb33eb91fd18ad6c63d000252b878	Bacteria	Firmicutes	Clostridia	Christensenellales	Christensenellaceae	Christensenellaceae_R-7_group
05328976ba7092f2f7b3f8c7f680c44f	Bacteria	Firmicutes	Clostridia	Lachnospirales	Lachnospiraceae
05546d920e0df16d6d4239e333c6d0b2	Bacteria	Firmicutes	Clostridia	Oscillospirales	UCG-010	UCG-010
0556c384e5173fb75c80321f239f52fe	Bacteria	Actinobacteriota	Coriobacteriia	Coriobacteriales	Eggerthellaceae	Senegalimassilia
05586a16038f77c44c867fb2eaff88bf	Bacteria	Firmicutes	Clostridia	Oscillospirales	Ruminococcaceae
057197ede5997d18ad49c5c73f6f4c1c	Bacteria	Firmicutes	Clostridia	Oscillospirales	Ruminococcaceae	Faecalibacterium
0573f50d4287f40577d344e85c3de008	Bacteria	Firmicutes	Clostridia	Lachnospirales	Lachnospiraceae
05749546700d3264b081382767752b97	Bacteria	Firmicutes	Clostridia	Christensenellales	Christensenellaceae	Christensenellaceae_R-7_group
05787e46c4da4e540de5bcf7841829db	Bacteria	Desulfobacterota	Desulfovibrionia	Desulfovibrionales	Desulfovibrionaceae	Bilophila
0580d0f5cb921415aff4fe1f06d8b647	Bacteria	Proteobacteria	Gammaproteobacteria	Enterobacterales	Enterobacteriaceae
05849ac0d9c73ed04ff6ea5e53b939ba	Bacteria	Bacteroidota	Bacteroidia	Bacteroidales	Bacteroidaceae	Bacteroides
0585268be1d5a5c1994c280d51dd993c	Bacteria	Bacteroidota	Bacteroidia	Bacteroidales	Muribaculaceae	Muribaculaceae
05870bd8efdc1c24beebf9f2c91da92b	Bacteria	Firmicutes	Clostridia	Lachnospirales	Lachnospiraceae
05871499e27a61263f80defcdd7175ad	Bacteria	Firmicutes	Clostridia	Lachnospirales	Lachnospiraceae
0593ef833398a7c224b371cdb72e53b5	Bacteria	Firmicutes	Clostridia	Lachnospirales	Lachnospiraceae
059f8cee999d144a335a31727a9265cd	Bacteria	Firmicutes	Clostridia	Oscillospirales	Ruminococcaceae	Negativibacillus
059fe4f2cf09b7845aae8e868567f31b	Bacteria	Actinobacteriota	Coriobacteriia	Coriobacteriales	Eggerthellaceae	Senegalimassilia
05a1060de4bad8b8210023b26e42e3f3	Bacteria	Firmicutes	Clostridia	Oscillospirales	Oscillospiraceae
05a2bc2cc1c8b813998845acf4c7899a	Bacteria	Firmicutes	Clostridia	Lachnospirales	Lachnospiraceae
05b072c0001fbba8268e662025e8de79	Bacteria	Firmicutes	Clostridia	Peptostreptococcales-Tissierellales	Peptostreptococcaceae	Romboutsia
05b1df31601c47f9dc3c2b1ed6b8e3f4	Bacteria	Firmicutes	Clostridia	Lachnospirales	Lachnospiraceae
05b84c5089e75d3c4d9e23eeb93b82db	Bacteria	Firmicutes	Clostridia	Peptostreptococcales-Tissierellales	Anaerovoracaceae	S5-A14a
05c170258cbdb05ae848cb48e0db3f2c	Bacteria	Firmicutes	Clostridia	Lachnospirales	Lachnospiraceae
05dbbdae39dbbd8a29e88495adfd1681	Bacteria	Firmicutes	Negativicutes	Acidaminococcales	Acidaminococcaceae	Phascolarctobacterium
05ebcad1f6d22dc7276da9339b47efcb	Bacteria	Firmicutes	Clostridia	Lachnospirales	Lachnospiraceae
05fa096728f70c27ffe9929d97ae9dff	Bacteria	Actinobacteriota	Coriobacteriia	Coriobacteriales	Eggerthellaceae	Slackia
05fd0854eafaa4c412a6d895e36883e3	Bacteria	Firmicutes	Clostridia	Peptostreptococcales-Tissierellales	Peptostreptococcales-Tissierellales	Peptoniphilus
0603672bc29effd14eb1d776db7c7fb1	Bacteria	Bacteroidota	Bacteroidia	Bacteroidales	Prevotellaceae	Prevotella
060bb1927515f868ca9fee9045924d5a	Bacteria	Firmicutes	Bacilli	Staphylococcales	Staphylococcaceae	Staphylococcus
060bbabeca95e85124af7390e0d7e1e4	Bacteria	Firmicutes	Clostridia	Oscillospirales	[Eubacterium]_coprostanoligenes_group	[Eubacterium]_coprostanoligenes_group
060c7623a1ca74059f52e02ca970883d	Bacteria	Firmicutes	Clostridia	Peptostreptococcales-Tissierellales	Peptostreptococcales-Tissierellales	Fenollaria
061e0380cb80fc6e86b4ea2c55938c70	Bacteria	Firmicutes	Clostridia	Peptostreptococcales-Tissierellales	Anaerovoracaceae	[Eubacterium]_brachy_group
062bb24d89fac1eaff71b64a6efdc361	Bacteria	Firmicutes	Clostridia	Oscillospirales	Ruminococcaceae	Harryflintia
062c6b22cb92f7489202290db1f9c0b6	Bacteria	Firmicutes	Clostridia	Oscillospirales	[Eubacterium]_coprostanoligenes_group	[Eubacterium]_coprostanoligenes_group
0632d3a06cebd0a2e5fb52a167de0990	Bacteria	Firmicutes	Clostridia	Christensenellales	Christensenellaceae	Christensenellaceae_R-7_group
063873812458ceafa6c130e542612421	Bacteria	Firmicutes	Clostridia	Oscillospirales	[Eubacterium]_coprostanoligenes_group	[Eubacterium]_coprostanoligenes_group
065509411abe19faf19ad2d143cd7386	Bacteria	Bacteroidota	Bacteroidia	Bacteroidales	Prevotellaceae	Prevotella
0662cbe593269afd509474ed5ad858b9	Bacteria	Firmicutes	Bacilli	Lactobacillales	Lactobacillaceae	Lactobacillus
066866b47f3ca5824d1adc26eccfc9fd	Bacteria	Firmicutes	Clostridia	Oscillospirales	Oscillospiraceae
0669faea3eec846f7c2b2a9bc178b25c	Bacteria	Bacteroidota	Bacteroidia	Bacteroidales	Bacteroidaceae	Bacteroides
0672705f7fb9f303da6848888d7b3aa4	Bacteria	Bacteroidota	Bacteroidia	Bacteroidales	Rikenellaceae	Alistipes
06734323e1eb028e50b63bc0b1207f38	Bacteria	Firmicutes	Clostridia	Peptostreptococcales-Tissierellales	Peptostreptococcales-Tissierellales	Anaerococcus
067a471230ccc4a9f783044532283175	Bacteria	Firmicutes	Clostridia	Oscillospirales	Ruminococcaceae	Incertae_Sedis
067af548f581a0e7d9188c88fde7f904	Bacteria	Firmicutes	Bacilli	Lactobacillales	Carnobacteriaceae	Granulicatella
068296cfeee3282d992fe4105888de24	Bacteria	Firmicutes	Clostridia	Oscillospirales	Ruminococcaceae
0683625a37fc2ea3f54a57787896ed7f	Bacteria	Firmicutes	Clostridia	Clostridia_vadinBB60_group	Clostridia_vadinBB60_group	Clostridia_vadinBB60_group
06a2378b78f6852e40424eb3efc32117	Bacteria	Bacteroidota	Bacteroidia	Bacteroidales	Bacteroidaceae	Bacteroides
06a5d59d66011cced2779fb27473e3fa	Bacteria	Firmicutes	Clostridia	Oscillospirales	Ruminococcaceae	uncultured
06a8ea672df2f9c9d67ac5419271ab9f	Bacteria	Firmicutes	Clostridia	Peptostreptococcales-Tissierellales	Peptostreptococcales-Tissierellales	Fenollaria
06abcecddbcba4837d0a61e11664d629	Bacteria	Firmicutes	Bacilli	Erysipelotrichales	Erysipelatoclostridiaceae	UCG-004
06b69eed0b1e3ebc183266dcb3fc987b	Bacteria	Firmicutes	Clostridia	Oscillospirales	Oscillospiraceae	UCG-005
06b9fc48c33af9e16cd55dec8cc5cf87	Bacteria	Firmicutes	Clostridia	Lachnospirales	Lachnospiraceae
06c50bd288ca13bd038b268072afb707	Bacteria	Bacteroidota	Bacteroidia	Bacteroidales	Barnesiellaceae	Barnesiella
06c8239955703dcaaa5fd469eeec1358	Bacteria	Bacteroidota	Bacteroidia	Bacteroidales	Bacteroidaceae	Bacteroides
06c9e590db96e477a70bb2caae87ba7f	Bacteria	Firmicutes	Clostridia	Peptostreptococcales-Tissierellales	Peptostreptococcales-Tissierellales	Anaerococcus
06cd5fb178c355a0cb9e4a2149e83873	Bacteria	Firmicutes	Clostridia	Oscillospirales	Ruminococcaceae	Fournierella
06d23fbdbb8f062a210ce46defbe6dc9	Bacteria	Actinobacteriota	Coriobacteriia	Coriobacteriales	Coriobacteriaceae	Collinsella
06d2de103fb8521f06a2f494cee98085	Bacteria	Firmicutes	Clostridia	Oscillospirales	Ruminococcaceae	uncultured
06d7e9e6b1e2ebd1a9dbd3f0b7801128	Bacteria	Bacteroidota	Bacteroidia	Bacteroidales	Prevotellaceae	Prevotella
06e662ce61707fc6a00a366b2da71b74	Bacteria	Firmicutes	Clostridia	Lachnospirales	Lachnospiraceae	Lachnospiraceae_FCS020_group
06e74d4488e1f17dd554117c982db4e9	Bacteria	Firmicutes	Clostridia	Oscillospirales	Ruminococcaceae	Subdoligranulum
06e855e06f670ad64355c304ece90fb3	Bacteria	Firmicutes	Clostridia	Lachnospirales	Lachnospiraceae
06e9b38feac9f8c6120d90f39090a2c5	Bacteria	Firmicutes	Negativicutes	Veillonellales-Selenomonadales	Veillonellaceae	Dialister
06f58604565ccec4b807f9b449f30e82	Bacteria	Bacteroidota	Bacteroidia	Bacteroidales	Prevotellaceae
06f94dd9fc7268b353d3676b6464a626	Bacteria	Firmicutes	Clostridia	Lachnospirales	Lachnospiraceae
06fbdd2ba6dfaaee7809201bfe9a0e70	Bacteria	Firmicutes	Clostridia	Lachnospirales	Lachnospiraceae	Blautia
06fe85e88c08a0cec4fc3ca6251c8f73	Bacteria	Bacteroidota	Bacteroidia	Bacteroidales	Barnesiellaceae	Coprobacter
070175299e62656222c1900a4edcc5ee	Bacteria	Bacteroidota	Bacteroidia	Bacteroidales	Bacteroidaceae	Bacteroides
07058e55e0b715c6bd2e5cc36a16e387	Bacteria	Firmicutes	Negativicutes	Acidaminococcales	Acidaminococcaceae	Phascolarctobacterium
0708e5b5b22b69f0a1e3d1841ff9d570	Bacteria	Proteobacteria	Gammaproteobacteria	Enterobacterales	Enterobacteriaceae	Escherichia-Shigella
070d9a53762416a64f2bceca2fe74a3c	Bacteria	Firmicutes	Clostridia	Clostridiales	Clostridiaceae	Clostridium_sensu_stricto_1
0710e816dc70aa5396898b2f50eeaa7f	Bacteria	Firmicutes	Clostridia	Oscillospirales	Oscillospiraceae
07171a4a8e45b4489a335dbb8148cec4	Bacteria	Bacteroidota	Bacteroidia	Bacteroidales	Bacteroidaceae	Bacteroides
07192a5c94d669c08ad10cfcd4455628	Bacteria	Firmicutes	Clostridia	Oscillospirales	Ruminococcaceae	Ruminococcus
0719e4dfe92aaf59161593b3add46e33	Bacteria
0722eb194ad117cc7109ce02bebe7983	Bacteria	Firmicutes	Clostridia	Oscillospirales	Oscillospiraceae
07266bd6b2f5173fd919d730f2467fe2	Bacteria	Firmicutes	Clostridia	Lachnospirales	Lachnospiraceae	Blautia
0729b18e5f251b428e7925429db9b3b1	Bacteria	Firmicutes	Clostridia	Lachnospirales	Lachnospiraceae
072b206421e968bd71318feea4f43dd9	Bacteria	Firmicutes	Clostridia	Lachnospirales	Lachnospiraceae
073907017fb55f55978c7a51a24c0615	Bacteria	Firmicutes	Clostridia	Lachnospirales	Lachnospiraceae	Coprococcus
073da91cc54d7a78ce0fd199750e5603	Bacteria	Bacteroidota	Bacteroidia	Bacteroidales	Tannerellaceae	Parabacteroides
07440465ef245591b62d7e9cba750322	Bacteria	Desulfobacterota	Desulfovibrionia	Desulfovibrionales	Desulfovibrionaceae	Bilophila
0749e3168a7687cae505be85f871deba	Bacteria	Bacteroidota	Bacteroidia	Bacteroidales	Bacteroidaceae	Bacteroides
074b9eaa355898cdd51a46ab4d970047	Bacteria	Firmicutes	Clostridia	Peptostreptococcales-Tissierellales	Peptostreptococcales-Tissierellales	Anaerococcus
0754c8cb4dee0a740e2b570a24a77645	Bacteria
07574b7ce827cae46bdd7a2b0f4a7568	Bacteria	Proteobacteria	Gammaproteobacteria	Pseudomonadales	Pseudomonadaceae	Pseudomonas
07593664ead120e9fe73bf7766f75cde	Bacteria	Firmicutes	Clostridia	Lachnospirales	Lachnospiraceae
075f3ec2c17bc04d6de67b3869b461b5	Bacteria	Bacteroidota	Bacteroidia	Bacteroidales	Prevotellaceae	uncultured
0767442c5939d5b0ddeba39f8471a0ce	Bacteria	Actinobacteriota	Coriobacteriia	Coriobacteriales	Eggerthellaceae
07687411bb19d05bdb2e9981a71a64b4	Bacteria	Firmicutes	Clostridia	Peptostreptococcales-Tissierellales	Anaerovoracaceae	[Eubacterium]_nodatum_group
077197ffa5aaf4f7f16c6fee2e05c1c2	Bacteria	Proteobacteria	Gammaproteobacteria	Pasteurellales	Pasteurellaceae	Haemophilus
0775366d8ddbb5e0003df7644c7dd067	Bacteria	Firmicutes	Clostridia	Christensenellales	Christensenellaceae	Christensenellaceae_R-7_group
077a2f6064c844ac130e18ebd6042905	Bacteria	Firmicutes	Clostridia	Lachnospirales	Lachnospiraceae	Anaerostignum
077b348d5c7df9e52a000e87aee84afb	Bacteria	Bacteroidota	Bacteroidia	Bacteroidales
077badd0d26693de07c259883b1d4eac	Bacteria	Bacteroidota	Bacteroidia	Bacteroidales	Barnesiellaceae	Coprobacter
077ed1c7a868b2f1980b41cc166f2e9e	Bacteria	Proteobacteria	Gammaproteobacteria	Enterobacterales	Enterobacteriaceae
0784bb5fa37667464a1b83e52ede3cee	Bacteria	Bacteroidota	Bacteroidia	Bacteroidales	Rikenellaceae	Alistipes
0794362eec0df3d831ebffc483f12f1a	Bacteria	Firmicutes	Clostridia	Oscillospirales	Ruminococcaceae	Faecalibacterium
07963e3d22f9b521d1ab6875e5834dc0	Bacteria	Firmicutes	Clostridia	Peptococcales	Peptococcaceae	uncultured
079aa185a6e9034f4c2289d84d732d9b	Bacteria	Actinobacteriota	Actinobacteria	Corynebacteriales	Corynebacteriaceae	Corynebacterium
079d91b50ab2df4c2f850b4d69347c2d	Bacteria	Firmicutes	Clostridia	Lachnospirales	Lachnospiraceae
07a89e3e21b94c101c18860beb3f199d	Bacteria	Firmicutes	Clostridia
07aa233eb7e7fa746a8ed4a46e2b9b8a	Bacteria	Firmicutes	Clostridia	Lachnospirales	Lachnospiraceae	Dorea
07d313706ba0c85687c8d95b664b84bc	Bacteria	Firmicutes	Bacilli	Lactobacillales	Streptococcaceae	Streptococcus
07d9b8ecf948048464393e4ae550b9e1	Bacteria	Firmicutes	Clostridia
07dd535a20cec34118f941af8e9034a6	Bacteria	Bacteroidota	Bacteroidia	Bacteroidales	Marinifilaceae	Butyricimonas
07eec4e2c5b1dbc2acb71820bf9f20a5	Bacteria
07efb242b11b5fcf07176a0785ef29b7	Bacteria	Firmicutes	Clostridia	Oscillospirales	Ruminococcaceae	Faecalibacterium
07f026d2cd710418f2db3b032e292474	Bacteria	Verrucomicrobiota	Verrucomicrobiae	Verrucomicrobiales	Akkermansiaceae	Akkermansia
07f1bc7f25d50dbf12bc7c3855ea38fa	Bacteria	Firmicutes	Clostridia	Oscillospirales	Oscillospiraceae	NK4A214_group
07f4c2db921499ed2f394678ead7e589	Bacteria	Firmicutes	Clostridia	Lachnospirales	Lachnospiraceae
07f8fda3dd69db35e74e43974702b110	Bacteria	Firmicutes	Clostridia	Lachnospirales	Lachnospiraceae	[Ruminococcus]_torques_group
07fdf854e61515b1d423728fe0ce495b	Bacteria	Bacteroidota	Bacteroidia	Bacteroidales	Rikenellaceae	Rikenellaceae_RC9_gut_group
07ffc12e5bd2f8aa86b28240cabf6de9	Bacteria	Bacteroidota	Bacteroidia	Bacteroidales	Muribaculaceae	Muribaculaceae
081ccfd1fc2e7c9ed553afa80c94b598	Bacteria	Bacteroidota	Bacteroidia	Bacteroidales	Bacteroidaceae	Bacteroides
082b9915fad3403d2a2d40e16080e5ad	Bacteria	Firmicutes	Clostridia	Lachnospirales	Lachnospiraceae
0837de2be3aab34d0d05979848ea4904	Bacteria	Bacteroidota	Bacteroidia	Bacteroidales	Marinifilaceae	Butyricimonas
083efae940686be06d18652994d3123c	Bacteria	Firmicutes	Clostridia	Lachnospirales	Lachnospiraceae
0842c3157d2dfa37e1d43c1c2c841b52	Bacteria	Firmicutes	Clostridia	Oscillospirales	Oscillospiraceae
0845d4b5dd44189b9af05c2d7ee28254	Bacteria	Firmicutes	Clostridia	Lachnospirales	Lachnospiraceae	Dorea
084691dd0c1424493e0d1464db4195f2	Bacteria	Firmicutes	Clostridia
0847be6f8436c4d11c6f45bc7862808a	Bacteria	Bacteroidota	Bacteroidia	Bacteroidales	Prevotellaceae	Paraprevotella
084e679643c07c677a922291d92e8347	Bacteria	Firmicutes	Clostridia	Lachnospirales	Lachnospiraceae	Coprococcus
08529c953f3b77aba6ae2876ffde0213	Bacteria	Firmicutes	Clostridia	Oscillospirales	Oscillospiraceae	UCG-002
0856189697beec50679d2337af9d0c8a	Bacteria	Bacteroidota	Bacteroidia	Bacteroidales	Bacteroidaceae	Bacteroides
0856aec4c0517fd3f9dfdba67cac853d	Bacteria	Firmicutes	Clostridia	Lachnospirales	Lachnospiraceae
0858cb15700453a66f13bbc8e5b81e68	Bacteria	Bacteroidota	Bacteroidia	Bacteroidales	Bacteroidaceae	Bacteroides
085f086ffcbeb5f189e113844eb276a2	Bacteria	Firmicutes	Clostridia	Lachnospirales	Lachnospiraceae
08619dd887c5cf1de2015d13ae9de8cc	Bacteria	Firmicutes	Clostridia	Oscillospirales	Ruminococcaceae	Subdoligranulum
087b8d8708abed7d64941ec3ec5048f7	Bacteria	Firmicutes	Clostridia	Lachnospirales	Lachnospiraceae
08817ac61d7b2c6cd52714468ae81565	Bacteria	Firmicutes	Bacilli	Erysipelotrichales	Erysipelotrichaceae	Turicibacter
08818bc82702b88fabe3d4b09d580181	Bacteria	Firmicutes	Clostridia	Oscillospirales	Ruminococcaceae	Incertae_Sedis
088a700a6a2a487dd3b8249e9a72128e	Bacteria	Firmicutes	Clostridia	Oscillospirales	Oscillospiraceae	UCG-002
0892eeff3dd2bd6a6737b759ff6618ba	Bacteria	Bacteroidota	Bacteroidia	Bacteroidales	Prevotellaceae	Alloprevotella
089586c54c3c5bb09b0d9702e65e9a47	Bacteria	Firmicutes	Clostridia	Oscillospirales	Ruminococcaceae
089b399f57d2815efe5e637e866e5cf9	Bacteria	Firmicutes	Clostridia	Oscillospirales	Ruminococcaceae	CAG-352
08a1fc3f6ac94aa2b635c3286c5616b4	Bacteria	Firmicutes	Clostridia	Oscillospirales	Butyricicoccaceae	Butyricicoccus
08a39dec6f859b61836f03938668092c	Bacteria	Firmicutes
08b13d13bd3d717344666e58f6314e29	Bacteria	Firmicutes	Clostridia	Clostridia_vadinBB60_group	Clostridia_vadinBB60_group	Clostridia_vadinBB60_group
08b186bc3997e2e625c8ec5237d79c88	Bacteria	Firmicutes	Clostridia
08b33ab342da44db799f54746dec9753	Bacteria	Bacteroidota	Bacteroidia	Bacteroidales	Bacteroidaceae	Bacteroides
08b50d60160a4fcd79cf96a84cdc72e8	Bacteria	Firmicutes	Clostridia	Oscillospirales	Oscillospiraceae
08b5e044a116635ebe94011cdc96a8c8	Bacteria	Bacteroidota	Bacteroidia	Bacteroidales	Bacteroidaceae	Bacteroides
08b6e2fbed7f2dade441276efbadc718	Bacteria	Firmicutes	Clostridia	Oscillospirales	Butyricicoccaceae	Butyricicoccus
08b73661fb8b94854ee83d692130c972	Bacteria	Firmicutes	Clostridia	Clostridia_UCG-014	Clostridia_UCG-014	Clostridia_UCG-014
08bb4e9890a6bc9aee6db6df0786625f	Bacteria	Firmicutes	Clostridia	Peptostreptococcales-Tissierellales	Peptostreptococcales-Tissierellales	Peptoniphilus
08bc279881ea3c98b6467c2a3a46ad5e	Bacteria	Firmicutes	Clostridia
08cd1f7c69b6de16f297c18b93825027	Bacteria	Bacteroidota	Bacteroidia	Bacteroidales	Bacteroidaceae	Bacteroides
08ce4fc20f11c5306600ea325947fe61	Bacteria	Firmicutes	Clostridia	Lachnospirales	Lachnospiraceae
08d9a682abc33d7163e35cad566f4086	Bacteria	Actinobacteriota	Coriobacteriia	Coriobacteriales	uncultured	uncultured
08df04cad42c7459fc2835025b1cce8d	Bacteria	Firmicutes	Clostridia	Oscillospirales	Ruminococcaceae	Negativibacillus
08df783bcd2b375e76533505389a2592	Bacteria	Firmicutes	Clostridia	Lachnospirales	Lachnospiraceae	Agathobacter
08e44c6b192e6e19dcfb64ed63889ed9	Bacteria	Firmicutes	Clostridia	Oscillospirales	Oscillospiraceae
08e5d4e10c32ea542a0cd7b8710e8061	Bacteria	Firmicutes	Clostridia	Peptostreptococcales-Tissierellales	Anaerovoracaceae	Family_XIII_AD3011_group
08e737a4fca15d5feef75c81ee6f9700	Bacteria	Firmicutes	Clostridia	Oscillospirales	Ruminococcaceae	Faecalibacterium
08e91014e3d9c1c1329d013f141cd5bd	Bacteria	Proteobacteria	Alphaproteobacteria	Rhodospirillales	uncultured	uncultured
08efafc1e8db6f8dab321056dffda1bd	Bacteria	Firmicutes	Clostridia	Peptostreptococcales-Tissierellales	Peptostreptococcaceae	Peptostreptococcus
08f0bd955162430bbf5294e134869a0f	Bacteria	Firmicutes	Clostridia	Oscillospirales	Ruminococcaceae	Fournierella
08f112dca948cc113bfba8f39225bae4	Bacteria	Bacteroidota	Bacteroidia	Bacteroidales	Prevotellaceae	Prevotella
08f41a0d171ec8ab877c96a1024d5dfa	Bacteria	Proteobacteria	Gammaproteobacteria	Burkholderiales	Sutterellaceae	Sutterella
08f94ac796e0d44073773d5edbd306db	Bacteria	Firmicutes	Clostridia	Lachnospirales	Lachnospiraceae	Blautia
090515c665bed66c8350ee84ce7b54a0	Bacteria	Firmicutes	Clostridia	Lachnospirales	Lachnospiraceae	[Eubacterium]_eligens_group
09051aeb4f2062abc8aee0265c42242e	Bacteria	Bacteroidota	Bacteroidia	Bacteroidales	Bacteroidaceae	Bacteroides
09079cc09c42a8ce5e8ed9a03ad1638a	Bacteria	Bacteroidota	Bacteroidia	Bacteroidales	Barnesiellaceae	Barnesiella
090b25e3ceaca97413ab2b216d8964f3	Bacteria	Bacteroidota	Bacteroidia	Bacteroidales	Bacteroidaceae	Bacteroides
090ca2f93cd06261fbdf11f905df0717	Bacteria	Bacteroidota	Bacteroidia	Bacteroidales	Prevotellaceae	Prevotella
090cd5c0a247e3861971d57317067426	Bacteria	Firmicutes	Bacilli	Erysipelotrichales	Erysipelatoclostridiaceae	Coprobacillus
09194007731f7fa39ba151ee9f3f26f4	Bacteria	Bacteroidota	Bacteroidia	Bacteroidales	Bacteroidaceae	Bacteroides
0919e92eab34165051c8a84fe2a9abad	Bacteria	Bacteroidota	Bacteroidia	Bacteroidales	Prevotellaceae	Alloprevotella
091b738791e7cecc31b97ddeb3bac83f	Bacteria
092678cbefa89235342c8212c78addd6	Bacteria	Firmicutes	Clostridia
0928aeba9bfdcbcd1b2e2a8b6f7db72a	Bacteria	Firmicutes	Clostridia	Oscillospirales	Ruminococcaceae	Subdoligranulum
09299b6fe99e9158f904c9b80fde0fb4	Bacteria	Firmicutes	Clostridia	Lachnospirales	Lachnospiraceae
0929ea69a1e5fadf8e3b221fe64a44b8	Bacteria	Firmicutes	Clostridia	Oscillospirales	Oscillospiraceae	uncultured
0933184270062fb1a0882f2aa46b7eb5	Bacteria	Bacteroidota	Bacteroidia	Bacteroidales	Tannerellaceae	Parabacteroides
09381702f7762cdacca1c2d480093908	Bacteria	Actinobacteriota	Actinobacteria	Bifidobacteriales	Bifidobacteriaceae	Bifidobacterium
093cc4a30791f8c8124e34d8d45014ff	Bacteria	Firmicutes	Bacilli	Erysipelotrichales	Erysipelatoclostridiaceae	Asteroleplasma
0940e7d0adb00ec5ca41983b02e3f2e9	Bacteria	Firmicutes	Clostridia	Oscillospirales	UCG-010	UCG-010
0948e51a78d75e777977e16333056132	Bacteria	Firmicutes	Clostridia	Oscillospirales	Oscillospiraceae
0949481cccdcac47c9a82fc7c9a5231b	Bacteria	Firmicutes	Clostridia	Lachnospirales	Lachnospiraceae
094d93762580323e1cb553378a22bdb5	Bacteria	Firmicutes	Clostridia	Lachnospirales	Lachnospiraceae
0951e9ae4ad19aacdf2f613ce39abad3	Bacteria	Desulfobacterota	Desulfovibrionia	Desulfovibrionales	Desulfovibrionaceae	uncultured
0958b4d777b16564abc041b6f8b4d6ff	Bacteria	Firmicutes	Clostridia	Peptostreptococcales-Tissierellales	Peptostreptococcales-Tissierellales	Peptoniphilus
095d9c9d7e20e9984c53f6103e30df6c	Bacteria	Firmicutes	Clostridia	Oscillospirales	Ruminococcaceae
09613987cbf20f6bb9a73887f087b69b	Bacteria	Firmicutes	Clostridia	Oscillospirales	Oscillospiraceae	UCG-005
09683073ecb27408c9275e8118a34c2e	Bacteria	Firmicutes	Bacilli	Erysipelotrichales	Erysipelotrichaceae	Solobacterium
096e38a16e6705bf9300280ce1701ba8	Bacteria	Proteobacteria	Alphaproteobacteria	Rickettsiales	Mitochondria	Mitochondria
096f81fed6051d6cdd36e5a18988a085	Bacteria
09797ac733791bd04bf0aa1f8a091320	Bacteria	Firmicutes	Clostridia	Lachnospirales	Lachnospiraceae	[Eubacterium]_eligens_group
097e62c9af80e25bf0c46d3ff369517d	Bacteria	Proteobacteria	Gammaproteobacteria	Enterobacterales	Enterobacteriaceae
0980f4e836aea080cccfabaa1c4c3213	Bacteria	Proteobacteria	Gammaproteobacteria	Burkholderiales	Sutterellaceae	Sutterella
0987d043716a52b895f995116dc0c9b9	Bacteria
0995a797edbb192699791db5b2a1d2c4	Bacteria	Firmicutes	Clostridia	Lachnospirales	Lachnospiraceae
099d0f32986dee28a7c375fcdd918789	Bacteria	Bacteroidota	Bacteroidia	Bacteroidales	Prevotellaceae	Prevotella
09ac7128825d81122bbcc3ad70350396	Bacteria	Firmicutes	Clostridia	Lachnospirales	Lachnospiraceae
09b0c18468dbfa3db1bc6a6063000327	Bacteria	Firmicutes	Clostridia	Oscillospirales	Ruminococcaceae	UBA1819
09ba1ea2405475a17628083f40b3b91e	Bacteria	Bacteroidota	Bacteroidia	Bacteroidales	Bacteroidaceae	Bacteroides
09bab424f8b47b7dabdcb995bcc7c28a	Bacteria	Bacteroidota	Bacteroidia	Bacteroidales	Bacteroidaceae	Bacteroides
09cbb9c824ece3b5a057fcd347e4a013	Bacteria	Firmicutes	Clostridia	Oscillospirales	Ruminococcaceae	Incertae_Sedis
09d203b1643ed664c9c65b4b3f477033	Bacteria	Bacteroidota	Bacteroidia	Bacteroidales	Prevotellaceae	Paraprevotella
09da25b6db0771e9fe6080aa3eb55deb	Bacteria	Firmicutes	Clostridia	Oscillospirales	Butyricicoccaceae	Butyricicoccus
09dd295492995b979a79e38ed5ac6252	Bacteria	Firmicutes	Clostridia	Christensenellales	Christensenellaceae	uncultured
09ddcca9a2781347576922368c34e594	Bacteria
09dffde3e978ef4ca37da6e0b7905030	Bacteria	Firmicutes	Negativicutes	Veillonellales-Selenomonadales	Veillonellaceae	Dialister
09e39926c2d60edbc326fa696d35103a	Bacteria	Firmicutes	Clostridia	Lachnospirales	Lachnospiraceae	Lachnospiraceae_UCG-010
09f2b1a97f191d6bff7ea97c32fa5d74	Bacteria	Firmicutes	Clostridia	Oscillospirales	Ruminococcaceae	Faecalibacterium
09f96444ae949b799d585494cb2bbf30	Bacteria	Firmicutes	Clostridia	Oscillospirales	Oscillospiraceae	UCG-002
09f9a40c415a2497588cb4ec820487ad	Bacteria	Firmicutes	Clostridia	Oscillospirales
09fbf78fef82dcfb7e53e740de5a733e	Bacteria	Firmicutes	Clostridia	Lachnospirales	Lachnospiraceae	Lachnoclostridium
0a0687d6e56ab5a2083d8d1cc0b2cea1	Bacteria	Bacteroidota	Bacteroidia	Bacteroidales	Bacteroidaceae	Bacteroides
0a072b874ced1a369047cca4f3b3bbea	Bacteria	Proteobacteria	Gammaproteobacteria	Burkholderiales	Sutterellaceae	Sutterella
0a13e8e17fa45118a4f965c11726f279	Bacteria	Firmicutes	Clostridia	Clostridia_UCG-014	Clostridia_UCG-014	Clostridia_UCG-014
0a1708467730e1bd78ba8485313fbd99	Bacteria	Actinobacteriota	Actinobacteria	Actinomycetales	Actinomycetaceae	Actinomyces
0a229ca3b5a3338d50142d909f42115c	Bacteria	Firmicutes	Negativicutes	Veillonellales-Selenomonadales	Veillonellaceae	Dialister
0a22b87dfba788622763bcc2ae7edd8e	Bacteria	Firmicutes	Clostridia	Oscillospirales	Ruminococcaceae	Subdoligranulum
0a23ba4c4ca1148539cf6dcead5cf70d	Bacteria	Bacteroidota	Bacteroidia	Bacteroidales	Bacteroidaceae	Bacteroides
0a2b656f994fc7cfd4dca36fb58085f7	Bacteria	Bacteroidota	Bacteroidia	Bacteroidales	Bacteroidaceae	Bacteroides
0a32d067fcedd376c0adcb22c8142106	Bacteria	Firmicutes	Clostridia	Lachnospirales	Lachnospiraceae	Coprococcus
0a350c7b8a3800339fd5d4a458f6ecbe	Bacteria	Bacteroidota	Bacteroidia
0a3f30e28212c28604735ea45b7a403e	Bacteria	Bacteroidota	Bacteroidia	Bacteroidales	Tannerellaceae	Parabacteroides
0a462097194ce9c66e30b2c22af7def3	Bacteria	Firmicutes	Clostridia	Oscillospirales	[Eubacterium]_coprostanoligenes_group	[Eubacterium]_coprostanoligenes_group
0a5534d97f977e4034064a23351b017e	Bacteria	Bacteroidota	Bacteroidia	Bacteroidales	Bacteroidaceae	Bacteroides
0a5b6f7d8526bac4ff6b2194ce868243	Bacteria	Proteobacteria	Gammaproteobacteria	Burkholderiales	Sutterellaceae	Sutterella
0a6340deb9f3087e7dd0f55053d2f3b1	Bacteria	Firmicutes	Bacilli	Erysipelotrichales	Erysipelotrichaceae	Holdemania
0a63f985673295f0df805fe9ed226e2d	Bacteria	Elusimicrobiota	Elusimicrobia	Elusimicrobiales	Elusimicrobiaceae	Elusimicrobium
0a642dac44e0b9f41395b40e20ee6124	Bacteria	Bacteroidota	Bacteroidia	Bacteroidales	Bacteroidaceae	Bacteroides
0a69a8f84e83f3202d82a2e2524a1830	Bacteria	Firmicutes	Clostridia	Oscillospirales	UCG-010	UCG-010
0a6c5be43c36d537507bcf093a31e547	Bacteria	Firmicutes	Clostridia	Lachnospirales	Lachnospiraceae	Lachnospiraceae_UCG-010
0a719d29e62619abd17bf7cfb928cd7b	Bacteria	Bacteroidota	Bacteroidia	Bacteroidales	Barnesiellaceae	Barnesiella
0a73804d3f1f61a7527811dbaad807c9	Bacteria
0a85e6b837832568eea7048331d83793	Bacteria	Bacteroidota	Bacteroidia	Bacteroidales	Bacteroidaceae	Bacteroides
0a862680894b88ef10b279d3532f01e2	Bacteria	Firmicutes	Clostridia	Christensenellales	Christensenellaceae	Christensenellaceae_R-7_group
0a88d066ddc488e69e55b91797604f97	Bacteria	Firmicutes	Clostridia	Monoglobales	Monoglobaceae	Monoglobus
0a93876032e5c5907910eb5512f60402	Bacteria	Firmicutes	Clostridia	Lachnospirales	Lachnospiraceae	[Eubacterium]_hallii_group
0a98e9a1c4e10b336834fbdc6af27283	Bacteria	Bacteroidota	Bacteroidia	Bacteroidales	Bacteroidaceae	Bacteroides
0a9a07fb05580ff80b5b8a4684c18c27	Bacteria	Firmicutes	Negativicutes	Veillonellales-Selenomonadales	Veillonellaceae	Dialister
0a9bf2ccb44ec4a22ecf6ce0ed0dce95	Bacteria	Firmicutes	Clostridia	Peptococcales	Peptococcaceae	Peptococcus
0a9d50f4d8ca3d0d001a053b86f46bc4	Bacteria	Bacteroidota	Bacteroidia	Bacteroidales	Prevotellaceae	Prevotella
0aa426cced8ed16a48d4ee8f7449048c	Bacteria	Firmicutes	Clostridia	Lachnospirales
0aaeb32e25ee3edc606cc22942a89b61	Bacteria	Firmicutes	Clostridia	Lachnospirales	Lachnospiraceae
0aaf81732bc367db7289b4cea8e55aaf	Bacteria	Firmicutes	Clostridia	Christensenellales	Christensenellaceae	Christensenellaceae_R-7_group
0ab04162a144b0244911f886b0c85400	Bacteria	Bacteroidota	Bacteroidia	Bacteroidales	Bacteroidaceae	Bacteroides
0ab0cb8499bdbda5cab18894e9c1f6ae	Bacteria	Bacteroidota	Bacteroidia	Bacteroidales	Bacteroidaceae	Bacteroides
0ac308068829f9c9a6901c6219e367ed	Bacteria	Bacteroidota	Bacteroidia	Bacteroidales	Bacteroidaceae	Bacteroides
0acce99191434e9cd997859d6bbfb0d1	Bacteria	Firmicutes	Clostridia	Oscillospirales	Ruminococcaceae
0acd4fd0f0bac72441cdf87007a598d7	Bacteria	Firmicutes	Clostridia	Oscillospirales	Ruminococcaceae
0acf55672701e8ed07e667f20dec667c	Bacteria	Firmicutes	Clostridia	Lachnospirales
0acfd2f563ae7da4bd6135284a747190	Bacteria	Firmicutes	Clostridia	Oscillospirales	Butyricicoccaceae	Butyricicoccus
0acfd382e92a5f1d27154e9d294449eb	Bacteria	Firmicutes	Negativicutes	Veillonellales-Selenomonadales	Veillonellaceae	Dialister
0ad42f8d1d076d7b2a60062eb5dadb5c	Bacteria	Firmicutes	Clostridia	Oscillospirales	Ruminococcaceae	UBA1819
0adbeba4ab66fcf48a467e3b840ddb38	Bacteria	Firmicutes	Clostridia	Peptostreptococcales-Tissierellales	Anaerovoracaceae	S5-A14a
0ae028cc9172eefd1b07f7cb14221b96	Bacteria	Firmicutes	Clostridia	Peptostreptococcales-Tissierellales	Peptostreptococcaceae	uncultured
0ae6743b93f70554499cc24834bfb1cf	Bacteria	Bacteroidota	Bacteroidia	Bacteroidales	Bacteroidaceae	Bacteroides
0aeb5d0ef7a9da38242eb12283125d5d	Bacteria	Bacteroidota	Bacteroidia	Bacteroidales
0aec347467ac90946583ce0bb8599c25	Bacteria	Bacteroidota	Bacteroidia	Bacteroidales	Bacteroidaceae	Bacteroides
0af4433f4eb671ef840ab7ccfa4227c7	Bacteria	Firmicutes	Clostridia	Lachnospirales	Lachnospiraceae	Hungatella
0afbc9be76b756169959fa4246036b7d	Bacteria	Firmicutes	Clostridia	Lachnospirales	Lachnospiraceae	Blautia
0afc54931932b70eefa6701dd941cac2	Bacteria	Firmicutes	Clostridia	Lachnospirales	Lachnospiraceae	[Eubacterium]_eligens_group
0b00d6a88788ea11954d8906fce83b06	Bacteria	Firmicutes	Clostridia	Oscillospirales	Oscillospiraceae	NK4A214_group
0b0488d4abf125cf4446da9024827573	Bacteria	Firmicutes	Clostridia	Clostridia_UCG-014	Clostridia_UCG-014	Clostridia_UCG-014
0b063bd9e11f0e5860319449a6a9cd0d	Bacteria	Firmicutes	Clostridia	Peptostreptococcales-Tissierellales	Anaerovoracaceae	[Eubacterium]_brachy_group
0b0fa8e51c113e8638eca7b9ff882681	Bacteria	Firmicutes	Clostridia	Peptococcales	Peptococcaceae	Peptococcus
0b26464a06110fdfb93a8f481454a01a	Bacteria	Bacteroidota	Bacteroidia	Bacteroidales	Bacteroidaceae	Bacteroides
0b291f0a6fded85705c50bd27aaa5ffa	Bacteria	Firmicutes	Clostridia	Lachnospirales	Lachnospiraceae	Lachnospiraceae_NK4A136_group
0b2f2279aab925dfcfb4b5b441241a18	Bacteria	Desulfobacterota	Desulfovibrionia	Desulfovibrionales	Desulfovibrionaceae	Bilophila
0b308b2ab6f22e7bc04481ff96863163	Bacteria	Firmicutes	Negativicutes	Veillonellales-Selenomonadales	Veillonellaceae	Veillonella
0b3630095c70c9c4bf3375d4086d1e69	Bacteria	Bacteroidota	Bacteroidia	Bacteroidales	Muribaculaceae	Muribaculaceae
0b389be148310dbceab30fc8efe6ef0f	Bacteria	Firmicutes	Clostridia
0b3a0eb8c3d366e0fd4a411beae0da7c	Bacteria	Bacteroidota	Bacteroidia	Bacteroidales	Bacteroidaceae	Bacteroides
0b440228606408284418637a1a6b1d0c	Bacteria	Firmicutes	Clostridia	Lachnospirales	Lachnospiraceae	Anaerostipes
0b4465c7b1024920cce76e54edc04323	Bacteria	Bacteroidota	Bacteroidia	Bacteroidales	Bacteroidaceae	Bacteroides
0b4912c4b67c39ff88344a5aae0c6e8e	Bacteria	Firmicutes	Clostridia	Lachnospirales	Lachnospiraceae	[Eubacterium]_ruminantium_group
0b4ac9086358bdfb3fd56adbadd63cc4	Archaea	Euryarchaeota	Methanobacteria	Methanobacteriales	Methanobacteriaceae	Methanobrevibacter
0b4b76cf702fa1f21d8a2660af0cb839	Bacteria
0b4bfe4beba4197a1a80e8353b1f7eb1	Bacteria	Bacteroidota	Bacteroidia	Bacteroidales	Bacteroidaceae	Bacteroides
0b4e69d36c4b9ed57fe5b7022e5dafb9	Bacteria	Firmicutes	Clostridia	Oscillospirales	Ruminococcaceae	Subdoligranulum
0b55d824dde331a69f5727b4463a85cd	Bacteria	Bacteroidota	Bacteroidia	Bacteroidales	Bacteroidaceae	Bacteroides
0b629e455708c2a28e8a0536c3990a5e	Bacteria	Firmicutes	Clostridia	Peptostreptococcales-Tissierellales	Anaerovoracaceae
0b668d291914915ebf3a0ec0b46e9796	Bacteria	Firmicutes	Clostridia	Oscillospirales
0b6acba2f0c59cf4106992b98cb22818	Bacteria	Firmicutes	Clostridia	Lachnospirales	Lachnospiraceae	Blautia
0b71e2f97f1c92b0d650121ada4d8245	Bacteria	Bacteroidota	Bacteroidia	Bacteroidales	Bacteroidaceae	Bacteroides
0b78f0566aa129296d354eb3dad8106a	Bacteria	Firmicutes	Clostridia
0b7988fbd67941fd1381fcab9f2a4eb2	Bacteria	Firmicutes	Clostridia	Clostridia_UCG-014	Clostridia_UCG-014	Clostridia_UCG-014
0b7da9708de79bfb50fccbe64019695b	Bacteria	Firmicutes	Clostridia	Peptostreptococcales-Tissierellales	Anaerovoracaceae	S5-A14a
0b83be649fd7773f582824c6d8c4f6cd	Bacteria	Firmicutes	Clostridia	Oscillospirales	Ruminococcaceae	Fournierella
0b856726b062e4db364d3407a65749e3	Bacteria	Firmicutes	Clostridia	Clostridia_vadinBB60_group	Clostridia_vadinBB60_group	Clostridia_vadinBB60_group
0b93bfd9c2d8e4d3e9f57cf7f0b4739c	Bacteria	Bacteroidota	Bacteroidia	Bacteroidales	Muribaculaceae	Muribaculaceae
0b9a5571a5e348458b202e823ec5f33c	Bacteria	Desulfobacterota	Desulfovibrionia	Desulfovibrionales	Desulfovibrionaceae	uncultured
0b9b6089868de989b93b8ad226ef3789	Bacteria	Firmicutes	Clostridia	Oscillospirales	Oscillospiraceae	Colidextribacter
0ba8ebdc4eb586a8151b2d6e3086fb98	Bacteria	Firmicutes	Clostridia	Oscillospirales	Ruminococcaceae
0bb490b74cfb2b3372bbac474eaf4a8c	Bacteria	Fusobacteriota	Fusobacteriia	Fusobacteriales	Leptotrichiaceae	Leptotrichia
0bbb0968544d3ea4ec764d840886a23e	Bacteria	Firmicutes	Clostridia	Lachnospirales	Lachnospiraceae	Lachnospiraceae_FCS020_group
0bc892f188ffcd0978c744fbbec9a2b1	Bacteria	Firmicutes	Clostridia	Oscillospirales	Ruminococcaceae
0bcce7280c8028886772fab0f978f9ed	Bacteria	Bacteroidota	Bacteroidia	Bacteroidales	Bacteroidaceae	Bacteroides
0bd0b17b4acfc08e5f720d0df858b791	Bacteria	Bacteroidota	Bacteroidia	Bacteroidales	Prevotellaceae	Prevotella
0bd3e6b77736c6bee6e17f7845b132f1	Bacteria	Firmicutes	Clostridia	Oscillospirales	Ruminococcaceae	Faecalibacterium
0bd4eb441dde2d0b18fba08b74bc8afa	Bacteria	Firmicutes	Clostridia	Lachnospirales	Lachnospiraceae
0bd70577bb2dacb8619a28a76bd38af5	Bacteria
0be28cbe1e4afa6790b24f06559d718d	Bacteria	Bacteroidota	Bacteroidia	Bacteroidales	Barnesiellaceae	Barnesiella
0be8fe34faadb992720616bcc8386ee3	Bacteria
0bf0743fbbcffbbcebe02a5d565231ef	Bacteria	Bacteroidota	Bacteroidia	Bacteroidales	Rikenellaceae	Alistipes
0bf641ce058759bb24f3fbb3e55673e2	Bacteria	Firmicutes	Clostridia	Lachnospirales	Lachnospiraceae
0bf84ca7322d80ec271d292b2569697f	Bacteria	Desulfobacterota	Desulfovibrionia	Desulfovibrionales	Desulfovibrionaceae
0c0584ab398e2de87ae6d5a44c455eae	Bacteria	Firmicutes	Clostridia	Oscillospirales
0c0d12237eb8c24e059c904919b5b1cd	Bacteria	Firmicutes	Clostridia
0c0f8814b16ff3b63fc4e9d103efcc10	Bacteria	Firmicutes	Clostridia	Lachnospirales	Lachnospiraceae	Fusicatenibacter
0c1d83c7e6baad20ea4b3b8bb4783bf6	Bacteria	Firmicutes	Clostridia	Lachnospirales	Lachnospiraceae	CAG-56
0c210e71c1b4278c66114ca31a8f2961	Bacteria	Bacteroidota	Bacteroidia	Bacteroidales	Bacteroidaceae	Bacteroides
0c21b5cb9ac9d837f4d741779ad5ec14	Bacteria	Firmicutes	Clostridia	Lachnospirales	Lachnospiraceae
0c2f1d44e633098a221d540de0d8eedb	Bacteria	Bacteroidota	Bacteroidia	Bacteroidales	Rikenellaceae	Alistipes
0c3684719b9b4d548e4d13c6308f8de5	Bacteria	Firmicutes	Clostridia	Oscillospirales	Ruminococcaceae
0c4b3eea3b1a875187a814711f67b5e2	Bacteria	Bacteroidota	Bacteroidia	Bacteroidales	Barnesiellaceae	Coprobacter
0c5608db34314fdf76ddaafc83fd974c	Bacteria	Firmicutes	Clostridia	Peptostreptococcales-Tissierellales	Peptostreptococcales-Tissierellales	Anaerococcus
0c5736c3c16105e090e908e357dd3a06	Bacteria	Bacteroidota	Bacteroidia	Bacteroidales
0c5c9ef90d6e88730cae1668dd27c64b	Bacteria	Firmicutes	Clostridia	Lachnospirales	Lachnospiraceae
0c605daa0e64bbada6da6ef7b6bcab12	Bacteria	Firmicutes	Clostridia	Lachnospirales	Lachnospiraceae
0c6759ed0c57d8a68cddafa962ff3e10	Bacteria	Firmicutes	Clostridia
0c691a66591a1a6ae48c631473af0033	Bacteria	Firmicutes	Clostridia	Oscillospirales	Ruminococcaceae	Faecalibacterium
0c6f87fd2d9579c2ed5449f478ee136f	Bacteria	Firmicutes	Bacilli	Erysipelotrichales	Erysipelatoclostridiaceae	Erysipelatoclostridium
0c85b94e1ed89d7b73766b25488f8ab2	Bacteria	Firmicutes	Clostridia	Clostridia_UCG-014	Clostridia_UCG-014	Clostridia_UCG-014
0c87b10deb6918d1599c5c2649be46ce	Bacteria	Bacteroidota	Bacteroidia	Bacteroidales	Bacteroidaceae	Bacteroides
0c89f485d9a7c401bbd73d6e146a16cc	Bacteria	Bacteroidota	Bacteroidia	Bacteroidales
0c94ba598936a58359613b455b1d1d82	Bacteria	Firmicutes	Clostridia	Oscillospirales	Ruminococcaceae
0c9822574bf05b982ceaa936db3f1d20	Bacteria	Firmicutes	Clostridia	Oscillospirales	Oscillospiraceae	UCG-005
0ca294136b6d4a230fd6840be6dda3e1	Bacteria	Firmicutes	Clostridia	Lachnospirales	Lachnospiraceae	Lachnospiraceae_FCS020_group
0caf9d40b3ffd05db067db9f0eca15e7	Bacteria	Firmicutes	Clostridia	Lachnospirales	Lachnospiraceae
0cb25f78e315f0bf312bcaa91c2ce398	Bacteria	Bacteroidota	Bacteroidia	Bacteroidales	Prevotellaceae	uncultured
0cb58391ac3eac3105acf3837191237e	Bacteria	Firmicutes	Clostridia	Oscillospirales	Oscillospiraceae	UCG-002
0cb9362e2cebb945d3b219f1f100b8a7	Bacteria	Bacteroidota	Bacteroidia	Bacteroidales	Bacteroidaceae	Bacteroides
0cba192bec4924764c6a385de36cef6f	Bacteria	Firmicutes	Clostridia	Lachnospirales	Lachnospiraceae	Blautia
0cbe7d6eaf321f85c2754a57ada7cd72	Bacteria	Firmicutes	Bacilli	Erysipelotrichales	Erysipelatoclostridiaceae	Erysipelatoclostridium
0cc333b6afb9ef3c1657cc7422a5f4d8	Bacteria
0cc402ee698a158d40a921a4806c3094	Bacteria	Fusobacteriota	Fusobacteriia	Fusobacteriales	Fusobacteriaceae	Fusobacterium
0cc56dd9a5fd1127967315931ee7012e	Bacteria	Firmicutes	Clostridia	Lachnospirales	Lachnospiraceae	Lachnospira
0ce60006eb63f10866aa8ed61af8da02	Bacteria	Bacteroidota	Bacteroidia	Bacteroidales	Rikenellaceae	Alistipes
0cebaba1df26eccba30f66a2227f0239	Bacteria	Bacteroidota	Bacteroidia	Bacteroidales	Barnesiellaceae	Barnesiella
0ceddfa68620b811c9cc31930c6e2120	Bacteria	Bacteroidota	Bacteroidia	Bacteroidales	Rikenellaceae	Alistipes
0cf07c4b5c41acae8af4ada87a3046ad	Bacteria	Firmicutes	Clostridia	Oscillospirales	Ruminococcaceae
0cf3c68757a5a9aae89ea396cb2c6198	Bacteria	Bacteroidota	Bacteroidia	Bacteroidales	Marinifilaceae	Odoribacter
0cf506250d75d0ea9df2a46dae66f508	Bacteria	Firmicutes	Clostridia	Lachnospirales	Lachnospiraceae	Agathobacter
0cf54aad62263eacdfeab9154cb7dff9	Bacteria	Firmicutes	Clostridia	Oscillospirales	Oscillospiraceae	UCG-003
0cfad6b0c2aadb418d1a8dad1b91f0ce	Bacteria	Bacteroidota	Bacteroidia	Bacteroidales	Porphyromonadaceae	Porphyromonas
0cfb5581357f6cc63426346877cc4001	Bacteria	Actinobacteriota	Coriobacteriia	Coriobacteriales	Eggerthellaceae	CHKCI002
0cfb72e24411485e66be3b4d0aa05eef	Bacteria	Firmicutes	Clostridia	Peptostreptococcales-Tissierellales	Peptostreptococcales-Tissierellales	Peptoniphilus
0cfd6bd77b9fc4211093f0ee4539e50a	Bacteria	Firmicutes	Clostridia	Oscillospirales	Ruminococcaceae
0cfe52caf9b994efbd9f612686d6584a	Bacteria	Firmicutes	Clostridia	Lachnospirales	Lachnospiraceae
0cfe6987f56ce4d9fa8fd559366c51bf	Bacteria	Firmicutes	Clostridia	Lachnospirales	Lachnospiraceae
0cffc434b6e13845a46f0e38ff1919c6	Bacteria	Proteobacteria	Gammaproteobacteria	Burkholderiales	Sutterellaceae	Parasutterella
0d05f30fc17bc4deab9dd73c426d88a2	Bacteria	Firmicutes	Clostridia	Peptostreptococcales-Tissierellales	Anaerovoracaceae	Family_XIII_AD3011_group
0d0c028199b82ec6edc941e5a0ca0406	Bacteria	Bacteroidota	Bacteroidia	Bacteroidales	Rikenellaceae	Alistipes
0d121c586126a858168b83e2ec0c9041	Bacteria	Firmicutes	Clostridia	Peptostreptococcales-Tissierellales	Peptostreptococcaceae	Intestinibacter
0d29cb321503f43b3c0845e6a2fa879e	Bacteria	Proteobacteria	Gammaproteobacteria	Pasteurellales	Pasteurellaceae	Aggregatibacter
0d2ea5afbde9668132f9146214d4b29f	Bacteria	Firmicutes	Clostridia	Lachnospirales	Lachnospiraceae
0d33b1ea7eb18d5d8cf2c4d7b9db4f20	Bacteria	Firmicutes	Clostridia	Lachnospirales	Lachnospiraceae
0d3da0cc270480fa80551c0b46bfc5f3	Bacteria	Firmicutes	Clostridia	Clostridiales	Clostridiaceae	Clostridium_sensu_stricto_1
0d457023994a008e9141be4e55cd1284	Bacteria	Firmicutes	Negativicutes	Veillonellales-Selenomonadales	Veillonellaceae	Veillonella
0d4beb870d0565316e990201b9f4397e	Bacteria	Bacteroidota	Bacteroidia	Bacteroidales	Bacteroidaceae	Bacteroides
0d50c36798acdcdf140aa089d8313e9d	Bacteria	Bacteroidota	Bacteroidia	Bacteroidales	Rikenellaceae	Alistipes
0d547bf9a03289d6ae719fa6c00212cb	Bacteria	Firmicutes	Clostridia	Clostridia_vadinBB60_group	Clostridia_vadinBB60_group	Clostridia_vadinBB60_group
0d5580808f0ed37ba1ee462c6fd785b2	Bacteria	Firmicutes	Clostridia
0d5a40f52120c576a4d26f188b941f15	Bacteria	Firmicutes	Clostridia	Christensenellales	Christensenellaceae	Christensenellaceae_R-7_group
0d5b0c5b1d3b620879714ec2f7ea4db1	Bacteria	Bacteroidota	Bacteroidia	Bacteroidales	Bacteroidaceae	Bacteroides
0d663793c1df95a5351ad61a15de5951	Bacteria
0d694a0610543010f392f64f8cfbb87a	Bacteria	Firmicutes	Clostridia
0d6d11a3c2f7a30040d29ccc20b7159a	Bacteria	Bacteroidota	Bacteroidia	Bacteroidales
0d6dcfd3c2416d9859a0a7d21b540b1d	Bacteria	Firmicutes	Clostridia
0d6e99fd31b4628f33ab86a1dfcc84d3	Bacteria
0d7d1445e9644b76be0dfcff2236e652	Bacteria	Firmicutes
0d84d6feefbe465edfb79f99ff3099a4	Bacteria	Firmicutes	Clostridia	Oscillospirales	Ruminococcaceae	Ruminococcus
0d88289255b04e20fb042db72716146f	Bacteria	Bacteroidota	Bacteroidia	Bacteroidales	Marinifilaceae	Odoribacter
0d951177993802be19bf0036ddb46f06	Bacteria	Bacteroidota	Bacteroidia	Bacteroidales	Tannerellaceae
0d95db331bcca2436ed702304b1d672d	Bacteria	Bacteroidota	Bacteroidia	Bacteroidales	Bacteroidaceae	Bacteroides
0d980a545e16ebf051fa4c2d267cc8cc	Bacteria	Firmicutes	Clostridia	Oscillospirales	Ruminococcaceae	uncultured
0d9f1f63d7e4d50e52e7493f8edbda8b	Bacteria	Firmicutes	Clostridia	Lachnospirales	Lachnospiraceae
0da02fec2d8174da61050518b3f93557	Bacteria	Firmicutes	Clostridia	Peptostreptococcales-Tissierellales	Peptostreptococcales-Tissierellales	Fenollaria
0da0f8f108274ec96da6f05610e1395f	Bacteria	Firmicutes	Clostridia	Lachnospirales	Lachnospiraceae	Lachnospiraceae_FCS020_group
0da16aaf92dcd9d9e0d9be7584fefc19	Bacteria	Bacteroidota	Bacteroidia	Bacteroidales	Rikenellaceae	Alistipes
0db0a7d3200bc0d4d69f4012852e22f4	Bacteria	Bacteroidota	Bacteroidia	Bacteroidales	Barnesiellaceae	Coprobacter
0dbc539de7a31b7f9dbee05c354e4ca5	Bacteria	Firmicutes	Bacilli	Erysipelotrichales	Erysipelatoclostridiaceae	Erysipelatoclostridium
0dbd642d4d40b0e13089c21ba1cf2907	Bacteria	Firmicutes	Clostridia	Oscillospirales
0dc4dc50900662bcd8ad2dfe02fee9b2	Bacteria	Firmicutes	Clostridia	Lachnospirales	Lachnospiraceae	GCA-900066575
0dc95291944fd755ab04ba4fa7007460	Bacteria	Actinobacteriota	Actinobacteria	Actinomycetales	Actinomycetaceae	Varibaculum
0dca4fee87d4cbdbe38ee852ab9210a3	Bacteria	Firmicutes	Clostridia	Oscillospirales	Ruminococcaceae	Ruminococcus
0dcfc57dd25426d57e7668996af2dfa9	Bacteria	Firmicutes	Bacilli	Bacillales	Bacillaceae
0dd193bc780c6e40a114a4dbd394621e	Bacteria	Firmicutes	Clostridia	Oscillospirales	Oscillospiraceae	Intestinimonas
0dd34a2a372be42a3814da4d6976a18a	Bacteria	Firmicutes	Clostridia	Christensenellales	Christensenellaceae	uncultured
0dd7ffc23bd99a8257818dd88d49989d	Bacteria	Actinobacteriota	Coriobacteriia	Coriobacteriales	Coriobacteriaceae	Collinsella
0dda7e7865f17be1e13a79c2b64753fe	Bacteria	Firmicutes	Clostridia	Christensenellales	Christensenellaceae	Christensenellaceae_R-7_group
0ddcae3977325d5d808573906c88367e	Bacteria	Bacteroidota	Bacteroidia	Bacteroidales	Prevotellaceae	Prevotella
0de633845651005857a9c04a8040ae4c	Bacteria	Firmicutes	Clostridia	Christensenellales	Christensenellaceae	uncultured
0de9d287e7414d54dc6f000288a90537	Bacteria	Firmicutes	Clostridia	Lachnospirales	Lachnospiraceae
0dea3f3135d21fe5396a6b4849b066b1	Bacteria	Firmicutes	Clostridia	Oscillospirales	Oscillospiraceae	Colidextribacter
0decf99d434a7dac0a9743e1006737a9	Bacteria	Firmicutes	Clostridia	Oscillospirales	Ruminococcaceae
0df7d3bcef18a424bcc0995d0a8cc72d	Bacteria	Bacteroidota	Bacteroidia	Bacteroidales	Marinifilaceae	Butyricimonas
0dfe3cf3dcbf1783561b418beb1a4a8f	Bacteria	Firmicutes	Clostridia	Oscillospirales	Oscillospiraceae	UCG-002
0e029398113739aa3e2eed2902d772e1	Bacteria	Actinobacteriota	Coriobacteriia	Coriobacteriales	Eggerthellaceae	uncultured
0e06af23daeadc87df73b02d220546e2	Bacteria	Bacteroidota	Bacteroidia	Bacteroidales	Bacteroidaceae	Bacteroides
0e09052262864a4bca89cfcc7eb560c2	Bacteria	Firmicutes	Clostridia
0e0b886ddef023dccb9512f1037fb070	Bacteria	Bacteroidota	Bacteroidia
0e0d9b45dbdcc003894667a73ea70ed6	Bacteria	Firmicutes	Clostridia	Lachnospirales	Lachnospiraceae
0e1c53ab9eb90c1321c123fd7bcb8613	Bacteria	Bacteroidota	Bacteroidia	Bacteroidales	Prevotellaceae	Prevotella
0e1c7e339c2f691300a3bfeb1ee16e93	Bacteria	Firmicutes	Clostridia	Lachnospirales	Lachnospiraceae
0e23c2f0d181530f39b69971e36b8004	Bacteria	Desulfobacterota	Desulfovibrionia	Desulfovibrionales	Desulfovibrionaceae	Bilophila
0e26cc45578679fa527d8cb4715326bc	Bacteria	Firmicutes	Clostridia	Oscillospirales	Oscillospiraceae	Colidextribacter
0e2d9bc95f3b99aaf6aaef850f616bfe	Bacteria	Firmicutes	Bacilli	Erysipelotrichales	Erysipelatoclostridiaceae	Erysipelotrichaceae_UCG-003
0e391ecdcb3408b7de0cd7facb8db34f	Bacteria	Firmicutes	Clostridia	Clostridia_UCG-014	Clostridia_UCG-014	Clostridia_UCG-014
0e44adc0c7bf8e6ac51caef527bc8605	Bacteria	Bacteroidota	Bacteroidia	Bacteroidales	Bacteroidaceae	Bacteroides
0e4ab60fc054ada7ede4fe90345f0d0e	Bacteria	Firmicutes	Bacilli	Lactobacillales	Carnobacteriaceae	Granulicatella
0e4e44ec64d9e75c5891645e365ea596	Bacteria	Bacteroidota	Bacteroidia	Bacteroidales	Tannerellaceae	Parabacteroides
0e5106e85af5bb5b6c761ed444f07726	Bacteria	Firmicutes	Clostridia	Lachnospirales	Lachnospiraceae	[Eubacterium]_eligens_group
0e5ad1abe1b63c5e5e2e9e34e81987fe	Bacteria	Bacteroidota	Bacteroidia	Bacteroidales	Prevotellaceae	Paraprevotella
0e5b9599186c563c17000df2914988e1	Bacteria	Firmicutes	Clostridia	Peptostreptococcales-Tissierellales	Anaerovoracaceae	Family_XIII_AD3011_group
0e5d7a9062e344331601ad944ed10b86	Bacteria	Firmicutes	Clostridia	Oscillospirales	[Eubacterium]_coprostanoligenes_group	[Eubacterium]_coprostanoligenes_group
0e6035f4fc1b0d01c0dabe5e3f7238bd	Bacteria	Firmicutes	Clostridia	Oscillospirales	Ruminococcaceae	uncultured
0e60427f4ced72dd770e9a7486235d91	Bacteria	Firmicutes	Clostridia	Clostridiales	Clostridiaceae	Clostridium_sensu_stricto_1
0e64947a8264ae493e1dc65f4cae9b18	Bacteria	Firmicutes	Clostridia
0e69ed1ca4fb08b29521aa889f7cb6bb	Bacteria	Bacteroidota	Bacteroidia	Bacteroidales	Bacteroidaceae	Bacteroides
0e6e2e40f51af8698d9cbf458a41e995	Bacteria	Cyanobacteria	Vampirivibrionia	Gastranaerophilales	Gastranaerophilales	Gastranaerophilales
0e740e517add29d73abc885e21533d31	Bacteria	Bacteroidota	Bacteroidia	Bacteroidales	Tannerellaceae	Parabacteroides
0e761660f31953f438f3345e5b591b09	Bacteria	Firmicutes	Clostridia	Oscillospirales	Ruminococcaceae
0e7b897177bcb7c56ff7ed44d3adbb21	Bacteria	Firmicutes	Clostridia	Lachnospirales	Lachnospiraceae
0e7d300e68b947431586bdaec7a69195	Bacteria	Bacteroidota	Bacteroidia	Bacteroidales
0e7ef8fdd594e7eac7fe189473ed0cb3	Bacteria	Firmicutes	Clostridia	Oscillospirales	Oscillospiraceae	uncultured
0e97a9ef5652620b69c696310298a2be	Bacteria	Firmicutes	Clostridia	Lachnospirales	Lachnospiraceae	Lachnospiraceae_UCG-004
0e986971a29ff92014fb43f2e48e4a1e	Bacteria	Bacteroidota	Bacteroidia	Bacteroidales	Prevotellaceae	Prevotella
0e9d133dc4a30c4f9af58f7a24a96fec	Bacteria	Firmicutes	Clostridia	Oscillospirales	Ruminococcaceae
0ea5c0af1fd6888bda90909ab74e7533	Bacteria	Firmicutes	Clostridia	Lachnospirales	Lachnospiraceae	Blautia
0eac03666c21c1df9e403f8752384ccc	Bacteria	Firmicutes	Clostridia	Lachnospirales	Lachnospiraceae	Hungatella
0eac2fc76c316040659fd365e1ca0f2e	Bacteria	Firmicutes	Clostridia	Peptostreptococcales-Tissierellales	Anaerovoracaceae
0eb0027c479b8561493473da381899c7	Bacteria	Firmicutes	Clostridia	Lachnospirales	Lachnospiraceae	Coprococcus
0ec587ec2afc09b95957c97afae64aa7	Bacteria	Bacteroidota	Bacteroidia	Bacteroidales	Prevotellaceae
0ecae4c01c4cc22893a8b5ea90d12567	Bacteria	Firmicutes	Clostridia	Oscillospirales	Ruminococcaceae	Subdoligranulum
0ed1cb4c5ca1f5bfa29020c13e9149d9	Bacteria	Bacteroidota	Bacteroidia	Bacteroidales	Bacteroidaceae	Bacteroides
0ed6b20d05d20172c65dc69556dde439	Bacteria	Firmicutes	Clostridia	Lachnospirales	Lachnospiraceae
0eda1862a1c40dedac732675701f6134	Bacteria	Firmicutes	Clostridia	Christensenellales	Christensenellaceae	uncultured
0eea5b1d025e5a60f683b375735fddbe	Bacteria	Firmicutes	Clostridia	Lachnospirales	Lachnospiraceae	Lachnospiraceae_UCG-004
0ef9747169f847bc241f8cb3634106d0	Bacteria	Firmicutes	Clostridia	Oscillospirales	Ruminococcaceae	Fournierella
0f013f8e63da197d2ad144c3412c17a2	Bacteria	Firmicutes	Clostridia
0f0572108838998da802b974cce0644f	Bacteria	Firmicutes	Clostridia	Lachnospirales	Lachnospiraceae
0f08d8e3496228870022e0467be786d3	Bacteria	Firmicutes	Clostridia
0f0a5d9112d8fc3c4c36a593a2afbfa1	Bacteria	Firmicutes	Clostridia	Oscillospirales	Ruminococcaceae	Negativibacillus
0f0af990227642b146bd989dc022f9ad	Bacteria	Firmicutes
0f0b3a89f52104c232820a51939c182c	Bacteria	Firmicutes	Clostridia	Oscillospirales	UCG-010	UCG-010
0f11ad9d5be83842b10a88041d80737b	Bacteria	Bacteroidota	Bacteroidia	Bacteroidales	Prevotellaceae	Prevotella
0f1a6d29bc60087141f1b3abbf02c4a0	Bacteria	Bacteroidota	Bacteroidia	Bacteroidales	Bacteroidaceae	Bacteroides
0f1aa04113cdeead7631fb16bc7356be	Bacteria	Firmicutes	Clostridia	Clostridia_UCG-014	Clostridia_UCG-014	Clostridia_UCG-014
0f1b28ccb18edfe4f2e260a188b47429	Bacteria	Firmicutes	Negativicutes	Acidaminococcales	Acidaminococcaceae	Phascolarctobacterium
0f1fe8f63d897e0e041ea62f9788c6d7	Bacteria	Firmicutes	Bacilli	RF39	RF39	RF39
0f227b3c38417052701374ee403e6bb7	Bacteria	Firmicutes	Clostridia	Oscillospirales	UCG-010	UCG-010
0f235de347b421f0664e7f7b2a0e643d	Bacteria
0f2a8a30fa853e5f1ffa477041a88a80	Bacteria	Firmicutes	Clostridia	Peptococcales	Peptococcaceae	Peptococcus
0f2e7ef6bd8c40b0d69e82582d5d4564	Bacteria	Firmicutes	Clostridia
0f2eabf8c2eaaf248ec0b3459dbf3a8b	Bacteria	Firmicutes	Bacilli	Erysipelotrichales	Erysipelotrichaceae	Faecalitalea
0f317f646cb62deb11a182592be96c57	Bacteria	Firmicutes	Clostridia	Oscillospirales	Ruminococcaceae	Subdoligranulum
0f37620de34f66cbba2f92cb148b1c8e	Bacteria	Firmicutes	Clostridia	Oscillospirales	Oscillospiraceae	Oscillospira
0f3d2e7cec1a0fd08eeb08d1a57ea0c2	Bacteria	Firmicutes	Bacilli	Lactobacillales	Lactobacillaceae	Lactobacillus
0f421c5a08561c79076bc9cf9cd6ee1a	Bacteria	Bacteroidota	Bacteroidia	Bacteroidales	Bacteroidaceae	Bacteroides
0f48738c72ae52516c5151338f746e75	Bacteria	Bacteroidota	Bacteroidia	Bacteroidales	Prevotellaceae	Prevotella
0f4bbfc7d64bf62aedb3be1b5c374106	Bacteria	Firmicutes	Clostridia	Lachnospirales	Lachnospiraceae
0f4eb45001db7bc71917149a6ed1b3e3	Bacteria	Firmicutes	Clostridia	Oscillospirales	Ruminococcaceae	Faecalibacterium
0f56d530742175e7a3d4318672d810a4	Bacteria	Firmicutes	Clostridia	Oscillospirales	Oscillospiraceae
0f586e5420ba7b6fb00b40bfa357e9ce	Bacteria	Firmicutes	Clostridia	Lachnospirales	Lachnospiraceae	Roseburia
0f5c5c2580b64472013a06c71077f194	Bacteria	Firmicutes	Clostridia	Peptococcales	Peptococcaceae	Peptococcus
0f5d21a6640b6437598b1fd3d08fb78c	Bacteria	Fusobacteriota	Fusobacteriia	Fusobacteriales	Leptotrichiaceae
0f66a38b1b8ab86c8630f64c2d72e16d	Bacteria	Firmicutes	Clostridia	Clostridia_vadinBB60_group	Clostridia_vadinBB60_group	Clostridia_vadinBB60_group
0f66d5aaac6377af06308b2921d4de8c	Bacteria	Firmicutes	Clostridia	Christensenellales	Christensenellaceae	Christensenella
0f68dbb286f10780108556f37c55fc99	Bacteria	Firmicutes	Clostridia	Oscillospirales	Butyricicoccaceae	Butyricicoccus
0f74bca29f0cac6f2469a3f9bd7b811e	Bacteria	Firmicutes	Clostridia	Lachnospirales	Lachnospiraceae	Lachnospiraceae_UCG-004
0f79279fcf8c6efff33f4082af20488f	Unassigned
0f7b84c5b1f432eca07045f134db425e	Bacteria	Bacteroidota	Bacteroidia	Bacteroidales	Tannerellaceae	Parabacteroides
0f8179cc42c23affb93aa1382bf7fd6d	Bacteria	Bacteroidota	Bacteroidia	Bacteroidales	Bacteroidaceae	Bacteroides
0f8410fdfb8074b6030501d7af89e8a4	Bacteria	Firmicutes	Clostridia	Oscillospirales	[Eubacterium]_coprostanoligenes_group	[Eubacterium]_coprostanoligenes_group
0f883a87adc56a6d223d6e7a5ff50558	Bacteria	Proteobacteria	Gammaproteobacteria	Burkholderiales	Sutterellaceae	Parasutterella
0f9cd695cc638d812a667dec62141e15	Bacteria	Proteobacteria	Gammaproteobacteria	Burkholderiales	Alcaligenaceae	Achromobacter
0fa0bc7f80aa1bcbf757d6f5365bf0a9	Bacteria	Bacteroidota	Bacteroidia	Bacteroidales	Barnesiellaceae	Barnesiella
0fa2f06f597b5dc28afe3f0a014d715d	Bacteria	Firmicutes	Clostridia	Lachnospirales	Lachnospiraceae	[Ruminococcus]_gnavus_group
0fa394f4fb04105dfd39b202276ff597	Bacteria	Firmicutes	Clostridia	Oscillospirales	Ruminococcaceae	Subdoligranulum
0fa5ed8ee4cedfc2c6c155be0b3fd095	Bacteria	Firmicutes	Clostridia	Oscillospirales	[Eubacterium]_coprostanoligenes_group	[Eubacterium]_coprostanoligenes_group
0faae3de1f1abce72bfec62ff7889b92	Bacteria	Firmicutes	Clostridia	Clostridia_UCG-014	Clostridia_UCG-014	Clostridia_UCG-014
0fbc82c9bf8cb8ebe3b04e4abf20edcb	Bacteria	Firmicutes	Clostridia	Lachnospirales	Lachnospiraceae
0fc304a40859643ee2d5621e72e83cc6	Bacteria	Firmicutes	Clostridia	Oscillospirales	Oscillospiraceae	UCG-002
0fc5590a973f632c5270928218a8946b	Bacteria	Bacteroidota	Bacteroidia	Bacteroidales	Bacteroidaceae	Bacteroides
0fce174b9f68002b6cb02c6616a61df2	Bacteria	Firmicutes	Clostridia	Lachnospirales	Lachnospiraceae
0fec90423417ef2f08c0321a24dcb907	Bacteria	Bacteroidota	Bacteroidia	Bacteroidales	Muribaculaceae	Muribaculaceae
0ff2f289ecd95297512a25753ca9f8f8	Bacteria	Firmicutes	Negativicutes	Veillonellales-Selenomonadales	Selenomonadaceae	Mitsuokella
0ff3292bfba8960a227d28a3585eb7eb	Bacteria	Firmicutes	Clostridia	Oscillospirales
0ffa5bec942e545f1bb0b7f0d6815566	Bacteria	Firmicutes	Clostridia
0ffe61d59b57e640bb012cf5e93af1de	Bacteria	Firmicutes	Clostridia	Oscillospirales	[Eubacterium]_coprostanoligenes_group	[Eubacterium]_coprostanoligenes_group
0fff2fa58258b44f4a5860e6fb8c8331	Bacteria	Firmicutes	Bacilli	Erysipelotrichales	Erysipelatoclostridiaceae	Erysipelatoclostridium
100080413a02f58a2ff611d481c314b8	Bacteria	Firmicutes	Clostridia	Lachnospirales	Lachnospiraceae	Blautia
100a9566166e5a84e08b56694be004f3	Bacteria	Firmicutes	Clostridia	Christensenellales	Christensenellaceae	uncultured
101058b2ef7ee36179ee0a1f51ffd268	Bacteria	Proteobacteria	Gammaproteobacteria	Enterobacterales	Morganellaceae	Providencia
10161f78f5df19dc7b15b2d20790abd8	Bacteria	Firmicutes	Clostridia	Oscillospirales	Ruminococcaceae	Subdoligranulum
101637aba474a6614786486ad42acb11	Bacteria	Firmicutes	Bacilli	Lactobacillales	Streptococcaceae	Streptococcus
1016e6d8e5c048918ac0634a7203ff9d	Bacteria	Firmicutes	Clostridia	Lachnospirales	Lachnospiraceae
101e3976f25f28452f18d73c4296e10b	Bacteria	Firmicutes	Clostridia	Lachnospirales	Lachnospiraceae	[Eubacterium]_eligens_group
1028f9695124552bfd206496c8a172ac	Bacteria	Bacteroidota	Bacteroidia	Bacteroidales
102c04f3b9827545447c15f3b7ef402a	Bacteria	Firmicutes	Clostridia	Oscillospirales	UCG-010	UCG-010
102d79e3822c535b8646910b5e8edd25	Bacteria	Firmicutes	Clostridia	Oscillospirales	UCG-010	UCG-010
103edbe021a17986cd04a5733df45158	Bacteria	Firmicutes	Clostridia	Peptostreptococcales-Tissierellales	Peptostreptococcales-Tissierellales	Peptoniphilus
103f9f0cc6ee24ce5df4fa39b2baae17	Bacteria
1040fd08b7526006a76da7efca227177	Bacteria	Firmicutes	Clostridia
1049d4f6e83987cdb4088ce3e54d6c87	Bacteria	Firmicutes	Clostridia	Lachnospirales	Lachnospiraceae
104ac9922a9b468fa19d81a92b0aa7d2	Bacteria	Firmicutes	Clostridia	Oscillospirales	Ruminococcaceae	Faecalibacterium
104d3f84c98df35ff420157dbc024ee6	Bacteria	Bacteroidota	Bacteroidia	Bacteroidales	Bacteroidaceae	Bacteroides
104e1c24f84676fbc3dd8442fb7a4e12	Bacteria	Bacteroidota	Bacteroidia	Bacteroidales	Prevotellaceae	Prevotella
1057efcf4cfb611617177179c9af8b70	Bacteria	Firmicutes	Clostridia	Oscillospirales	Ruminococcaceae	Faecalibacterium
1058c8a18f2e1c5d3544146666e0f2cc	Bacteria	Bacteroidota	Bacteroidia	Bacteroidales	Prevotellaceae	Prevotellaceae_NK3B31_group
105b98981df85c565db9dba5f41a2b8a	Bacteria	Firmicutes	Clostridia	Lachnospirales	Lachnospiraceae
105cb8d2ef8c3fd29e9d9bd398bd1a02	Bacteria	Firmicutes	Clostridia	Peptostreptococcales-Tissierellales	Anaerovoracaceae	[Eubacterium]_nodatum_group
105f5316806f1a6193ebebc5325f59fd	Bacteria	Bacteroidota	Bacteroidia	Bacteroidales	Prevotellaceae	Prevotella
105f6183b66e58151f2c6a68dedbccc3	Bacteria	Firmicutes	Clostridia	Oscillospirales	Ruminococcaceae	[Eubacterium]_siraeum_group
106c4353ecc485c8fa0e93f9bc0f5092	Bacteria	Bacteroidota	Bacteroidia	Bacteroidales	Bacteroidaceae	Bacteroides
10749fcd3fd81a9537763194ecdf1ca4	Bacteria	Firmicutes	Bacilli	Erysipelotrichales	Erysipelatoclostridiaceae	UCG-004
1080c3c059ee250e54b33f4fa10f446c	Bacteria	Firmicutes	Clostridia
108ee24a754c309ae3fe7aac6eda1346	Bacteria	Firmicutes	Clostridia	Lachnospirales	Lachnospiraceae
10925ad289a10e037dcd70f740573aed	Bacteria	Firmicutes	Clostridia	Oscillospirales	Ruminococcaceae	Faecalibacterium
109d87552f1d1c39df33e052b3ec33e6	Bacteria	Bacteroidota	Bacteroidia	Bacteroidales	Marinifilaceae	Odoribacter
10a587578272610fe76fe5177df111a0	Bacteria	Firmicutes	Clostridia	Oscillospirales	Oscillospiraceae	UCG-003
10a5d60846ed0c5f09294d252477d721	Bacteria	Firmicutes	Clostridia	Lachnospirales	Lachnospiraceae	Eisenbergiella
10a9c99ceec87e1e4d5826d964951b3d	Bacteria	Firmicutes	Clostridia
10ac4596e1136b95d7b51beb540b4e66	Bacteria	Firmicutes	Clostridia	Peptostreptococcales-Tissierellales	Anaerovoracaceae	Family_XIII_AD3011_group
10ac4d0823ad09d06361bc8fbb4beedc	Bacteria	Bacteroidota	Bacteroidia	Bacteroidales	Bacteroidaceae	Bacteroides
10af1a607f65151c4c08199cceee0f75	Bacteria	Firmicutes	Clostridia	Lachnospirales	Lachnospiraceae	Lachnospiraceae_UCG-001
10bd5217195eef18307c707356b976e5	Bacteria	Firmicutes	Clostridia	Oscillospirales	Ruminococcaceae	Subdoligranulum
10c1eb9cd7eda5d66cf0990cd5219c1f	Bacteria	Bacteroidota	Bacteroidia	Bacteroidales	Bacteroidaceae	Bacteroides
10daaa32ad91de4dbf4fd64388122641	Bacteria	Firmicutes	Clostridia
10debc4e9632adc4139fc665b9b62b8f	Bacteria	Firmicutes	Clostridia	Lachnospirales	Lachnospiraceae	Lachnoclostridium
10dfe1b0dbb409c31049aa595835e7e7	Bacteria	Proteobacteria	Gammaproteobacteria	Enterobacterales	Enterobacteriaceae	Escherichia-Shigella
10e0ad0b8ba84ebe2f235ea375663d22	Bacteria	Firmicutes	Clostridia	Lachnospirales	Lachnospiraceae	Moryella
10ebe9ffd59c28caf494b0487c15b23d	Bacteria	Firmicutes	Clostridia	Oscillospirales	Ruminococcaceae
10ec52bdf361efab7f8044b5e2515571	Bacteria	Firmicutes	Clostridia	Oscillospirales	Oscillospiraceae	Oscillibacter
10f9832485ebd31bb63095b2148a0da5	Bacteria	Bacteroidota	Bacteroidia	Bacteroidales	Rikenellaceae	Alistipes
10fae19aa3418fc0992d9de8bf94e333	Bacteria	Bacteroidota	Bacteroidia	Bacteroidales	Marinifilaceae	Butyricimonas
110689a095969400c405dd2405d0bf16	Bacteria	Firmicutes	Clostridia	Oscillospirales	Ruminococcaceae	Incertae_Sedis
1113965ff79cf317e71806fcdcf7d1a1	Bacteria	Firmicutes	Negativicutes	Veillonellales-Selenomonadales	Veillonellaceae	Dialister
111527c3168b6c25b4d3862e595a05b3	Bacteria	Firmicutes	Clostridia	Oscillospirales	Oscillospiraceae	Colidextribacter
11192cc8cd3b2bac770bfc60a93e52a3	Bacteria	Bacteroidota	Bacteroidia	Bacteroidales	Bacteroidaceae	Bacteroides
111e473287f22dc5c01b0a98ae52303b	Bacteria	Firmicutes	Clostridia	Oscillospirales	Ruminococcaceae	Fournierella
11201aecd0f175a7bb17067345c417cd	Bacteria	Firmicutes	Clostridia	Oscillospirales	Oscillospiraceae	UCG-002
11275d4fae788a4712becbbc7a1dc2d0	Bacteria	Actinobacteriota	Actinobacteria	Bifidobacteriales	Bifidobacteriaceae	Bifidobacterium
1134281e59aaede86fdd8286e124187a	Bacteria	Firmicutes	Clostridia	Oscillospirales	Ruminococcaceae
11376171e589d79b1fb9c3e28292e9e8	Bacteria	Firmicutes	Clostridia	Lachnospirales	Lachnospiraceae
113cd4e17328db6ed0f756599d92db3f	Bacteria	Bacteroidota	Bacteroidia	Bacteroidales	Bacteroidaceae	Bacteroides
11434528fc26fffa0e30f0003e857c64	Bacteria	Bacteroidota	Bacteroidia	Bacteroidales
11446ac419be0258da0307e0c916a9bc	Bacteria	Firmicutes	Clostridia
114632efa282490919081b2f348d8510	Bacteria	Firmicutes	Clostridia
115204ed535bdb9dabd48980cd3ab9fe	Bacteria	Firmicutes
1153b2d41a78844b6068c5aea212be6b	Bacteria	Firmicutes	Clostridia	Oscillospirales	Oscillospiraceae	NK4A214_group
115b0bff7c1d3fbb4dbbec68684a4d67	Bacteria	Bacteroidota	Bacteroidia	Bacteroidales	Bacteroidaceae	Bacteroides
115e63628650219ad65a2fd4ea012cd5	Bacteria	Firmicutes	Clostridia	Oscillospirales
11614c5fd8b8f013f5564f5a980fa307	Bacteria	Firmicutes	Clostridia	Lachnospirales	Lachnospiraceae	Tyzzerella
116833a0c9ccb35a84282b759c93f70e	Bacteria	Bacteroidota	Bacteroidia	Bacteroidales	Marinifilaceae	Butyricimonas
116a4e8c150e3fbadce705e1df4f1f98	Bacteria	Bacteroidota	Bacteroidia	Bacteroidales	Prevotellaceae	Alloprevotella
116a9efec347dcdd9a424cf8c3dedc4f	Bacteria	Bacteroidota	Bacteroidia	Bacteroidales	Bacteroidaceae	Bacteroides
116ab16c616d649d7b8b62367cfc0c36	Bacteria	Firmicutes	Clostridia	Oscillospirales	Oscillospiraceae	uncultured
11776f460102b2f5af75ffef03093aa8	Bacteria	Firmicutes	Clostridia
117b26c4da09bd3ded6c14dc3dd5300f	Bacteria	Firmicutes	Clostridia	Lachnospirales	Lachnospiraceae	Blautia
117f967b09ba0846f6ee66a0a4cba921	Bacteria	Bacteroidota	Bacteroidia	Bacteroidales	Bacteroidaceae	Bacteroides
118aefda2758458ad9c72af6eef95707	Bacteria	Proteobacteria	Gammaproteobacteria	Enterobacterales	Enterobacteriaceae	Enterobacter
11928d2f09c395cb0bbda7a028a21944	Bacteria
1197ac7dad2ac313f35ca7c9ad030cc6	Bacteria	Bacteroidota	Bacteroidia	Bacteroidales	Bacteroidaceae	Bacteroides
119af3fa88301e219570bdf1feda9b4c	Bacteria	Firmicutes	Clostridia	Oscillospirales	Ruminococcaceae	Faecalibacterium
119b60578172e0bf2bdfe2d4f057316e	Bacteria	Firmicutes	Clostridia	Oscillospirales	Ruminococcaceae	Faecalibacterium
119eaaa40fe85b5f70dc0caa0b890557	Bacteria	Campilobacterota	Campylobacteria	Campylobacterales	Campylobacteraceae	Campylobacter
11a225136d966854eaa14e36be4430f0	Bacteria	Firmicutes	Bacilli	Lactobacillales	Leuconostocaceae	Leuconostoc
11a2991e02ec01c1c3b5d783ee97aeee	Bacteria	Firmicutes	Clostridia
11a55919b3e5e6ac751db321a4b24e5c	Bacteria	Firmicutes	Clostridia	Oscillospirales	Oscillospiraceae	Oscillibacter
11a7b2bbcc15ff94e95d858608b943a5	Bacteria	Firmicutes	Clostridia	Oscillospirales	Ruminococcaceae	Faecalibacterium
11be201bf19c32fc1e067672b09ae43d	Bacteria	Bacteroidota	Bacteroidia	Bacteroidales	Prevotellaceae	Paraprevotella
11bec0d535d3c2c177b45aadd68ce14c	Bacteria	Bacteroidota	Bacteroidia	Bacteroidales	Prevotellaceae	Prevotella
11cd52bd302bc61e2129c0b8524fee71	Bacteria	Bacteroidota	Bacteroidia	Bacteroidales	Bacteroidaceae	Bacteroides
11cf3010f02d137205b7ed0806c20a59	Bacteria	Proteobacteria	Gammaproteobacteria	Burkholderiales	Sutterellaceae	Sutterella
11dc11f92df1c1f8bb7d0581a9d8d282	Bacteria
11dc3d6097bcfd38503b17cf0181556f	Bacteria	Firmicutes	Clostridia	Lachnospirales	Lachnospiraceae	Roseburia
11dd8d11b2764f218d833200474b54b7	Bacteria	Firmicutes	Clostridia	Oscillospirales	Ruminococcaceae	Faecalibacterium
11e008c8879fe552d9a15f2f49e00712	Bacteria	Firmicutes	Bacilli	Erysipelotrichales	Erysipelotrichaceae	Holdemanella
11e0e8cdfb89bd25086420a292cf6d6f	Bacteria	Bacteroidota	Bacteroidia	Bacteroidales	Bacteroidaceae	Bacteroides
11e6b1289b30761799d5bb5717ab6095	Bacteria	Fusobacteriota	Fusobacteriia	Fusobacteriales	Fusobacteriaceae	Fusobacterium
11e791fbdd48ef8c58f9ad16ad9cc24a	Bacteria	Cyanobacteria	Vampirivibrionia	Gastranaerophilales	Gastranaerophilales	Gastranaerophilales
11eda94ecc43cb0863f0279db04e6fd8	Bacteria	Bacteroidota	Bacteroidia	Bacteroidales	Muribaculaceae	Muribaculaceae
11ee0e48e18a87979b7e122f07f96ed7	Bacteria	Firmicutes	Clostridia	Oscillospirales	UCG-010	UCG-010
11ee83129005f7d6cd998af37c541f42	Bacteria	Bacteroidota	Bacteroidia	Bacteroidales	Marinifilaceae	Butyricimonas
11f27e0b28308b9a266137e1f709a999	Bacteria	Bacteroidota	Bacteroidia	Bacteroidales	Bacteroidaceae	Bacteroides
11f583e2a0fcfc3f5072280729d952d0	Bacteria	Firmicutes	Clostridia	Oscillospirales	Oscillospiraceae	UCG-003
11f59f7c4122e8a06e4083cebaaaba0b	Bacteria	Desulfobacterota	Desulfovibrionia	Desulfovibrionales	Desulfovibrionaceae	uncultured
11fbe768ac960b1f94a6cf33b54c3d4e	Bacteria	Proteobacteria	Gammaproteobacteria
1205fcbfeea8b01df68c88a0c06f0a9c	Bacteria	Firmicutes	Clostridia	Peptostreptococcales-Tissierellales	Anaerovoracaceae
120a1e18b90682763586171dc9b6040f	Bacteria	Firmicutes	Clostridia	Oscillospirales	[Eubacterium]_coprostanoligenes_group	[Eubacterium]_coprostanoligenes_group
120a5b10c6e2cc02951386abccb8b634	Bacteria	Firmicutes	Clostridia	Lachnospirales	Lachnospiraceae	Lachnospiraceae_FCS020_group
1215a048ed74e570e5d0b729b0f39cfd	Bacteria	Firmicutes	Clostridia	Lachnospirales	Lachnospiraceae	Lachnospiraceae_UCG-010
12273bccbbabd64d920e2bec64b5d738	Bacteria	Firmicutes	Clostridia	Lachnospirales	Lachnospiraceae	Fusicatenibacter
1228dd5aa4f03cfd3543b06412f1994e	Bacteria	Bacteroidota	Bacteroidia	Bacteroidales	Prevotellaceae	Prevotellaceae_NK3B31_group
1229c104018f041b60f1176d1f34df07	Bacteria	Firmicutes	Clostridia	Oscillospirales	Ruminococcaceae	Ruminococcus
122f02f8f31b08f99b28a77472b77706	Bacteria	Firmicutes	Clostridia	Oscillospirales	[Eubacterium]_coprostanoligenes_group	[Eubacterium]_coprostanoligenes_group
123300123b20dd286505b7ef9b42409c	Bacteria	Firmicutes	Clostridia	Oscillospirales	[Eubacterium]_coprostanoligenes_group	[Eubacterium]_coprostanoligenes_group
1237bcb3ab2e902a7cef8dc54eb4e903	Bacteria	Proteobacteria	Gammaproteobacteria	Pasteurellales	Pasteurellaceae
12392975d3c3dfb667cf5e7d585715cd	Bacteria	Firmicutes	Clostridia	Christensenellales	Christensenellaceae
123cac7509982fcc627f8aa9aad32aab	Bacteria	Firmicutes	Negativicutes	Veillonellales-Selenomonadales	Veillonellaceae	Dialister
123ddcd77ad5c48d16b2b084c67099db	Bacteria	Firmicutes	Clostridia	Oscillospirales	Ruminococcaceae	Incertae_Sedis
123ff89bfc0a34b1d1715eeeb89859e4	Bacteria	Firmicutes	Negativicutes	Veillonellales-Selenomonadales	Selenomonadaceae	Mitsuokella
124744f1c20b8ffd6cc6ea0ece35a223	Bacteria	Firmicutes	Clostridia	Lachnospirales	Lachnospiraceae	Lachnospiraceae_FCS020_group
124db8051d363a266db93f82f56ac91d	Bacteria	Firmicutes	Clostridia	Lachnospirales	Lachnospiraceae
124e4cc23333714556e00fea228195c5	Bacteria	Bacteroidota	Bacteroidia	Bacteroidales	Tannerellaceae	Parabacteroides
124f242b3e7a9d387d423fab73f45ada	Bacteria	Firmicutes	Bacilli	Erysipelotrichales	Erysipelotrichaceae	Dielma
125214902fef71c43260b2f30c7dff59	Bacteria	Firmicutes	Negativicutes	Veillonellales-Selenomonadales	Veillonellaceae	Veillonella
125594e52eecfa270c4e019dbabadb8e	Bacteria	Verrucomicrobiota	Lentisphaeria	Victivallales	vadinBE97	vadinBE97
1255ec0d2f07a0caf3392c1052362c44	Bacteria	Bacteroidota	Bacteroidia	Bacteroidales	Bacteroidaceae	Bacteroides
12565ce9d0fff73964be62a7ab785cef	Bacteria	Firmicutes	Clostridia	Oscillospirales	UCG-010	UCG-010
1258989d9c20729bdd5ec59a7bcf2c3d	Bacteria	Firmicutes	Clostridia	Oscillospirales	Ruminococcaceae	Faecalibacterium
12596ac04e1b3f78591140a28d6535b9	Bacteria	Bacteroidota	Bacteroidia	Bacteroidales	Bacteroidaceae	Bacteroides
127908fa1cad8cbd513ac91c7a20633b	Bacteria	Bacteroidota	Bacteroidia	Bacteroidales	Tannerellaceae	Parabacteroides
1289f4d306c0e2eead82a8ac5395d18d	Bacteria	Firmicutes	Clostridia	Oscillospirales	Ruminococcaceae	Faecalibacterium
12952a3307342478184c76b6618d9f47	Bacteria	Bacteroidota	Bacteroidia	Bacteroidales	Tannerellaceae	Parabacteroides
1299768806eaa4247bbb2f05d0cc5481	Bacteria	Bacteroidota	Bacteroidia	Bacteroidales	Prevotellaceae	Prevotella
129e24908c1e96c16476360ed02034d5	Bacteria	Firmicutes	Bacilli	Erysipelotrichales	Erysipelatoclostridiaceae	UCG-004
12a7b7199aef214cf922b366f9cd1590	Bacteria	Bacteroidota	Bacteroidia	Bacteroidales	Barnesiellaceae	uncultured
12b46905f8041936fb0bdd10f0e71a11	Bacteria	Firmicutes	Clostridia	Lachnospirales	Lachnospiraceae
12c491974b13054219477f2254a217bf	Bacteria	Bacteroidota	Bacteroidia	Bacteroidales	Bacteroidaceae	Bacteroides
12c721815b44b18f4be3cc49dfd41ecb	Bacteria	Bacteroidota	Bacteroidia	Bacteroidales
12cba3e9d8749242b28073249f057621	Bacteria	Bacteroidota	Bacteroidia	Bacteroidales	Bacteroidaceae	Bacteroides
12ccfb0354c6e26c782e13eb042d515a	Bacteria	Firmicutes	Clostridia	Lachnospirales	Lachnospiraceae
12cde7a747ea65195600b5a07eeec6d2	Bacteria	Bacteroidota	Bacteroidia	Bacteroidales	Prevotellaceae	Paraprevotella
12d9c40ca4f184807353507ba2753a84	Bacteria	Firmicutes	Clostridia	Oscillospirales	UCG-010	UCG-010
12da2216c640c640e92c259d1c09c9c4	Bacteria	Bacteroidota	Bacteroidia	Bacteroidales	Bacteroidaceae	Bacteroides
12dc9b22583e6df7e3ed2e7116480381	Bacteria	Firmicutes	Bacilli
12dffa1bd6bdcced3d9a9eb0f9ec0c64	Bacteria	Firmicutes	Clostridia	Lachnospirales	Lachnospiraceae	Coprococcus
12e5caf72457af1bdc4388fc87ccb3b5	Bacteria	Firmicutes	Clostridia
12e6147742768903a4d655ff5cd56402	Bacteria	Bacteroidota	Bacteroidia	Bacteroidales	Marinifilaceae	Butyricimonas
12e8ff5079ca15eb274dcfd44f51d94b	Bacteria	Elusimicrobiota	Elusimicrobia	MVP-88	MVP-88	MVP-88
12ecb08640717d68e816a7bc8b38ea40	Bacteria	Actinobacteriota	Coriobacteriia	Coriobacteriales	Atopobiaceae	Atopobium
130b14fe28230f19182336962af092c8	Bacteria	Firmicutes	Clostridia	Oscillospirales	Ruminococcaceae	Incertae_Sedis
131716e6b62b663dc2ab0357e80ce025	Bacteria	Firmicutes	Clostridia	Oscillospirales	Ruminococcaceae	Faecalibacterium
131c2dd6738280ff8f5c197408491ed3	Bacteria
13215765ce3648aa65c004a6539212e9	Bacteria	Firmicutes	Clostridia	Lachnospirales	Lachnospiraceae
1323d15fbc471102c4d1fb4dae556d63	Bacteria	Firmicutes	Negativicutes	Acidaminococcales	Acidaminococcaceae	Phascolarctobacterium
132642157f70d8dc78f1dae8b8933af7	Bacteria	Proteobacteria	Alphaproteobacteria	Rhodospirillales	uncultured	uncultured
1326d82a6f206c1f097fce42382e523a	Bacteria	Bacteroidota	Bacteroidia	Bacteroidales	Muribaculaceae	Muribaculaceae
132d5ebd0310b3276c4e8cb1598cef06	Bacteria	Firmicutes	Clostridia	Peptococcales	Peptococcaceae	uncultured
132f09c4e1908882501c778286a72eda	Bacteria	Firmicutes	Clostridia	Oscillospirales	Ruminococcaceae	[Eubacterium]_siraeum_group
1331659f8a82fecd0d7df8995d341b19	Bacteria	Bacteroidota	Bacteroidia	Bacteroidales	Bacteroidaceae	Bacteroides
1335ff2833854a7996367438b360e121	Bacteria	Firmicutes	Clostridia	Peptostreptococcales-Tissierellales	Anaerovoracaceae
1345755410cd2fdc5941347bd80c4891	Bacteria	Firmicutes	Clostridia	Oscillospirales	Ruminococcaceae	Subdoligranulum
1347fff145929d9ac4d930bfba29673c	Bacteria	Actinobacteriota	Coriobacteriia	Coriobacteriales	Coriobacteriales_Incertae_Sedis	uncultured
134869a01eeacd791cd5d2ffe6c2fa83	Bacteria	Firmicutes
134f995d5c216f7a1c7df26415c6e038	Bacteria	Firmicutes	Clostridia	Lachnospirales	Lachnospiraceae	Catenibacillus
134fa85a3dcebee607feb5cfc1ad7461	Bacteria	Firmicutes	Clostridia	Oscillospirales
13541624dcb2cfd10600663e8de38834	Bacteria	Firmicutes	Negativicutes	Veillonellales-Selenomonadales	Veillonellaceae	Dialister
1355a743195bf3f67ea73cd26a94ae66	Bacteria	Firmicutes	Bacilli	Erysipelotrichales	Erysipelotrichaceae	Faecalitalea
13572d490ef2b51521e436a537875adb	Bacteria	Firmicutes	Clostridia	Oscillospirales	Ruminococcaceae	uncultured
1357736edf9e66ff20e8a9697b66aa67	Bacteria	Firmicutes	Clostridia	Clostridia_vadinBB60_group	Clostridia_vadinBB60_group	Clostridia_vadinBB60_group
1358de5a9b0f6b5f3066e0875f2d22c3	Bacteria	Firmicutes	Clostridia	Oscillospirales	Oscillospiraceae	Colidextribacter
135cf9b3315eabe9272384b50e00299d	Bacteria	Firmicutes	Clostridia	Oscillospirales	Oscillospiraceae
13674c314ad369440f34dc5867c4ada7	Bacteria	Bacteroidota	Bacteroidia	Bacteroidales	Tannerellaceae	Parabacteroides
136b4372b959bed5d0c8c0d78f0ea70d	Bacteria	Firmicutes	Clostridia	Lachnospirales	Lachnospiraceae
136c2ee15797180868a5a1540500cff7	Bacteria	Bacteroidota	Bacteroidia	Bacteroidales	Rikenellaceae	Alistipes
13785f0aa34992209c67c3caeebbd429	Bacteria	Firmicutes	Bacilli	Lactobacillales	Streptococcaceae	Streptococcus
137e66e42b029481e0132c329a055594	Bacteria	Bacteroidota	Bacteroidia	Bacteroidales	Bacteroidaceae	Bacteroides
13817d0d951eae931ec549878762add7	Bacteria	Firmicutes	Clostridia	Oscillospirales	Ruminococcaceae	Angelakisella
138479984c3b27c97da39f326c688cca	Bacteria	Firmicutes	Clostridia	Lachnospirales	Lachnospiraceae
13866bc42766a97b8f21ceb6af60f631	Bacteria	Bacteroidota	Bacteroidia	Bacteroidales	Barnesiellaceae	Coprobacter
13888e902183467f7c6081b75871f654	Bacteria	Actinobacteriota	Actinobacteria	Corynebacteriales	Corynebacteriaceae	Corynebacterium
138a07c9a69aaf6315ef9298658cc35a	Bacteria	Firmicutes	Clostridia	Oscillospirales	[Eubacterium]_coprostanoligenes_group	[Eubacterium]_coprostanoligenes_group
13a0510cdc4b0a2a2483994dfeae0f5c	Bacteria	Firmicutes	Clostridia	Lachnospirales	Lachnospiraceae	Agathobacter
13a3729df58971df77738ce3252e7c50	Bacteria	Firmicutes	Clostridia	Lachnospirales	Lachnospiraceae
13a74bc29fdf714888e95359ac040c1e	Bacteria	Firmicutes	Clostridia	Christensenellales	Christensenellaceae	Christensenellaceae_R-7_group
13b37461ecf977d35ad19f0599bb673b	Bacteria	Actinobacteriota	Coriobacteriia	Coriobacteriales	Eggerthellaceae	Slackia
13b4729aeec691caf131dce21f6fc22d	Bacteria	Firmicutes	Clostridia	Lachnospirales	Lachnospiraceae	Blautia
13bc4fa27c0d99a52bb2c69b701bccf1	Bacteria	Firmicutes	Clostridia	Oscillospirales	Ruminococcaceae	Faecalibacterium
13cb2a5cf0598abf6cb9f3c00c183bd6	Bacteria	Firmicutes	Clostridia	Oscillospirales	Ruminococcaceae	Faecalibacterium
13ccb69898bcd1bc82b4fdd2b878ecb3	Bacteria	Bacteroidota	Bacteroidia	Bacteroidales	Bacteroidaceae	Bacteroides
13d6b8b83428924c8431835d51fad1da	Bacteria	Firmicutes	Bacilli	Erysipelotrichales	Erysipelotrichaceae	Faecalitalea
13d767abd8695f7aabac648da510925f	Bacteria	Firmicutes	Clostridia	Lachnospirales	Lachnospiraceae	Agathobacter
13de0b5bc8bb4c691033aea06f1aee6e	Bacteria	Firmicutes	Clostridia	Lachnospirales	Lachnospiraceae
13deed2c41aff0aa8ab707bd0b586197	Bacteria	Firmicutes
13e5a2bd43dd33a9a19c8d5fb69c89cc	Bacteria	Firmicutes	Clostridia	Oscillospirales	Ruminococcaceae	Ruminococcus
13e94f7df33159fd075050595bcfe3b5	Bacteria	Firmicutes	Clostridia	Oscillospirales	Ruminococcaceae	uncultured
13fc620c59e4321898b547cc0873c22f	Bacteria	Proteobacteria	Gammaproteobacteria	Burkholderiales
13fd74134ec1f2e195cf0d2de0e19117	Bacteria	Proteobacteria	Gammaproteobacteria	Burkholderiales
13fda0e5dc9bf915de199116393cc583	Bacteria	Firmicutes	Clostridia	Lachnospirales	Lachnospiraceae
1404fca452c6edc84fa91ce7f0ab93cd	Bacteria	Firmicutes	Clostridia
140b02f83cbbdc9abcc30c2392e0a48b	Bacteria	Firmicutes	Clostridia	Peptostreptococcales-Tissierellales	Anaerovoracaceae	Family_XIII_AD3011_group
1416291e076ef0c98604b356f8bdc8ef	Bacteria	Bacteroidota	Bacteroidia	Bacteroidales
141c14027f32df82ee99f3fe1e800d42	Bacteria	Bacteroidota	Bacteroidia	Bacteroidales	Prevotellaceae	Alloprevotella
14274234a5837c3524f4722fc910a296	Bacteria	Bacteroidota	Bacteroidia	Bacteroidales	Bacteroidaceae	Bacteroides
14309c5e706418f3b67690db15d4a05e	Bacteria	Firmicutes	Clostridia	Lachnospirales	Lachnospiraceae	Lachnospiraceae_FCS020_group
1434faa810c598c33880344ee2fff768	Bacteria	Firmicutes	Clostridia	Oscillospirales
1435cb6a73a0ce1ed0c9843ea2051a3e	Bacteria	Firmicutes	Clostridia	Lachnospirales	Lachnospiraceae	Lachnospiraceae_UCG-004
1439810a29e034ad0720909d24fe60bd	Bacteria	Bacteroidota	Bacteroidia	Bacteroidales	Muribaculaceae	Muribaculaceae
1440e578669b8ece722c5057dff9ce46	Bacteria	Firmicutes	Negativicutes	Veillonellales-Selenomonadales	Veillonellaceae	Allisonella
1441e6471ac9db1e3b35a094a4425d5f	Bacteria	Firmicutes	Clostridia	Oscillospirales	Oscillospiraceae	NK4A214_group
14436ff9397e2c6b207d84c35dc28294	Bacteria	Firmicutes	Clostridia
144371f0be6d383bd94d555f3ce84f98	Bacteria	Proteobacteria	Gammaproteobacteria	Burkholderiales
1443967b62983b60298f449400a3a9c7	Bacteria	Proteobacteria	Gammaproteobacteria	Burkholderiales	Burkholderiaceae	Burkholderia-Caballeronia-Paraburkholderia
145095dbcbddbe82687b126f46688717	Bacteria	Firmicutes	Clostridia	Oscillospirales	UCG-010	UCG-010
145202435fd94b8a217d1486c73290fe	Bacteria	Firmicutes	Clostridia	Christensenellales	Christensenellaceae	Christensenellaceae_R-7_group
14575ea38be922f2af62a59c95e04da0	Bacteria	Firmicutes	Clostridia	Oscillospirales	Ruminococcaceae
1459894e3bf716abb29e1c17588abe9a	Bacteria	Firmicutes	Clostridia	Oscillospirales	Oscillospiraceae	Oscillospira
14640fc063e97698f90e29df17651cc3	Bacteria	Bacteroidota	Bacteroidia	Bacteroidales	Bacteroidaceae	Bacteroides
146432b2b5457fec574b8f42b265ee1e	Bacteria	Bacteroidota	Bacteroidia	Bacteroidales	Bacteroidaceae	Bacteroides
1469b94509330e8ea940eed4583df507	Bacteria	Firmicutes	Clostridia	Monoglobales	Monoglobaceae	Monoglobus
146d44162fc551ffce0ab9ccabc06dde	Bacteria	Firmicutes	Clostridia	Oscillospirales	Ruminococcaceae
14809ac5f47e003fc7279110e9ca234b	Bacteria	Firmicutes	Clostridia	Oscillospirales	Ruminococcaceae
1482925a8a5194f326eefe2d4f587873	Bacteria	Firmicutes	Clostridia	Lachnospirales	Lachnospiraceae	Lachnospiraceae_ND3007_group
1484ff921ee11d4908ce0b35b50d3133	Bacteria	Firmicutes	Clostridia	Lachnospirales	Lachnospiraceae
14911cb08db9d2414c541aeb184fb42e	Bacteria	Proteobacteria	Alphaproteobacteria	Rhizobiales	Beijerinckiaceae	Methylobacterium-Methylorubrum
14929c8307292f81acb97dc8d0a530fb	Bacteria	Firmicutes	Clostridia	Oscillospirales	Ruminococcaceae	Faecalibacterium
14a12e89a8d833f05fe77c669c0c2b94	Bacteria	Actinobacteriota	Actinobacteria	Actinomycetales	Actinomycetaceae	Actinomyces
14a34d09cf86ce36644d13fb45e4b007	Bacteria	Firmicutes	Clostridia	Christensenellales	Christensenellaceae	Christensenellaceae_R-7_group
14a42b622180bf1d7daab9ec3981363d	Bacteria	Bacteroidota	Bacteroidia	Bacteroidales	Barnesiellaceae	Barnesiella
14ae789398bfeb4d588fceb1dfc829de	Bacteria	Firmicutes	Clostridia	Lachnospirales	Lachnospiraceae
14b881e008aa1d3ca6bf1c4405fb7a0e	Bacteria	Firmicutes	Clostridia	Lachnospirales	Lachnospiraceae
14c768d777a03a01fc4ad945202dc9b7	Bacteria	Cyanobacteria	Vampirivibrionia	Gastranaerophilales	Gastranaerophilales	Gastranaerophilales
14c9ccbac7cbb70406252a62544510e8	Bacteria	Firmicutes	Clostridia	Lachnospirales	Lachnospiraceae
14ca8669b1a9bb4175d790d8085d731a	Bacteria	Firmicutes	Negativicutes	Acidaminococcales	Acidaminococcaceae	Phascolarctobacterium
14cd755505899ba2789b9a860933bc94	Bacteria	Firmicutes	Clostridia	Lachnospirales	Lachnospiraceae
14cfafe0a7297345326a4752a55f1cc8	Bacteria	Firmicutes	Clostridia	Clostridia_UCG-014	Clostridia_UCG-014	Clostridia_UCG-014
14d64e18fb0021a11660156af596fe23	Bacteria	Firmicutes	Clostridia	Lachnospirales	Lachnospiraceae
14d8da41f3883874343c4b46d55f922c	Bacteria	Firmicutes	Clostridia	Lachnospirales	Lachnospiraceae	[Eubacterium]_oxidoreducens_group
14e0fc7c1d5301f3652f98bafdf1777a	Bacteria	Firmicutes	Clostridia	Oscillospirales	Oscillospiraceae	Pseudoflavonifractor
14e91d8f02003ccf50b6a7717ddb1ea9	Bacteria	Firmicutes	Bacilli	Lactobacillales	Streptococcaceae	Streptococcus
14ea3ef396e95b33044ab66b826bf7cd	Bacteria	Firmicutes	Clostridia	Lachnospirales	Lachnospiraceae
14ea5f79ae666df94bde00e4477dee45	Bacteria	Firmicutes	Clostridia	Oscillospirales	Ruminococcaceae	Faecalibacterium
14ea8d33e1f5985426da2fd6c768de98	Bacteria	Firmicutes	Clostridia	Oscillospirales	Ruminococcaceae	[Eubacterium]_siraeum_group
14f246aaaa699e137b3b3df76a9f2872	Bacteria	Firmicutes	Clostridia	Lachnospirales	Lachnospiraceae	Lachnospira
14f2a6b0efab277738af3b42dabc6e19	Bacteria	Firmicutes	Clostridia	Lachnospirales	Lachnospiraceae	Oribacterium
14f596759464ee72eb90cc041eb06548	Bacteria	Firmicutes	Clostridia	Oscillospirales	Ruminococcaceae
14f5e61afcb40c0de77290b243e71ac8	Bacteria	Firmicutes	Clostridia	Peptococcales	Peptococcaceae	Peptococcus
14f68c8e00e1d479e53db720b189457d	Bacteria	Firmicutes	Clostridia	Oscillospirales	[Eubacterium]_coprostanoligenes_group	[Eubacterium]_coprostanoligenes_group
14f9fe87e191d7bfce4e11a53964cfc1	Bacteria	Verrucomicrobiota	Lentisphaeria	Victivallales	vadinBE97	vadinBE97
14fad27347753eeee9112d0e657fa665	Bacteria	Firmicutes	Bacilli	Lactobacillales	Streptococcaceae	Streptococcus
14fadada30a42a70fc54e3b8023d6eec	Bacteria	Firmicutes	Clostridia	Oscillospirales	Ruminococcaceae	uncultured
14faecaabdc5367600e2497c3aef7b1f	Bacteria	Firmicutes	Clostridia	Oscillospirales	Oscillospiraceae	UCG-003
14fd7d4936a9e2f378f5a936d338829d	Bacteria	Firmicutes	Clostridia	Lachnospirales	Lachnospiraceae
15035ac5fa214dc1e9f4e3dac7c45cb6	Bacteria	Bacteroidota	Bacteroidia	Bacteroidales	Bacteroidaceae	Bacteroides
1504aa69d0c3416719ba1ce1dc1d1398	Bacteria	Desulfobacterota	Desulfovibrionia	Desulfovibrionales	Desulfovibrionaceae
1507d024bf68aa39269bf3f6e6127af7	Bacteria	Firmicutes	Clostridia	Lachnospirales	Lachnospiraceae
15092614d71b9c556ba645050b8aa77c	Bacteria	Firmicutes	Clostridia	Christensenellales	Christensenellaceae	Christensenellaceae_R-7_group
1511f77bcec5ddb1ebec5f556cd70b1a	Bacteria	Bacteroidota	Bacteroidia	Bacteroidales	Bacteroidaceae	Bacteroides
15159cd414bd2dad687ebfb0bb37776b	Bacteria	Firmicutes	Clostridia	Oscillospirales	Ruminococcaceae	Negativibacillus
1519e7acd3f7bfda4f6a4b6259a24b58	Bacteria	Firmicutes	Clostridia
151a6eca7766792086a078a309e54ee6	Bacteria	Firmicutes	Bacilli	Erysipelotrichales	Erysipelatoclostridiaceae	Erysipelatoclostridium
1521f1cbd45bf770009bf301047487eb	Bacteria	Firmicutes	Clostridia	Lachnospirales	Lachnospiraceae	[Eubacterium]_ventriosum_group
152246e7f72ef574b2b4d41dd3a2ef8b	Bacteria	Fusobacteriota	Fusobacteriia	Fusobacteriales	Fusobacteriaceae	Fusobacterium
1528b64339173ac15fd90807088c44eb	Bacteria	Firmicutes	Clostridia	Oscillospirales	Oscillospiraceae
152b12a926ab54166600f5b99dba1bcf	Bacteria	Firmicutes	Clostridia	Lachnospirales	Lachnospiraceae	Lachnospiraceae_UCG-008
152c912410250bfda95a3d2b4c12be82	Bacteria	Firmicutes	Clostridia	Lachnospirales	Lachnospiraceae
152fb810a8c3773867194e92e58c948f	Bacteria	Firmicutes	Bacilli	Lactobacillales	Lactobacillaceae	Lactobacillus
153399f10b5e9aa050fc8bba4f69df7a	Bacteria	Firmicutes	Clostridia	Oscillospirales	Butyricicoccaceae	Butyricicoccus
1535c59a01c21b4f58b00bbd972961b8	Bacteria	Firmicutes	Clostridia	Monoglobales	Monoglobaceae	Monoglobus
153d0c974e883efaf53de993f859de10	Bacteria	Firmicutes	Bacilli	Erysipelotrichales	Erysipelatoclostridiaceae	Erysipelotrichaceae_UCG-003
153d33c89c01421d540e2b0357561766	Bacteria	Firmicutes	Clostridia	Peptostreptococcales-Tissierellales	Peptostreptococcales-Tissierellales	Anaerococcus
153d3f77a68ef1b0f68dbfdd83ec0455	Bacteria	Firmicutes	Clostridia	Clostridia_UCG-014	Clostridia_UCG-014	Clostridia_UCG-014
1546e98dd172e8d6106b097b9f0da6e0	Bacteria	Firmicutes	Clostridia	Lachnospirales	Lachnospiraceae	Roseburia
15476f7aa9c9f59792171795695f0aa8	Bacteria	Firmicutes	Clostridia	Lachnospirales	Lachnospiraceae
154d04d6f0f4aefc287b282c2105cbc9	Bacteria	Firmicutes	Clostridia	Oscillospirales	Oscillospiraceae	UCG-005
154df48215ea9e14142cc8e540c79e18	Bacteria	Bacteroidota	Bacteroidia	Bacteroidales	Bacteroidaceae	Bacteroides
15574a5c2107ec8c022d65da643a843a	Bacteria	Firmicutes	Clostridia	Clostridiales	Clostridiaceae	Clostridium_sensu_stricto_1
15634935cf10f19d0add6909ec91b658	Bacteria	Firmicutes	Clostridia	Oscillospirales	Oscillospiraceae
156d9a9dd2d54b2aee1c248601d2e2bc	Bacteria	Firmicutes	Clostridia	Lachnospirales	Lachnospiraceae
156e3c92786c888c5082bbf1855581fb	Bacteria	Firmicutes	Negativicutes	Veillonellales-Selenomonadales	Veillonellaceae
156f327fa155748ef9537190c7d38fe1	Bacteria	Bacteroidota	Bacteroidia	Bacteroidales	Bacteroidaceae	Bacteroides
15744a53ce47ee442483b63e805a31bc	Bacteria	Firmicutes	Clostridia	Oscillospirales	Ruminococcaceae	Faecalibacterium
157fc618ad03dc8f397e4eddb7fcdffa	Bacteria	Firmicutes	Clostridia	Oscillospirales	UCG-010	UCG-010
1580b7dfd80a221b0d12ec93fb767bfa	Bacteria	Firmicutes	Clostridia	Oscillospirales	UCG-010	UCG-010
15845b94d208cbdea81690fb60bb3597	Bacteria	Firmicutes	Clostridia
15884e96d50a75dced00757f456a853b	Bacteria	Proteobacteria	Gammaproteobacteria	Enterobacterales	Enterobacteriaceae
158d536e8df8b184ae69c97386620bd4	Bacteria	Firmicutes	Bacilli	Erysipelotrichales	Erysipelatoclostridiaceae	Erysipelatoclostridium
15aa341d3508610770568c5dcc1f91fb	Bacteria	Firmicutes	Clostridia	Lachnospirales	Lachnospiraceae	Lachnospiraceae_UCG-003
15b4a69beebb9c908e5b245b06e7e675	Bacteria	Firmicutes	Clostridia
15b9f30bbb16d88347570daf5e6b5609	Bacteria	Firmicutes	Clostridia	Oscillospirales
15bcd89a02b67e11b010175f57564c37	Bacteria	Proteobacteria	Gammaproteobacteria	Pasteurellales	Pasteurellaceae
15c7ca588dcf5aa13ad1f57d7af0641f	Bacteria	Firmicutes	Clostridia	Oscillospirales	Oscillospiraceae	Oscillospira
15c92b7bd4188ef9e388d7a3325a5498	Bacteria	Bacteroidota	Bacteroidia	Bacteroidales	Prevotellaceae	Prevotella
15ceb00ebfbfe7d69e79f08436f255f9	Bacteria	Bacteroidota	Bacteroidia	Bacteroidales	Bacteroidaceae	Bacteroides
15d00f495aec5a9b991f2e537467f5c8	Bacteria
15d4a911877cc4b5a92e9bc98bcc646d	Bacteria	Firmicutes	Clostridia	Oscillospirales	[Eubacterium]_coprostanoligenes_group	[Eubacterium]_coprostanoligenes_group
15dd49262381dcb756ec7c50d758e9bd	Bacteria	Bacteroidota	Bacteroidia	Bacteroidales	Barnesiellaceae	uncultured
15e39038718b04c61b109094faa51782	Bacteria	Firmicutes	Clostridia	Lachnospirales	Lachnospiraceae
15ece52e5eca893cf4f4b22b7ca5d437	Bacteria	Firmicutes	Clostridia	Peptostreptococcales-Tissierellales	Peptostreptococcales-Tissierellales	Murdochiella
15ef85b109bb9c490decd14eee5ffe7c	Bacteria	Firmicutes	Clostridia	Oscillospirales
15f2f269093bc8ba9b705ffcaf220769	Bacteria	Fusobacteriota	Fusobacteriia	Fusobacteriales	Fusobacteriaceae	Fusobacterium
15f6d041358e4ca160a723b289b85f66	Bacteria	Firmicutes	Clostridia	Clostridia_vadinBB60_group	Clostridia_vadinBB60_group	Clostridia_vadinBB60_group
15fea43983b32b476319db35f1dbd2dc	Bacteria	Firmicutes	Clostridia	Oscillospirales	Ruminococcaceae	Ruminococcus
15ff1616596723389e0b263da2ff3b47	Bacteria	Bacteroidota	Bacteroidia	Bacteroidales	Barnesiellaceae	Barnesiella
16121739e9d9277f230a6ad5f187b76e	Bacteria	Firmicutes	Clostridia	Lachnospirales	Lachnospiraceae	Blautia
161d390b0402c7a4bef55444cb4624ae	Bacteria	Proteobacteria	Gammaproteobacteria	Pseudomonadales	Moraxellaceae	Acinetobacter
16269bc6f368a56978fc2295a4a28507	Bacteria	Firmicutes	Clostridia	Lachnospirales	Lachnospiraceae
162b1f18d4c28802c5b3a8d9665c9bdc	Bacteria	Firmicutes	Clostridia	Oscillospirales	Ruminococcaceae	Subdoligranulum
162bf8f71e1937012bce23a72594f8b5	Bacteria	Bacteroidota	Bacteroidia	Bacteroidales	Tannerellaceae	Parabacteroides
162d4590964bbe5228d2fe4e0e342e1f	Bacteria
162d48c04a9c61695c37e7af58dfab53	Bacteria	Firmicutes	Clostridia
16321fb80f5eb515b4478511d4b36978	Bacteria	Firmicutes	Clostridia	Lachnospirales	Lachnospiraceae
1633fa36a717936f4f9092b46f6d03ab	Bacteria	Firmicutes	Clostridia	Clostridia_vadinBB60_group	Clostridia_vadinBB60_group	Clostridia_vadinBB60_group
1639ed672eb76c5d192bd17d46c6a3d2	Bacteria
163efd1f30929ce92ee6cb014ab75f60	Bacteria	Firmicutes	Clostridia	Peptostreptococcales-Tissierellales	Peptostreptococcales-Tissierellales	Anaerococcus
164aa3896952a3e111584780fa5ee6f4	Bacteria	Firmicutes	Clostridia	Peptostreptococcales-Tissierellales	Anaerovoracaceae
164b6aa2008a9e8ca6ab9071ab443ce3	Bacteria	Firmicutes	Clostridia	Oscillospirales	Ethanoligenenaceae	Acetanaerobacterium
164e565c35bd789d1a1f9621ccce85d5	Bacteria	Firmicutes	Clostridia	Oscillospirales	Oscillospiraceae
165243fc54e202577f2be5592c25e49c	Bacteria	Actinobacteriota	Actinobacteria	Actinomycetales	Actinomycetaceae	Mobiluncus
165704e30d95083a01f3b94779c58706	Bacteria	Firmicutes	Clostridia	Lachnospirales	Lachnospiraceae	Lachnospira
1657b495303f62d24c6cccd07d4bf869	Bacteria	Firmicutes	Clostridia	Oscillospirales	Ruminococcaceae
165d928582fac316f779a5ba2bcc47e6	Bacteria	Firmicutes	Clostridia	Lachnospirales	Lachnospiraceae	Lachnospiraceae_UCG-001
16623bf1cb37e65c93755cb0635eadd3	Bacteria	Firmicutes	Clostridia	Oscillospirales	Ruminococcaceae	Faecalibacterium
[truncated: 11,053 more rows]
